# Supplementary material for: Mash-based analyses of Escherichia coli genomes reveal 14 distinct phylogroups
Source: Commun Biol. 2021 Jan 26;4:117. doi: 10.1038/s42003-020-01626-5 (PMC7838162; doi:10.1038/s42003-020-01626-5)
Supplement: Supplementary file 3 — Supplementary Data 1 [file 42003_2020_1626_MOESM3_ESM.csv]

#Organism/Name	Strain	Assembly Accession	MD5	Size (Mb)	TotalScore	SequenceScore	99.7_kylo_1.75	99.7_kylo_1.5	99.7_kylo_1.25	98_kylo_1.75	98_kylo_1.5	98_kylo_1.25	96.5_kylo_1.75	96.5_kylo_1.5	96.5_kylo_1.25	98.5_kylo_1.75	98.5_kylo_1.5	98.5_kylo_1.25	97_kylo_1.75	97_kylo_1.5	97_kylo_1.25	96_kylo_1.75	96_kylo_1.5	96_kylo_1.25	99_kylo_1.75	99_kylo_1.5	99_kylo_1.25	97.5_kylo_1.75	97.5_kylo_1.5	97.5_kylo_1.25	100_kylo_1.75	100_kylo_1.5	100_kylo_1.25	95.5_kylo_1.75	95.5_kylo_1.5	95.5_kylo_1.25	99.7_filter_col	98_filter_col	96.5_filter_col	98.5_filter_col	97_filter_col	96_filter_col	99_filter_col	97.5_filter_col	100_filter_col	95.5_filter_col	Bioproject	Biosample	Phylogroup
Escherichia coli	2012C-4502	GCA_003018255.1	35f1fa91d74f8fa53566faeda9b9049b	5.0663800000000005	1.0	1.0	10	12	12	11.0	12.0	12.0	11.0	12.0	12.0	11	12	12	11.0	12.0	12.0	11.0	12.0	12.0	11	12	12	11.0	12.0	12.0	10	10	11	11.0	12.0	12.0	10.0,12.0,12.0	11.0,12.0,12.0	11.0,12.0,12.0	11.0,12.0,12.0	11.0,12.0,12.0	11.0,12.0,12.0	11.0,12.0,12.0	11.0,12.0,12.0	10.0,10.0,11.0	11.0,12.0,12.0	PRJNA218110	SAMN08579579	G
Escherichia coli KTE75	KTE75	GCA_000351685.1	235372d3f7e795de58da7d500a50cffc	5.79783	0.97	0.88	10	12	12	11.0	12.0	12.0	11.0	12.0	12.0	11	12	12	11.0	12.0	12.0	11.0	12.0	12.0	11	12	12	11.0	12.0	12.0	10	10	11	11.0	12.0	12.0	10.0,12.0,12.0	11.0,12.0,12.0	11.0,12.0,12.0	11.0,12.0,12.0	11.0,12.0,12.0	11.0,12.0,12.0	11.0,12.0,12.0	11.0,12.0,12.0	10.0,10.0,11.0	11.0,12.0,12.0	PRJNA164907	SAMN00854634	G
Escherichia coli	N11-1317	GCA_001902655.1	b60c9b6ad5854ab026b8a2692f734eca	5.63225	1.0	1.0	10	12	12	11.0	12.0	12.0	11.0	12.0	12.0	11	12	12	11.0	12.0	12.0	11.0	12.0	12.0	11	12	12	11.0	12.0	12.0	10	10	11	11.0	12.0	12.0	10.0,12.0,12.0	11.0,12.0,12.0	11.0,12.0,12.0	11.0,12.0,12.0	11.0,12.0,12.0	11.0,12.0,12.0	11.0,12.0,12.0	11.0,12.0,12.0	10.0,10.0,11.0	11.0,12.0,12.0	PRJNA352696	SAMN05954725	G
Escherichia coli	ECLC+05	GCA_002317955.1	9bb4cd9b8f37304917ffb8b7c968ce85	5.11828	0.87	0.67	10	12	12	11.0	12.0	12.0	11.0	12.0	12.0	11	12	12	11.0	12.0	12.0	11.0	12.0	12.0	11	12	12	11.0	12.0	12.0	10	10	11	11.0	12.0	12.0	10.0,12.0,12.0	11.0,12.0,12.0	11.0,12.0,12.0	11.0,12.0,12.0	11.0,12.0,12.0	11.0,12.0,12.0	11.0,12.0,12.0	11.0,12.0,12.0	10.0,10.0,11.0	11.0,12.0,12.0	PRJNA389557	SAMN07450643	G
Escherichia coli	6294	GCA_002193155.1	cbb7d560a809a1cdc12023ef7949d7a3	5.04476	0.95	0.78	10	12	12	11.0	12.0	12.0	11.0	12.0	12.0	11	12	12	11.0	12.0	12.0	11.0	12.0	12.0	11	12	12	11.0	12.0	12.0	10	10	11	11.0	12.0	12.0	10.0,12.0,12.0	11.0,12.0,12.0	11.0,12.0,12.0	11.0,12.0,12.0	11.0,12.0,12.0	11.0,12.0,12.0	11.0,12.0,12.0	11.0,12.0,12.0	10.0,10.0,11.0	11.0,12.0,12.0	PRJNA387025	SAMN07137398	G
Escherichia coli	chicken fecal	GCA_001268185.1	fcf328057d17d82e23604c0bc6875793	4.83611	0.93	0.9	10	12	12	11.0	12.0	12.0	11.0	12.0	12.0	11	12	12	11.0	12.0	12.0	11.0	12.0	12.0	11	12	12	11.0	12.0	12.0	10	10	11	11.0	12.0	12.0	10.0,12.0,12.0	11.0,12.0,12.0	11.0,12.0,12.0	11.0,12.0,12.0	11.0,12.0,12.0	11.0,12.0,12.0	11.0,12.0,12.0	11.0,12.0,12.0	10.0,10.0,11.0	11.0,12.0,12.0	PRJEB10166	SAMEA3498456	G
Escherichia coli	K56-78	GCA_002810135.1	2c5c868ca05238efa9d32c3cf8d66c94	4.71525	0.95	0.89	10	12	12	11.0	12.0	12.0	11.0	12.0	12.0	11	12	12	11.0	12.0	12.0	11.0	12.0	12.0	11	12	12	11.0	12.0	12.0	10	10	11	11.0	12.0	12.0	10.0,12.0,12.0	11.0,12.0,12.0	11.0,12.0,12.0	11.0,12.0,12.0	11.0,12.0,12.0	11.0,12.0,12.0	11.0,12.0,12.0	11.0,12.0,12.0	10.0,10.0,11.0	11.0,12.0,12.0	PRJNA419689	SAMN08095557	G
Escherichia coli	MOD1-EC6758	GCA_002521265.1	4584995a0ea4ecab84662d247480121b	4.96474	0.95	0.78	10	12	12	11.0	12.0	12.0	11.0	12.0	12.0	11	12	12	11.0	12.0	12.0	11.0	12.0	12.0	11	12	12	11.0	12.0	12.0	10	10	11	11.0	12.0	12.0	10.0,12.0,12.0	11.0,12.0,12.0	11.0,12.0,12.0	11.0,12.0,12.0	11.0,12.0,12.0	11.0,12.0,12.0	11.0,12.0,12.0	11.0,12.0,12.0	10.0,10.0,11.0	11.0,12.0,12.0	PRJNA230969	SAMN04992589	G
Escherichia coli	MOD1-EC5768	GCA_002518255.1	213308ef6137a7bd40277b5d182d9852	5.22526	0.91	0.62	10	12	12	11.0	12.0	12.0	11.0	12.0	12.0	11	12	12	11.0	12.0	12.0	11.0	12.0	12.0	11	12	12	11.0	12.0	12.0	10	10	11	11.0	12.0	12.0	10.0,12.0,12.0	11.0,12.0,12.0	11.0,12.0,12.0	11.0,12.0,12.0	11.0,12.0,12.0	11.0,12.0,12.0	11.0,12.0,12.0	11.0,12.0,12.0	10.0,10.0,11.0	11.0,12.0,12.0	PRJNA230969	SAMN05468025	G
Escherichia coli	CFSAN026806	GCA_001262905.1	712d2408772d9d2edf1fc679355ef4bf	5.1601	0.91	0.83	10	12	12	11.0	12.0	12.0	11.0	12.0	12.0	11	12	12	11.0	12.0	12.0	11.0	12.0	12.0	11	12	12	11.0	12.0	12.0	10	10	11	11.0	12.0	12.0	10.0,12.0,12.0	11.0,12.0,12.0	11.0,12.0,12.0	11.0,12.0,12.0	11.0,12.0,12.0	11.0,12.0,12.0	11.0,12.0,12.0	11.0,12.0,12.0	10.0,10.0,11.0	11.0,12.0,12.0	PRJNA230969	SAMN03455821	G
Escherichia coli	2014C-3338	GCA_003018095.1	86ee368419d4b4c6a7b0c8cd2f31c224	4.95862	1.0	1.0	10	12	12	11.0	12.0	12.0	11.0	12.0	12.0	11	12	12	11.0	12.0	12.0	11.0	12.0	12.0	11	12	12	11.0	12.0	12.0	10	10	11	11.0	12.0	12.0	10.0,12.0,12.0	11.0,12.0,12.0	11.0,12.0,12.0	11.0,12.0,12.0	11.0,12.0,12.0	11.0,12.0,12.0	11.0,12.0,12.0	11.0,12.0,12.0	10.0,10.0,11.0	11.0,12.0,12.0	PRJNA218110	SAMN08579583	G
Escherichia coli	MOD1-EC6146	GCA_002535335.1	89be696da5a28b8e6d865cebbc20a82a	4.89516	0.95	0.81	10	12	12	11.0	12.0	12.0	11.0	12.0	12.0	11	12	12	11.0	12.0	12.0	11.0	12.0	12.0	11	12	12	11.0	12.0	12.0	10	10	11	11.0	12.0	12.0	10.0,12.0,12.0	11.0,12.0,12.0	11.0,12.0,12.0	11.0,12.0,12.0	11.0,12.0,12.0	11.0,12.0,12.0	11.0,12.0,12.0	11.0,12.0,12.0	10.0,10.0,11.0	11.0,12.0,12.0	PRJNA230969	SAMN05440271	G
Escherichia coli	MOD1-EC6828	GCA_002468335.1	7a07f7c9d0b6878a81aa703645f50da7	5.16821	0.94	0.74	10	12	12	11.0	12.0	12.0	11.0	12.0	12.0	11	12	12	11.0	12.0	12.0	11.0	12.0	12.0	11	12	12	11.0	12.0	12.0	10	10	11	11.0	12.0	12.0	10.0,12.0,12.0	11.0,12.0,12.0	11.0,12.0,12.0	11.0,12.0,12.0	11.0,12.0,12.0	11.0,12.0,12.0	11.0,12.0,12.0	11.0,12.0,12.0	10.0,10.0,11.0	11.0,12.0,12.0	PRJNA230969	SAMN04992194	G
Escherichia coli	104	GCA_003095635.1	c408e6d16849181dc82654ec51e2f68a	4.97131	1.0	1.0	10	12	12	11.0	12.0	12.0	11.0	12.0	12.0	11	12	12	11.0	12.0	12.0	11.0	12.0	12.0	11	12	12	11.0	12.0	12.0	10	10	11	11.0	12.0	12.0	10.0,12.0,12.0	11.0,12.0,12.0	11.0,12.0,12.0	11.0,12.0,12.0	11.0,12.0,12.0	11.0,12.0,12.0	11.0,12.0,12.0	11.0,12.0,12.0	10.0,10.0,11.0	11.0,12.0,12.0	PRJNA453925	SAMN08993917	G
Escherichia coli	ARS-CC9622	GCA_002142355.1	dccd455c58a6f903abe4d4aab17d61ea	5.03017	0.94	0.74	10	12	12	11.0	12.0	12.0	11.0	12.0	12.0	11	12	12	11.0	12.0	12.0	11.0	12.0	12.0	11	12	12	11.0	12.0	12.0	10	10	11	11.0	12.0	12.0	10.0,12.0,12.0	11.0,12.0,12.0	11.0,12.0,12.0	11.0,12.0,12.0	11.0,12.0,12.0	11.0,12.0,12.0	11.0,12.0,12.0	11.0,12.0,12.0	10.0,10.0,11.0	11.0,12.0,12.0	PRJNA381151	SAMN06670997	G
Escherichia coli	LLP5	GCA_003014805.1	6b379776657c5b1ffec94f527980d196	4.94621	0.95	0.79	10	12	12	11.0	12.0	12.0	11.0	12.0	12.0	11	12	12	11.0	12.0	12.0	11.0	12.0	12.0	11	12	12	11.0	12.0	12.0	10	10	11	11.0	12.0	12.0	10.0,12.0,12.0	11.0,12.0,12.0	11.0,12.0,12.0	11.0,12.0,12.0	11.0,12.0,12.0	11.0,12.0,12.0	11.0,12.0,12.0	11.0,12.0,12.0	10.0,10.0,11.0	11.0,12.0,12.0	PRJNA438607	SAMN08723034	G
Escherichia coli APEC O2-211	APEC O2-211	GCA_001021635.1	de89e2cc97873dba2eb57e9fb0293635	5.112509999999999	0.97	1.0	10	12	12	11.0	12.0	12.0	11.0	12.0	12.0	11	12	12	11.0	12.0	12.0	11.0	12.0	12.0	11	12	12	11.0	12.0	12.0	10	10	11	11.0	12.0	12.0	10.0,12.0,12.0	11.0,12.0,12.0	11.0,12.0,12.0	11.0,12.0,12.0	11.0,12.0,12.0	11.0,12.0,12.0	11.0,12.0,12.0	11.0,12.0,12.0	10.0,10.0,11.0	11.0,12.0,12.0	PRJNA219410	SAMN03761814	G
Escherichia coli	blood-10-0682	GCA_000781595.1	d5c77ff512cf988c3847b94d4c431bbe	5.29654	0.89	0.65	10	12	12	11.0	12.0	12.0	11.0	12.0	12.0	11	12	12	11.0	12.0	12.0	11.0	12.0	12.0	11	12	12	11.0	12.0	12.0	10	10	11	11.0	12.0	12.0	10.0,12.0,12.0	11.0,12.0,12.0	11.0,12.0,12.0	11.0,12.0,12.0	11.0,12.0,12.0	11.0,12.0,12.0	11.0,12.0,12.0	11.0,12.0,12.0	10.0,10.0,11.0	11.0,12.0,12.0	PRJNA248737	SAMN02801872	G
Escherichia coli	MOD1-EC6295	GCA_002511595.1	bbedd9287caa95782e016b6f2759a2ca	4.95681	0.95	0.78	10	12	12	11.0	12.0	12.0	11.0	12.0	12.0	11	12	12	11.0	12.0	12.0	11.0	12.0	12.0	11	12	12	11.0	12.0	12.0	10	10	11	11.0	12.0	12.0	10.0,12.0,12.0	11.0,12.0,12.0	11.0,12.0,12.0	11.0,12.0,12.0	11.0,12.0,12.0	11.0,12.0,12.0	11.0,12.0,12.0	11.0,12.0,12.0	10.0,10.0,11.0	11.0,12.0,12.0	PRJNA230969	SAMN05464512	G
Escherichia coli	AM5019	GCA_003014795.1	cf0e32e49bd9de92af8c7af7471307c1	4.98703	0.9	0.61	10	12	12	11.0	12.0	12.0	11.0	12.0	12.0	11	12	12	11.0	12.0	12.0	11.0	12.0	12.0	11	12	12	11.0	12.0	12.0	10	10	11	11.0	12.0	12.0	10.0,12.0,12.0	11.0,12.0,12.0	11.0,12.0,12.0	11.0,12.0,12.0	11.0,12.0,12.0	11.0,12.0,12.0	11.0,12.0,12.0	11.0,12.0,12.0	10.0,10.0,11.0	11.0,12.0,12.0	PRJNA438599	SAMN08723008	G
Escherichia coli	LLP3	GCA_003014835.1	71980b1e316a99e3b38cadf67dd1ffbe	5.01576	0.92	0.77	10	12	12	11.0	12.0	12.0	11.0	12.0	12.0	11	12	12	11.0	12.0	12.0	11.0	12.0	12.0	11	12	12	11.0	12.0	12.0	10	10	11	11.0	12.0	12.0	10.0,12.0,12.0	11.0,12.0,12.0	11.0,12.0,12.0	11.0,12.0,12.0	11.0,12.0,12.0	11.0,12.0,12.0	11.0,12.0,12.0	11.0,12.0,12.0	10.0,10.0,11.0	11.0,12.0,12.0	PRJNA438598	SAMN08722739	G
Escherichia coli	LLP4	GCA_003013535.1	f2de5df5aadedeccd343b14842ef0584	5.03066	0.95	0.81	10	12	12	11.0	12.0	12.0	11.0	12.0	12.0	11	12	12	11.0	12.0	12.0	11.0	12.0	12.0	11	12	12	11.0	12.0	12.0	10	10	11	11.0	12.0	12.0	10.0,12.0,12.0	11.0,12.0,12.0	11.0,12.0,12.0	11.0,12.0,12.0	11.0,12.0,12.0	11.0,12.0,12.0	11.0,12.0,12.0	11.0,12.0,12.0	10.0,10.0,11.0	11.0,12.0,12.0	PRJNA438657	SAMN08723133	G
Escherichia coli	MOD1-EC5011	GCA_002475625.1	02f736d4b471187e7698429e5954fcd5	5.23909	0.94	0.77	10	12	12	11.0	12.0	12.0	11.0	12.0	12.0	11	12	12	11.0	12.0	12.0	11.0	12.0	12.0	11	12	12	11.0	12.0	12.0	10	10	11	11.0	12.0	12.0	10.0,12.0,12.0	11.0,12.0,12.0	11.0,12.0,12.0	11.0,12.0,12.0	11.0,12.0,12.0	11.0,12.0,12.0	11.0,12.0,12.0	11.0,12.0,12.0	10.0,10.0,11.0	11.0,12.0,12.0	PRJNA230969	SAMN04279339	G
Escherichia coli	ARS-CC9635	GCA_002142335.1	a21ee8b7bf9780de32fd2fe55ed3d264	5.1100900000000005	0.84	0.45	10	12	12	11.0	12.0	12.0	11.0	12.0	12.0	11	12	12	11.0	12.0	12.0	11.0	12.0	12.0	11	12	12	11.0	12.0	12.0	10	10	11	11.0	12.0	12.0	10.0,12.0,12.0	11.0,12.0,12.0	11.0,12.0,12.0	11.0,12.0,12.0	11.0,12.0,12.0	11.0,12.0,12.0	11.0,12.0,12.0	11.0,12.0,12.0	10.0,10.0,11.0	11.0,12.0,12.0	PRJNA381151	SAMN06670998	G
Escherichia coli	UCI103	GCA_002152185.1	c4d26db459a8b48a30e13e8dff0ef4ae	5.6252699999999995	0.93	0.8	10	12	12	11.0	12.0	12.0	11.0	12.0	12.0	11	12	12	11.0	12.0	12.0	11.0	12.0	12.0	11	12	12	11.0	12.0	12.0	10	10	11	11.0	12.0	12.0	10.0,12.0,12.0	11.0,12.0,12.0	11.0,12.0,12.0	11.0,12.0,12.0	11.0,12.0,12.0	11.0,12.0,12.0	11.0,12.0,12.0	11.0,12.0,12.0	10.0,10.0,11.0	11.0,12.0,12.0	PRJNA271899	SAMN04521853	G
Escherichia coli	ABU 65	GCA_002761705.1	eb40cb69fe8187f275f9b94c3c9ef582	5.184069999999999	0.9	0.81	10	12	12	11.0	12.0	12.0	11.0	12.0	12.0	11	12	12	11.0	12.0	12.0	11.0	12.0	12.0	11	12	12	11.0	12.0	12.0	10	10	11	11.0	12.0	12.0	10.0,12.0,12.0	11.0,12.0,12.0	11.0,12.0,12.0	11.0,12.0,12.0	11.0,12.0,12.0	11.0,12.0,12.0	11.0,12.0,12.0	11.0,12.0,12.0	10.0,10.0,11.0	11.0,12.0,12.0	PRJNA415978	SAMN07839398	G
Escherichia coli	20Ec-P-124	GCA_002357915.1	ac6d5d58d6cc9934a6b73f6756da7e59	5.3797	1.0	0.99	10	12	12	11.0	12.0	12.0	11.0	12.0	12.0	11	12	12	11.0	12.0	12.0	11.0	12.0	12.0	11	12	12	11.0	12.0	12.0	10	10	11	11.0	12.0	12.0	10.0,12.0,12.0	11.0,12.0,12.0	11.0,12.0,12.0	11.0,12.0,12.0	11.0,12.0,12.0	11.0,12.0,12.0	11.0,12.0,12.0	11.0,12.0,12.0	10.0,10.0,11.0	11.0,12.0,12.0	PRJDB5007	SAMD00056130	G
Escherichia coli	32_Esco_HA-NL	GCA_002442155.1	772cf8ed93c33530ee3e75afdc8bc95f	5.1978	0.82	0.79	10	12	12	11.0	12.0	12.0	11.0	12.0	12.0	11	12	12	11.0	12.0	12.0	11.0	12.0	12.0	11	12	12	11.0	12.0	12.0	10	10	11	11.0	12.0	12.0	10.0,12.0,12.0	11.0,12.0,12.0	11.0,12.0,12.0	11.0,12.0,12.0	11.0,12.0,12.0	11.0,12.0,12.0	11.0,12.0,12.0	11.0,12.0,12.0	10.0,10.0,11.0	11.0,12.0,12.0	PRJNA352198	SAMN05977355	G
Escherichia coli HVH 79 (4-2512823)	HVH 79 (4-2512823)	GCA_000457125.1	8f0c3a679b6167f7979c0e482f891c92	5.16846	0.97	0.88	10	12	12	11.0	12.0	12.0	11.0	12.0	12.0	11	12	12	11.0	12.0	12.0	11.0	12.0	12.0	11	12	12	11.0	12.0	12.0	10	10	11	11.0	12.0	12.0	10.0,12.0,12.0	11.0,12.0,12.0	11.0,12.0,12.0	11.0,12.0,12.0	11.0,12.0,12.0	11.0,12.0,12.0	11.0,12.0,12.0	11.0,12.0,12.0	10.0,10.0,11.0	11.0,12.0,12.0	PRJNA186102	SAMN01885729	G
Escherichia coli H299	H299	GCA_000176695.2	15098e999084f42c70a5e2c52f2132f4	5.31784	0.9	0.7	10	12	12	11.0	12.0	12.0	11.0	12.0	12.0	11	12	12	11.0	12.0	12.0	11.0	12.0	12.0	11	12	12	11.0	12.0	12.0	10	10	11	11.0	12.0	12.0	10.0,12.0,12.0	11.0,12.0,12.0	11.0,12.0,12.0	11.0,12.0,12.0	11.0,12.0,12.0	11.0,12.0,12.0	11.0,12.0,12.0	11.0,12.0,12.0	10.0,10.0,11.0	11.0,12.0,12.0	PRJNA38991	SAMN02595374	G
Escherichia coli	F2_88	GCA_900196505.1	1c863550db036541780a105cb63f1d95	5.19814	0.96	0.85	10	12	12	11.0	12.0	12.0	11.0	12.0	12.0	11	12	12	11.0	12.0	12.0	11.0	12.0	12.0	11	12	12	11.0	12.0	12.0	10	10	11	11.0	12.0	12.0	10.0,12.0,12.0	11.0,12.0,12.0	11.0,12.0,12.0	11.0,12.0,12.0	11.0,12.0,12.0	11.0,12.0,12.0	11.0,12.0,12.0	11.0,12.0,12.0	10.0,10.0,11.0	11.0,12.0,12.0	PRJEB21464	SAMEA104140567	G
Escherichia coli	F2_85	GCA_900196345.1	63264919fd61d944e377ba945870be28	5.19664	0.96	0.86	10	12	12	11.0	12.0	12.0	11.0	12.0	12.0	11	12	12	11.0	12.0	12.0	11.0	12.0	12.0	11	12	12	11.0	12.0	12.0	10	10	11	11.0	12.0	12.0	10.0,12.0,12.0	11.0,12.0,12.0	11.0,12.0,12.0	11.0,12.0,12.0	11.0,12.0,12.0	11.0,12.0,12.0	11.0,12.0,12.0	11.0,12.0,12.0	10.0,10.0,11.0	11.0,12.0,12.0	PRJEB21464	SAMEA104140564	G
Escherichia coli	MOD1-EC6074	GCA_002541385.1	2859b577924764719d3b9de8e58c0c6c	5.2617	0.91	0.64	10	12	12	11.0	12.0	12.0	11.0	12.0	12.0	11	12	12	11.0	12.0	12.0	11.0	12.0	12.0	11	12	12	11.0	12.0	12.0	10	10	11	11.0	12.0	12.0	10.0,12.0,12.0	11.0,12.0,12.0	11.0,12.0,12.0	11.0,12.0,12.0	11.0,12.0,12.0	11.0,12.0,12.0	11.0,12.0,12.0	11.0,12.0,12.0	10.0,10.0,11.0	11.0,12.0,12.0	PRJNA230969	SAMN05439488	G
Escherichia coli	ARS-CC9640	GCA_002142435.1	4f081c6848330fa50f78d95b2f8ed04c	5.26558	0.91	0.65	10	12	12	11.0	12.0	12.0	11.0	12.0	12.0	11	12	12	11.0	12.0	12.0	11.0	12.0	12.0	11	12	12	11.0	12.0	12.0	10	10	11	11.0	12.0	12.0	10.0,12.0,12.0	11.0,12.0,12.0	11.0,12.0,12.0	11.0,12.0,12.0	11.0,12.0,12.0	11.0,12.0,12.0	11.0,12.0,12.0	11.0,12.0,12.0	10.0,10.0,11.0	11.0,12.0,12.0	PRJNA381151	SAMN06670995	G
Escherichia coli	2009C-3133	GCA_001420955.1	57ab0f644aff29d88b748c577c284d1d	5.51434	1.0	0.99	10	12	12	11.0	12.0	12.0	11.0	12.0	12.0	11	12	12	11.0	12.0	12.0	11.0	12.0	12.0	11	12	12	11.0	12.0	12.0	10	10	11	11.0	12.0	12.0	10.0,12.0,12.0	11.0,12.0,12.0	11.0,12.0,12.0	11.0,12.0,12.0	11.0,12.0,12.0	11.0,12.0,12.0	11.0,12.0,12.0	11.0,12.0,12.0	10.0,10.0,11.0	11.0,12.0,12.0	PRJNA218110	SAMN02991226	G
Escherichia coli	WH398	GCA_002930345.1	a3301be53cd43722fec8cd659f1b3574	5.17232	0.89	0.65	10	12	12	11.0	12.0	12.0	11.0	12.0	12.0	11	12	12	11.0	12.0	12.0	11.0	12.0	12.0	11	12	12	11.0	12.0	12.0	10	10	11	11.0	12.0	12.0	10.0,12.0,12.0	11.0,12.0,12.0	11.0,12.0,12.0	11.0,12.0,12.0	11.0,12.0,12.0	11.0,12.0,12.0	11.0,12.0,12.0	11.0,12.0,12.0	10.0,10.0,11.0	11.0,12.0,12.0	PRJNA433384	SAMN08481365	G
Escherichia coli	MOD1-EC5996	GCA_002543505.1	244afabbdadec6c2881282d3a20d0b58	5.19733	0.92	0.66	10	12	12	11.0	12.0	12.0	11.0	12.0	12.0	11	12	12	11.0	12.0	12.0	11.0	12.0	12.0	11	12	12	11.0	12.0	12.0	10	10	11	11.0	12.0	12.0	10.0,12.0,12.0	11.0,12.0,12.0	11.0,12.0,12.0	11.0,12.0,12.0	11.0,12.0,12.0	11.0,12.0,12.0	11.0,12.0,12.0	11.0,12.0,12.0	10.0,10.0,11.0	11.0,12.0,12.0	PRJNA230969	SAMN05439430	G
Escherichia coli	GN02004	GCA_001519195.1	47739c42233d268f07561213e84756ea	5.16323	0.88	0.7	10	12	12	11.0	12.0	12.0	11.0	12.0	12.0	11	12	12	11.0	12.0	12.0	11.0	12.0	12.0	11	12	12	11.0	12.0	12.0	10	10	11	11.0	12.0	12.0	10.0,12.0,12.0	11.0,12.0,12.0	11.0,12.0,12.0	11.0,12.0,12.0	11.0,12.0,12.0	11.0,12.0,12.0	11.0,12.0,12.0	11.0,12.0,12.0	10.0,10.0,11.0	11.0,12.0,12.0	PRJNA290784	SAMN03922013	G
Escherichia coli	ARS-CC9591	GCA_002142365.1	5e7bff97a2f2fd82688d2c29ff144bd3	5.15037	0.91	0.63	10	12	12	11.0	12.0	12.0	11.0	12.0	12.0	11	12	12	11.0	12.0	12.0	11.0	12.0	12.0	11	12	12	11.0	12.0	12.0	10	10	11	11.0	12.0	12.0	10.0,12.0,12.0	11.0,12.0,12.0	11.0,12.0,12.0	11.0,12.0,12.0	11.0,12.0,12.0	11.0,12.0,12.0	11.0,12.0,12.0	11.0,12.0,12.0	10.0,10.0,11.0	11.0,12.0,12.0	PRJNA381151	SAMN06670999	G
Escherichia coli	ARS-CC9624	GCA_002142445.1	c874b9867613fcf21f8e75e5be507fb0	5.25341	0.91	0.63	10	12	12	11.0	12.0	12.0	11.0	12.0	12.0	11	12	12	11.0	12.0	12.0	11.0	12.0	12.0	11	12	12	11.0	12.0	12.0	10	10	11	11.0	12.0	12.0	10.0,12.0,12.0	11.0,12.0,12.0	11.0,12.0,12.0	11.0,12.0,12.0	11.0,12.0,12.0	11.0,12.0,12.0	11.0,12.0,12.0	11.0,12.0,12.0	10.0,10.0,11.0	11.0,12.0,12.0	PRJNA381151	SAMN06670993	G
Escherichia coli	KCJ9511	GCA_003173475.1	73ff2b04451044d75dc7b0952578510a	5.22688	0.93	0.73	10	12	12	11.0	12.0	12.0	11.0	12.0	12.0	11	12	12	11.0	12.0	12.0	11.0	12.0	12.0	11	12	12	11.0	12.0	12.0	10	10	11	11.0	12.0	12.0	10.0,12.0,12.0	11.0,12.0,12.0	11.0,12.0,12.0	11.0,12.0,12.0	11.0,12.0,12.0	11.0,12.0,12.0	11.0,12.0,12.0	11.0,12.0,12.0	10.0,10.0,11.0	11.0,12.0,12.0	PRJNA298331	SAMN04510557	G
Escherichia coli	KCJ9499	GCA_003173535.1	77c6a3c7c90ef09fc3b93497dd2eb30d	5.17353	0.94	0.77	10	12	12	11.0	12.0	12.0	11.0	12.0	12.0	11	12	12	11.0	12.0	12.0	11.0	12.0	12.0	11	12	12	11.0	12.0	12.0	10	10	11	11.0	12.0	12.0	10.0,12.0,12.0	11.0,12.0,12.0	11.0,12.0,12.0	11.0,12.0,12.0	11.0,12.0,12.0	11.0,12.0,12.0	11.0,12.0,12.0	11.0,12.0,12.0	10.0,10.0,11.0	11.0,12.0,12.0	PRJNA298331	SAMN04510559	G
Escherichia coli	KCJK6378	GCA_002810785.1	1e7e4b4e4e8fb6cdcfe1e580993b3c7b	5.18176	0.93	0.73	10	12	12	11.0	12.0	12.0	11.0	12.0	12.0	11	12	12	11.0	12.0	12.0	11.0	12.0	12.0	11	12	12	11.0	12.0	12.0	10	10	11	11.0	12.0	12.0	10.0,12.0,12.0	11.0,12.0,12.0	11.0,12.0,12.0	11.0,12.0,12.0	11.0,12.0,12.0	11.0,12.0,12.0	11.0,12.0,12.0	11.0,12.0,12.0	10.0,10.0,11.0	11.0,12.0,12.0	PRJNA420036	SAMN08104589	G
Escherichia coli	KCJK6320	GCA_002810775.1	fcd2f4148e871980e8bc37d6553f3889	5.187930000000001	0.93	0.72	10	12	12	11.0	12.0	12.0	11.0	12.0	12.0	11	12	12	11.0	12.0	12.0	11.0	12.0	12.0	11	12	12	11.0	12.0	12.0	10	10	11	11.0	12.0	12.0	10.0,12.0,12.0	11.0,12.0,12.0	11.0,12.0,12.0	11.0,12.0,12.0	11.0,12.0,12.0	11.0,12.0,12.0	11.0,12.0,12.0	11.0,12.0,12.0	10.0,10.0,11.0	11.0,12.0,12.0	PRJNA420036	SAMN08104573	G
Escherichia coli	KCJK5576	GCA_002099605.1	76f6ff5b034918994486c98a008e448e	5.1514	0.94	0.77	10	12	12	11.0	12.0	12.0	11.0	12.0	12.0	11	12	12	11.0	12.0	12.0	11.0	12.0	12.0	11	12	12	11.0	12.0	12.0	10	10	11	11.0	12.0	12.0	10.0,12.0,12.0	11.0,12.0,12.0	11.0,12.0,12.0	11.0,12.0,12.0	11.0,12.0,12.0	11.0,12.0,12.0	11.0,12.0,12.0	11.0,12.0,12.0	10.0,10.0,11.0	11.0,12.0,12.0	PRJNA298331	SAMN05655993	G
Escherichia coli	KCJK2104	GCA_002099535.1	8fbe93de1f3c2c3d23209267959674dc	5.15658	0.95	0.79	10	12	12	11.0	12.0	12.0	11.0	12.0	12.0	11	12	12	11.0	12.0	12.0	11.0	12.0	12.0	11	12	12	11.0	12.0	12.0	10	10	11	11.0	12.0	12.0	10.0,12.0,12.0	11.0,12.0,12.0	11.0,12.0,12.0	11.0,12.0,12.0	11.0,12.0,12.0	11.0,12.0,12.0	11.0,12.0,12.0	11.0,12.0,12.0	10.0,10.0,11.0	11.0,12.0,12.0	PRJNA298331	SAMN05757736	G
Escherichia coli	KCJK1770	GCA_002212815.1	a492035a8fbbc27519b61c0434d8541e	5.1497	0.94	0.77	10	12	12	11.0	12.0	12.0	11.0	12.0	12.0	11	12	12	11.0	12.0	12.0	11.0	12.0	12.0	11	12	12	11.0	12.0	12.0	10	10	11	11.0	12.0	12.0	10.0,12.0,12.0	11.0,12.0,12.0	11.0,12.0,12.0	11.0,12.0,12.0	11.0,12.0,12.0	11.0,12.0,12.0	11.0,12.0,12.0	11.0,12.0,12.0	10.0,10.0,11.0	11.0,12.0,12.0	PRJNA298331	SAMN05789720	G
Escherichia coli	KCJK5581	GCA_002099665.1	6e1df1e2f4784a469da3d2af6af8f07a	5.15238	0.94	0.77	10	12	12	11.0	12.0	12.0	11.0	12.0	12.0	11	12	12	11.0	12.0	12.0	11.0	12.0	12.0	11	12	12	11.0	12.0	12.0	10	10	11	11.0	12.0	12.0	10.0,12.0,12.0	11.0,12.0,12.0	11.0,12.0,12.0	11.0,12.0,12.0	11.0,12.0,12.0	11.0,12.0,12.0	11.0,12.0,12.0	11.0,12.0,12.0	10.0,10.0,11.0	11.0,12.0,12.0	PRJNA298331	SAMN05655980	G
Escherichia coli	KCJK1791	GCA_002212785.1	709b2212a57ccdf167ce32304c0f5ab1	5.15072	0.94	0.77	10	12	12	11.0	12.0	12.0	11.0	12.0	12.0	11	12	12	11.0	12.0	12.0	11.0	12.0	12.0	11	12	12	11.0	12.0	12.0	10	10	11	11.0	12.0	12.0	10.0,12.0,12.0	11.0,12.0,12.0	11.0,12.0,12.0	11.0,12.0,12.0	11.0,12.0,12.0	11.0,12.0,12.0	11.0,12.0,12.0	11.0,12.0,12.0	10.0,10.0,11.0	11.0,12.0,12.0	PRJNA298331	SAMN05789719	G
Escherichia coli	KCJK7063	GCA_002837295.1	024137a5b89c69d42e7bcaf0d6f44fea	5.13328	0.93	0.7	10	12	12	11.0	12.0	12.0	11.0	12.0	12.0	11	12	12	11.0	12.0	12.0	11.0	12.0	12.0	11	12	12	11.0	12.0	12.0	10	10	11	11.0	12.0	12.0	10.0,12.0,12.0	11.0,12.0,12.0	11.0,12.0,12.0	11.0,12.0,12.0	11.0,12.0,12.0	11.0,12.0,12.0	11.0,12.0,12.0	11.0,12.0,12.0	10.0,10.0,11.0	11.0,12.0,12.0	PRJNA420036	SAMN08140747	G
Escherichia coli	KCJK7254	GCA_002837365.1	820e4a4e824e958913fad55de59c4511	5.13146	0.89	0.56	10	12	12	11.0	12.0	12.0	11.0	12.0	12.0	11	12	12	11.0	12.0	12.0	11.0	12.0	12.0	11	12	12	11.0	12.0	12.0	10	10	11	11.0	12.0	12.0	10.0,12.0,12.0	11.0,12.0,12.0	11.0,12.0,12.0	11.0,12.0,12.0	11.0,12.0,12.0	11.0,12.0,12.0	11.0,12.0,12.0	11.0,12.0,12.0	10.0,10.0,11.0	11.0,12.0,12.0	PRJNA420036	SAMN08141034	G
Escherichia coli	Spr2013_WWKa_OUT_5	GCA_003145715.1	22a956602aed205e9e5135b46a328cec	5.22155	0.91	0.73	10	12	12	11.0	12.0	12.0	11.0	12.0	12.0	11	12	12	11.0	12.0	12.0	11.0	12.0	12.0	11	12	12	11.0	12.0	12.0	10	10	11	11.0	12.0	12.0	10.0,12.0,12.0	11.0,12.0,12.0	11.0,12.0,12.0	11.0,12.0,12.0	11.0,12.0,12.0	11.0,12.0,12.0	11.0,12.0,12.0	11.0,12.0,12.0	10.0,10.0,11.0	11.0,12.0,12.0	PRJNA380388	SAMN06641840	G
Escherichia coli	PSUO78	GCA_002215115.1	8a3f9d01052b40a5a338d608e97c20dc	5.230569999999999	1.0	1.0	10	12	12	11.0	12.0	12.0	11.0	12.0	12.0	11	12	12	11.0	12.0	12.0	11.0	12.0	12.0	11	12	12	11.0	12.0	12.0	10	10	11	11.0	12.0	12.0	10.0,12.0,12.0	11.0,12.0,12.0	11.0,12.0,12.0	11.0,12.0,12.0	11.0,12.0,12.0	11.0,12.0,12.0	11.0,12.0,12.0	11.0,12.0,12.0	10.0,10.0,11.0	11.0,12.0,12.0	PRJNA287566	SAMN03783370	G
Escherichia coli	N56738	GCA_002307635.1	3c69c33580f34e733b2e9f3f7ca54230	5.39309	0.86	0.73	10	12	12	11.0	12.0	12.0	11.0	12.0	12.0	11	12	12	11.0	12.0	12.0	11.0	12.0	12.0	11	12	12	11.0	12.0	12.0	10	10	11	11.0	12.0	12.0	10.0,12.0,12.0	11.0,12.0,12.0	11.0,12.0,12.0	11.0,12.0,12.0	11.0,12.0,12.0	11.0,12.0,12.0	11.0,12.0,12.0	11.0,12.0,12.0	10.0,10.0,11.0	11.0,12.0,12.0	PRJNA221632	SAMN07624459	G
Escherichia coli	MOD1-EC5814	GCA_002549655.1	a3a74b1c3cccb3d2c7198a1a6956a4ad	5.12385	0.94	0.77	10	12	12	11.0	12.0	12.0	11.0	12.0	12.0	11	12	12	11.0	12.0	12.0	11.0	12.0	12.0	11	12	12	11.0	12.0	12.0	10	10	11	11.0	12.0	12.0	10.0,12.0,12.0	11.0,12.0,12.0	11.0,12.0,12.0	11.0,12.0,12.0	11.0,12.0,12.0	11.0,12.0,12.0	11.0,12.0,12.0	11.0,12.0,12.0	10.0,10.0,11.0	11.0,12.0,12.0	PRJNA230969	SAMN05439322	G
Escherichia coli	ARS-CC9604	GCA_002142415.1	65d99a70886fbb1888a3a4e3f46acc4e	5.33059	0.8	0.61	10	12	12	11.0	12.0	12.0	11.0	12.0	12.0	11	12	12	11.0	12.0	12.0	11.0	12.0	12.0	11	12	12	11.0	12.0	12.0	10	10	11	11.0	12.0	12.0	10.0,12.0,12.0	11.0,12.0,12.0	11.0,12.0,12.0	11.0,12.0,12.0	11.0,12.0,12.0	11.0,12.0,12.0	11.0,12.0,12.0	11.0,12.0,12.0	10.0,10.0,11.0	11.0,12.0,12.0	PRJNA381151	SAMN06670996	G
Escherichia coli	sc14-203	GCA_003008815.1	44091aae98732d9553975b846b0f75da	5.19963	0.94	0.76	10	12	12	11.0	12.0	12.0	11.0	12.0	12.0	11	12	12	11.0	12.0	12.0	11.0	12.0	12.0	11	12	12	11.0	12.0	12.0	10	10	11	11.0	12.0	12.0	10.0,12.0,12.0	11.0,12.0,12.0	11.0,12.0,12.0	11.0,12.0,12.0	11.0,12.0,12.0	11.0,12.0,12.0	11.0,12.0,12.0	11.0,12.0,12.0	10.0,10.0,11.0	11.0,12.0,12.0	PRJNA417344	SAMN07983321	G
Escherichia coli	14EC020	GCA_002853715.1	66f35fec5290eca570bee9bd79158787	5.14588	1.0	1.0	10	12	12	11.0	12.0	12.0	11.0	12.0	12.0	11	12	12	11.0	12.0	12.0	11.0	12.0	12.0	11	12	12	11.0	12.0	12.0	10	10	11	11.0	12.0	12.0	10.0,12.0,12.0	11.0,12.0,12.0	11.0,12.0,12.0	11.0,12.0,12.0	11.0,12.0,12.0	11.0,12.0,12.0	11.0,12.0,12.0	11.0,12.0,12.0	10.0,10.0,11.0	11.0,12.0,12.0	PRJNA414689	SAMN07807401	G
Escherichia coli	MOD1-EC6461	GCA_002485845.1	b54bff449ba23349642089c83be4dcbe	5.22912	0.94	0.77	10	12	12	11.0	12.0	12.0	11.0	12.0	12.0	11	12	12	11.0	12.0	12.0	11.0	12.0	12.0	11	12	12	11.0	12.0	12.0	10	10	11	11.0	12.0	12.0	10.0,12.0,12.0	11.0,12.0,12.0	11.0,12.0,12.0	11.0,12.0,12.0	11.0,12.0,12.0	11.0,12.0,12.0	11.0,12.0,12.0	11.0,12.0,12.0	10.0,10.0,11.0	11.0,12.0,12.0	PRJNA230969	SAMN04993080	G
Escherichia coli HVH 188 (4-2356988)	HVH 188 (4-2356988)	GCA_000458825.1	362c126f3bc4365dbda8fa4f8829db1a	5.09436	0.98	0.94	10	12	12	11.0	12.0	12.0	11.0	12.0	12.0	11	12	12	11.0	12.0	12.0	11.0	12.0	12.0	11	12	12	11.0	12.0	12.0	10	10	11	11.0	12.0	12.0	10.0,12.0,12.0	11.0,12.0,12.0	11.0,12.0,12.0	11.0,12.0,12.0	11.0,12.0,12.0	11.0,12.0,12.0	11.0,12.0,12.0	11.0,12.0,12.0	10.0,10.0,11.0	11.0,12.0,12.0	PRJNA186214	SAMN01885827	G
Escherichia coli	BIDMC101	GCA_001030505.1	ed3ef39aae36d9cc1a152ffc1312241e	5.17577	0.98	0.93	10	12	12	11.0	12.0	12.0	11.0	12.0	12.0	11	12	12	11.0	12.0	12.0	11.0	12.0	12.0	11	12	12	11.0	12.0	12.0	10	10	11	11.0	12.0	12.0	10.0,12.0,12.0	11.0,12.0,12.0	11.0,12.0,12.0	11.0,12.0,12.0	11.0,12.0,12.0	11.0,12.0,12.0	11.0,12.0,12.0	11.0,12.0,12.0	10.0,10.0,11.0	11.0,12.0,12.0	PRJNA271899	SAMN03280209	G
Escherichia coli	MOD1-EC5764	GCA_002474515.1	00df9075dd97e17547723ac1e625201a	4.98295	0.93	0.7	10	12	12	11.0	12.0	12.0	11.0	12.0	12.0	11	12	12	11.0	12.0	12.0	11.0	12.0	12.0	11	12	12	11.0	12.0	12.0	10	10	11	11.0	12.0	12.0	10.0,12.0,12.0	11.0,12.0,12.0	11.0,12.0,12.0	11.0,12.0,12.0	11.0,12.0,12.0	11.0,12.0,12.0	11.0,12.0,12.0	11.0,12.0,12.0	10.0,10.0,11.0	11.0,12.0,12.0	PRJNA230969	SAMN05468029	G
Escherichia coli	MOD1-EC5763	GCA_002518295.1	7327c2d2350d792c43001836e41a9174	4.9074	0.93	0.71	10	12	12	11.0	12.0	12.0	11.0	12.0	12.0	11	12	12	11.0	12.0	12.0	11.0	12.0	12.0	11	12	12	11.0	12.0	12.0	10	10	11	11.0	12.0	12.0	10.0,12.0,12.0	11.0,12.0,12.0	11.0,12.0,12.0	11.0,12.0,12.0	11.0,12.0,12.0	11.0,12.0,12.0	11.0,12.0,12.0	11.0,12.0,12.0	10.0,10.0,11.0	11.0,12.0,12.0	PRJNA230969	SAMN05468030	G
Escherichia coli	MOD1-EC6341	GCA_002511285.1	c6a1b9577ce551866f46f4d29b4a797f	4.9312	0.93	0.71	10	12	12	11.0	12.0	12.0	11.0	12.0	12.0	11	12	12	11.0	12.0	12.0	11.0	12.0	12.0	11	12	12	11.0	12.0	12.0	10	10	11	11.0	12.0	12.0	10.0,12.0,12.0	11.0,12.0,12.0	11.0,12.0,12.0	11.0,12.0,12.0	11.0,12.0,12.0	11.0,12.0,12.0	11.0,12.0,12.0	11.0,12.0,12.0	10.0,10.0,11.0	11.0,12.0,12.0	PRJNA230969	SAMN05440427	G
Escherichia coli 2-177-06_S4_C1	2-177-06_S4_C1	GCA_000704225.1	609b705aabde5639c814f10d122f4fd3	5.14465	0.96	0.84	10	12	12	11.0	12.0	12.0	11.0	12.0	12.0	11	12	12	11.0	12.0	12.0	11.0	12.0	12.0	11	12	12	11.0	12.0	12.0	10	10	11	11.0	12.0	12.0	10.0,12.0,12.0	11.0,12.0,12.0	11.0,12.0,12.0	11.0,12.0,12.0	11.0,12.0,12.0	11.0,12.0,12.0	11.0,12.0,12.0	11.0,12.0,12.0	10.0,10.0,11.0	11.0,12.0,12.0	PRJNA233861	SAMN02687498	G
Escherichia coli	MOD1-EC6094	GCA_002537555.1	72f9b0e15e7c95a3343dcaea7970e9b8	5.0395	0.93	0.73	10	12	12	11.0	12.0	12.0	11.0	12.0	12.0	11	12	12	11.0	12.0	12.0	11.0	12.0	12.0	11	12	12	11.0	12.0	12.0	10	10	11	11.0	12.0	12.0	10.0,12.0,12.0	11.0,12.0,12.0	11.0,12.0,12.0	11.0,12.0,12.0	11.0,12.0,12.0	11.0,12.0,12.0	11.0,12.0,12.0	11.0,12.0,12.0	10.0,10.0,11.0	11.0,12.0,12.0	PRJNA230969	SAMN05439515	G
Escherichia coli	MOD1-EC6621	GCA_002485345.1	d7000e924cc2bc42bfc5e8bf91814759	4.9050199999999995	0.92	0.79	10	12	12	11.0	12.0	12.0	11.0	12.0	12.0	11	12	12	11.0	12.0	12.0	11.0	12.0	12.0	11	12	12	11.0	12.0	12.0	10	10	11	11.0	12.0	12.0	10.0,12.0,12.0	11.0,12.0,12.0	11.0,12.0,12.0	11.0,12.0,12.0	11.0,12.0,12.0	11.0,12.0,12.0	11.0,12.0,12.0	11.0,12.0,12.0	10.0,10.0,11.0	11.0,12.0,12.0	PRJNA230969	SAMN04992451	G
Escherichia coli	D10	GCA_001900735.1	b84482cee5c0dea677d49c6907b833b1	5.24768	0.97	1.0	10	12	12	11.0	12.0	12.0	11.0	12.0	12.0	11	12	12	11.0	12.0	12.0	11.0	12.0	12.0	11	12	12	11.0	12.0	12.0	10	10	11	11.0	12.0	12.0	10.0,12.0,12.0	11.0,12.0,12.0	11.0,12.0,12.0	11.0,12.0,12.0	11.0,12.0,12.0	11.0,12.0,12.0	11.0,12.0,12.0	11.0,12.0,12.0	10.0,10.0,11.0	11.0,12.0,12.0	PRJNA269191	SAMN03252428	G
Escherichia coli	MOD1-EC6886	GCA_002519945.1	e5f304454ed290803096688375f817e3	5.182	0.92	0.67	10	12	12	11.0	12.0	12.0	11.0	12.0	12.0	11	12	12	11.0	12.0	12.0	11.0	12.0	12.0	11	12	12	11.0	12.0	12.0	10	10	11	11.0	12.0	12.0	10.0,12.0,12.0	11.0,12.0,12.0	11.0,12.0,12.0	11.0,12.0,12.0	11.0,12.0,12.0	11.0,12.0,12.0	11.0,12.0,12.0	11.0,12.0,12.0	10.0,10.0,11.0	11.0,12.0,12.0	PRJNA230969	SAMN04992252	G
Escherichia coli	2.3-R3	GCA_002002045.1	386ba6925f55e46371b5eeff729a8d3e	5.27485	0.92	0.67	10	12	12	11.0	12.0	12.0	11.0	12.0	12.0	11	12	12	11.0	12.0	12.0	11.0	12.0	12.0	11	12	12	11.0	12.0	12.0	10	10	11	11.0	12.0	12.0	10.0,12.0,12.0	11.0,12.0,12.0	11.0,12.0,12.0	11.0,12.0,12.0	11.0,12.0,12.0	11.0,12.0,12.0	11.0,12.0,12.0	11.0,12.0,12.0	10.0,10.0,11.0	11.0,12.0,12.0	PRJNA335932	SAMN05567354	G
Escherichia coli	2.3-R5	GCA_002002325.1	d1d0efc8de9d8925df31d9e91c0f1227	5.2835	0.92	0.66	10	12	12	11.0	12.0	12.0	11.0	12.0	12.0	11	12	12	11.0	12.0	12.0	11.0	12.0	12.0	11	12	12	11.0	12.0	12.0	10	10	11	11.0	12.0	12.0	10.0,12.0,12.0	11.0,12.0,12.0	11.0,12.0,12.0	11.0,12.0,12.0	11.0,12.0,12.0	11.0,12.0,12.0	11.0,12.0,12.0	11.0,12.0,12.0	10.0,10.0,11.0	11.0,12.0,12.0	PRJNA335932	SAMN05567356	G
Escherichia coli	L4S4	GCA_003014845.1	c6016284a5819c0ee50e6dcf3d28356c	5.2424	0.94	0.77	10	12	12	11.0	12.0	12.0	11.0	12.0	12.0	11	12	12	11.0	12.0	12.0	11.0	12.0	12.0	11	12	12	11.0	12.0	12.0	10	10	11	11.0	12.0	12.0	10.0,12.0,12.0	11.0,12.0,12.0	11.0,12.0,12.0	11.0,12.0,12.0	11.0,12.0,12.0	11.0,12.0,12.0	11.0,12.0,12.0	11.0,12.0,12.0	10.0,10.0,11.0	11.0,12.0,12.0	PRJNA438602	SAMN08723009	G
Escherichia coli	L3S3	GCA_003013555.1	db218246c2275c4f55e2d6a05b702ca6	5.2556	0.92	0.67	10	12	12	11.0	12.0	12.0	11.0	12.0	12.0	11	12	12	11.0	12.0	12.0	11.0	12.0	12.0	11	12	12	11.0	12.0	12.0	10	10	11	11.0	12.0	12.0	10.0,12.0,12.0	11.0,12.0,12.0	11.0,12.0,12.0	11.0,12.0,12.0	11.0,12.0,12.0	11.0,12.0,12.0	11.0,12.0,12.0	11.0,12.0,12.0	10.0,10.0,11.0	11.0,12.0,12.0	PRJNA438662	SAMN08723191	G
Escherichia coli	L5S5	GCA_003015075.1	d67a85f04febe70e572badec6d42460d	5.10962	0.95	0.78	10	12	12	11.0	12.0	12.0	11.0	12.0	12.0	11	12	12	11.0	12.0	12.0	11.0	12.0	12.0	11	12	12	11.0	12.0	12.0	10	10	11	11.0	12.0	12.0	10.0,12.0,12.0	11.0,12.0,12.0	11.0,12.0,12.0	11.0,12.0,12.0	11.0,12.0,12.0	11.0,12.0,12.0	11.0,12.0,12.0	11.0,12.0,12.0	10.0,10.0,11.0	11.0,12.0,12.0	PRJNA438735	SAMN08725037	G
Escherichia coli	L7S7	GCA_003015065.1	47a6462176f967f22dfebbb0c077dc39	5.13335	0.94	0.76	10	12	12	11.0	12.0	12.0	11.0	12.0	12.0	11	12	12	11.0	12.0	12.0	11.0	12.0	12.0	11	12	12	11.0	12.0	12.0	10	10	11	11.0	12.0	12.0	10.0,12.0,12.0	11.0,12.0,12.0	11.0,12.0,12.0	11.0,12.0,12.0	11.0,12.0,12.0	11.0,12.0,12.0	11.0,12.0,12.0	11.0,12.0,12.0	10.0,10.0,11.0	11.0,12.0,12.0	PRJNA438734	SAMN08725036	G
Escherichia coli	E44	GCA_001652345.1	860d4215dcb9d173a76e3f5f88954490	5.12513	0.91	0.73	10	12	12	11.0	12.0	12.0	11.0	12.0	12.0	11	12	12	11.0	12.0	12.0	11.0	12.0	12.0	11	12	12	11.0	12.0	12.0	10	10	11	11.0	12.0	12.0	10.0,12.0,12.0	11.0,12.0,12.0	11.0,12.0,12.0	11.0,12.0,12.0	11.0,12.0,12.0	11.0,12.0,12.0	11.0,12.0,12.0	11.0,12.0,12.0	10.0,10.0,11.0	11.0,12.0,12.0	PRJNA321591	SAMN05000824	G
Escherichia coli	MOD1-EC6541	GCA_002510345.1	92851862289a101a8701c9097a1a39e0	5.29422	0.88	0.6	10	12	12	11.0	12.0	12.0	11.0	12.0	12.0	11	12	12	11.0	12.0	12.0	11.0	12.0	12.0	11	12	12	11.0	12.0	12.0	10	10	11	11.0	12.0	12.0	10.0,12.0,12.0	11.0,12.0,12.0	11.0,12.0,12.0	11.0,12.0,12.0	11.0,12.0,12.0	11.0,12.0,12.0	11.0,12.0,12.0	11.0,12.0,12.0	10.0,10.0,11.0	11.0,12.0,12.0	PRJNA230969	SAMN04993163	G
Escherichia coli	MOD1-EC6214	GCA_002535165.1	d19279231761bfba75727f055427fd3f	5.31236	0.93	0.73	10	12	12	11.0	12.0	12.0	11.0	12.0	12.0	11	12	12	11.0	12.0	12.0	11.0	12.0	12.0	11	12	12	11.0	12.0	12.0	10	10	11	11.0	12.0	12.0	10.0,12.0,12.0	11.0,12.0,12.0	11.0,12.0,12.0	11.0,12.0,12.0	11.0,12.0,12.0	11.0,12.0,12.0	11.0,12.0,12.0	11.0,12.0,12.0	10.0,10.0,11.0	11.0,12.0,12.0	PRJNA230969	SAMN04881291	G
Escherichia coli	cattle12	GCA_001614615.1	4de9e03d5895d28325f105c892638811	5.18626	0.89	0.84	10	12	12	11.0	12.0	12.0	11.0	12.0	12.0	11	12	12	11.0	12.0	12.0	11.0	12.0	12.0	11	12	12	11.0	12.0	12.0	10	10	11	11.0	12.0	12.0	10.0,12.0,12.0	11.0,12.0,12.0	11.0,12.0,12.0	11.0,12.0,12.0	11.0,12.0,12.0	11.0,12.0,12.0	11.0,12.0,12.0	11.0,12.0,12.0	10.0,10.0,11.0	11.0,12.0,12.0	PRJNA307142	SAMN04376731	G
Escherichia coli	IHIT27704	GCA_001676985.1	5de6865a6878c70849704031bc69f848	5.45518	0.94	0.76	10	12	12	11.0	12.0	12.0	11.0	12.0	12.0	11	12	12	11.0	12.0	12.0	11.0	12.0	12.0	11	12	12	11.0	12.0	12.0	10	10	11	11.0	12.0	12.0	10.0,12.0,12.0	11.0,12.0,12.0	11.0,12.0,12.0	11.0,12.0,12.0	11.0,12.0,12.0	11.0,12.0,12.0	11.0,12.0,12.0	11.0,12.0,12.0	10.0,10.0,11.0	11.0,12.0,12.0	PRJNA326053	SAMN05257101	G
Escherichia coli	708	GCA_001894395.1	e81a18f09515691b65db31daacae4d43	5.614380000000001	0.89	0.74	10	12	12	11.0	12.0	12.0	11.0	12.0	12.0	11	12	12	11.0	12.0	12.0	11.0	12.0	12.0	11	12	12	11.0	12.0	12.0	10	10	11	11.0	12.0	12.0	10.0,12.0,12.0	11.0,12.0,12.0	11.0,12.0,12.0	11.0,12.0,12.0	11.0,12.0,12.0	11.0,12.0,12.0	11.0,12.0,12.0	11.0,12.0,12.0	10.0,10.0,11.0	11.0,12.0,12.0	PRJNA349231	SAMN05928983	G
Escherichia coli	EC4	GCA_000812325.1	99a9f3483626c7c131c88bbcf7fbaca4	5.20527	0.87	0.69	10	12	12	11.0	12.0	12.0	11.0	12.0	12.0	11	12	12	11.0	12.0	12.0	11.0	12.0	12.0	11	12	12	11.0	12.0	12.0	10	10	11	11.0	12.0	12.0	10.0,12.0,12.0	11.0,12.0,12.0	11.0,12.0,12.0	11.0,12.0,12.0	11.0,12.0,12.0	11.0,12.0,12.0	11.0,12.0,12.0	11.0,12.0,12.0	10.0,10.0,11.0	11.0,12.0,12.0	PRJNA269657	SAMN03256211	G
Escherichia coli	2_Esco_CA-NL	GCA_002573025.1	d1bec889a1f4fb15c34a573d6e67a9c1	5.26412	0.86	0.83	10	12	12	11.0	12.0	12.0	11.0	12.0	12.0	11	12	12	11.0	12.0	12.0	11.0	12.0	12.0	11	12	12	11.0	12.0	12.0	10	10	11	11.0	12.0	12.0	10.0,12.0,12.0	11.0,12.0,12.0	11.0,12.0,12.0	11.0,12.0,12.0	11.0,12.0,12.0	11.0,12.0,12.0	11.0,12.0,12.0	11.0,12.0,12.0	10.0,10.0,11.0	11.0,12.0,12.0	PRJNA352198	SAMN05977321	G
Escherichia coli 53C	53C	GCA_000831715.1	de32b1de38adeba7940aeff42d002614	5.56453	0.99	0.98	10	12	12	11.0	12.0	12.0	11.0	12.0	12.0	11	12	12	11.0	12.0	12.0	11.0	12.0	12.0	11	12	12	11.0	12.0	12.0	10	10	11	11.0	12.0	12.0	10.0,12.0,12.0	11.0,12.0,12.0	11.0,12.0,12.0	11.0,12.0,12.0	11.0,12.0,12.0	11.0,12.0,12.0	11.0,12.0,12.0	11.0,12.0,12.0	10.0,10.0,11.0	11.0,12.0,12.0	PRJNA260957	SAMN03067747	G
Escherichia coli	MOD1-EC6548	GCA_002513015.1	65a4fc2c7d1dd9eceb2e435f2eae823c	5.29218	0.9	0.59	10	12	12	11.0	12.0	12.0	11.0	12.0	12.0	11	12	12	11.0	12.0	12.0	11.0	12.0	12.0	11	12	12	11.0	12.0	12.0	10	10	11	11.0	12.0	12.0	10.0,12.0,12.0	11.0,12.0,12.0	11.0,12.0,12.0	11.0,12.0,12.0	11.0,12.0,12.0	11.0,12.0,12.0	11.0,12.0,12.0	11.0,12.0,12.0	10.0,10.0,11.0	11.0,12.0,12.0	PRJNA230969	SAMN04993170	G
Escherichia coli	N43684	GCA_002307655.1	df903f44aa0661d48dcdc3d81bae00e8	5.27295	0.87	0.78	10	12	12	11.0	12.0	12.0	11.0	12.0	12.0	11	12	12	11.0	12.0	12.0	11.0	12.0	12.0	11	12	12	11.0	12.0	12.0	10	10	11	11.0	12.0	12.0	10.0,12.0,12.0	11.0,12.0,12.0	11.0,12.0,12.0	11.0,12.0,12.0	11.0,12.0,12.0	11.0,12.0,12.0	11.0,12.0,12.0	11.0,12.0,12.0	10.0,10.0,11.0	11.0,12.0,12.0	PRJNA221632	SAMN07624453	G
Escherichia coli	Win2012_WWKa_NEU_19	GCA_003145215.1	23ccb1febb191a1007a7d3bcf3abb1d9	5.18884	0.9	0.68	10	12	12	11.0	12.0	12.0	11.0	12.0	12.0	11	12	12	11.0	12.0	12.0	11.0	12.0	12.0	11	12	12	11.0	12.0	12.0	10	10	11	11.0	12.0	12.0	10.0,12.0,12.0	11.0,12.0,12.0	11.0,12.0,12.0	11.0,12.0,12.0	11.0,12.0,12.0	11.0,12.0,12.0	11.0,12.0,12.0	11.0,12.0,12.0	10.0,10.0,11.0	11.0,12.0,12.0	PRJNA380388	SAMN06641869	G
Escherichia coli	HEC01	GCA_002490265.1	f0bdc70ce67a4c4134500c479bb08320	5.17834	0.8	0.69	10	12	12	11.0	12.0	12.0	11.0	12.0	12.0	11	12	12	11.0	12.0	12.0	11.0	12.0	12.0	11	12	12	11.0	12.0	12.0	10	10	11	11.0	12.0	12.0	10.0,12.0,12.0	11.0,12.0,12.0	11.0,12.0,12.0	11.0,12.0,12.0	11.0,12.0,12.0	11.0,12.0,12.0	11.0,12.0,12.0	11.0,12.0,12.0	10.0,10.0,11.0	11.0,12.0,12.0	PRJNA412895	SAMN07731446	G
Escherichia coli	MOD1-EC5115	GCA_002231405.1	6cc36f750bf55c00cc1127e5ead64315	5.25548	0.93	0.7	10	12	12	11.0	12.0	12.0	11.0	12.0	12.0	11	12	12	11.0	12.0	12.0	11.0	12.0	12.0	11	12	12	11.0	12.0	12.0	10	10	11	11.0	12.0	12.0	10.0,12.0,12.0	11.0,12.0,12.0	11.0,12.0,12.0	11.0,12.0,12.0	11.0,12.0,12.0	11.0,12.0,12.0	11.0,12.0,12.0	11.0,12.0,12.0	10.0,10.0,11.0	11.0,12.0,12.0	PRJNA230969	SAMN04279448	G
Escherichia coli N40513	N40513	GCA_001970045.1	ce44f972218da9ae19554ba88184e80e	5.1226400000000005	0.92	0.86	10	12	12	11.0	12.0	12.0	11.0	12.0	12.0	11	12	12	11.0	12.0	12.0	11.0	12.0	12.0	11	12	12	11.0	12.0	12.0	10	10	11	11.0	12.0	12.0	10.0,12.0,12.0	11.0,12.0,12.0	11.0,12.0,12.0	11.0,12.0,12.0	11.0,12.0,12.0	11.0,12.0,12.0	11.0,12.0,12.0	11.0,12.0,12.0	10.0,10.0,11.0	11.0,12.0,12.0	PRJNA221632	SAMN02390174	G
Escherichia coli	MDR_56	GCA_002009315.1	5b5a649fe4d3b230e27d531cf70c954c	5.46531	1.0	0.99	10	12	12	11.0	12.0	12.0	11.0	12.0	12.0	11	12	12	11.0	12.0	12.0	11.0	12.0	12.0	11	12	12	11.0	12.0	12.0	10	10	11	11.0	12.0	12.0	10.0,12.0,12.0	11.0,12.0,12.0	11.0,12.0,12.0	11.0,12.0,12.0	11.0,12.0,12.0	11.0,12.0,12.0	11.0,12.0,12.0	11.0,12.0,12.0	10.0,10.0,11.0	11.0,12.0,12.0	PRJNA375745	SAMN06344815	G
Escherichia coli	N56041	GCA_002307595.1	5ca2c1dba7b76d9f334ddf520ba14a06	5.38065	0.87	0.68	10	12	12	11.0	12.0	12.0	11.0	12.0	12.0	11	12	12	11.0	12.0	12.0	11.0	12.0	12.0	11	12	12	11.0	12.0	12.0	10	10	11	11.0	12.0	12.0	10.0,12.0,12.0	11.0,12.0,12.0	11.0,12.0,12.0	11.0,12.0,12.0	11.0,12.0,12.0	11.0,12.0,12.0	11.0,12.0,12.0	11.0,12.0,12.0	10.0,10.0,11.0	11.0,12.0,12.0	PRJNA221632	SAMN07624458	G
Escherichia coli	EC5	GCA_000812345.1	b7ec0b8775031cc21ef48dd16a392261	5.2684	0.9	0.68	10	12	12	11.0	12.0	12.0	11.0	12.0	12.0	11	12	12	11.0	12.0	12.0	11.0	12.0	12.0	11	12	12	11.0	12.0	12.0	10	10	11	11.0	12.0	12.0	10.0,12.0,12.0	11.0,12.0,12.0	11.0,12.0,12.0	11.0,12.0,12.0	11.0,12.0,12.0	11.0,12.0,12.0	11.0,12.0,12.0	11.0,12.0,12.0	10.0,10.0,11.0	11.0,12.0,12.0	PRJNA269658	SAMN03256216	G
Escherichia coli	EC7	GCA_000812365.1	ee99d7fb40278ad9d63b224346c87107	5.2750900000000005	0.9	0.68	10	12	12	11.0	12.0	12.0	11.0	12.0	12.0	11	12	12	11.0	12.0	12.0	11.0	12.0	12.0	11	12	12	11.0	12.0	12.0	10	10	11	11.0	12.0	12.0	10.0,12.0,12.0	11.0,12.0,12.0	11.0,12.0,12.0	11.0,12.0,12.0	11.0,12.0,12.0	11.0,12.0,12.0	11.0,12.0,12.0	11.0,12.0,12.0	10.0,10.0,11.0	11.0,12.0,12.0	PRJNA269660	SAMN03256224	G
Escherichia coli SEPT362	SEPT362	GCA_000340275.1	568abedfd0415b89707fb4d14bf48082	5.27995	0.81	0.75	10	12	12	11.0	12.0	12.0	11.0	12.0	12.0	11	12	12	11.0	12.0	12.0	11.0	12.0	12.0	11	12	12	11.0	12.0	12.0	10	10	11	11.0	12.0	12.0	10.0,12.0,12.0	11.0,12.0,12.0	11.0,12.0,12.0	11.0,12.0,12.0	11.0,12.0,12.0	11.0,12.0,12.0	11.0,12.0,12.0	11.0,12.0,12.0	10.0,10.0,11.0	11.0,12.0,12.0	PRJNA167774	SAMN02471326	G
Escherichia coli	NA1002	GCA_002918005.1	81a8509050aac78b1cd0a06dd0d3e4e9	5.25611	0.89	0.74	10	12	12	11.0	12.0	12.0	11.0	12.0	12.0	11	12	12	11.0	12.0	12.0	11.0	12.0	12.0	11	12	12	11.0	12.0	12.0	10	10	11	11.0	12.0	12.0	10.0,12.0,12.0	11.0,12.0,12.0	11.0,12.0,12.0	11.0,12.0,12.0	11.0,12.0,12.0	11.0,12.0,12.0	11.0,12.0,12.0	11.0,12.0,12.0	10.0,10.0,11.0	11.0,12.0,12.0	PRJNA345288	SAMN05860608	G
Escherichia coli	MOD1-EC5176	GCA_002231645.1	65f2324898d745e80a04492cca42ec2a	5.110580000000001	0.83	0.81	8	10	10	9.0	10.0	10.0	9.0	10.0	10.0	9	10	10	9.0	10.0	10.0				9	10	10	9.0	10.0	10.0	4	4	4				8.0,10.0,10.0	9.0,10.0,10.0	9.0,10.0,10.0	9.0,10.0,10.0	9.0,10.0,10.0	nan,nan,nan	9.0,10.0,10.0	9.0,10.0,10.0	4.0,4.0,4.0	nan,nan,nan	PRJNA230969	SAMN04279515	B2-1
Escherichia coli	MOD1-EC5940	GCA_002544665.1	8cb8b08a35f9c913e37030f26b9d85c6	5.15576	0.96	0.86	8	10	10							9	10	10							9	10	10				4	4	4				8.0,10.0,10.0	nan,nan,nan	nan,nan,nan	9.0,10.0,10.0	nan,nan,nan	nan,nan,nan	9.0,10.0,10.0	nan,nan,nan	4.0,4.0,4.0	nan,nan,nan	PRJNA230969	SAMN05439352	B2-1
Escherichia coli	MOD1-EC7008	GCA_002467895.1	4e6b487e00658e92caefcc33853fc79c	5.06436	0.95	0.79	8	10	10	9.0	10.0	10.0	9.0	10.0	10.0	9	10	10	9.0	10.0	10.0	9.0	10.0	10.0	9	10	10	9.0	10.0	10.0	4	4	4	9.0	10.0	10.0	8.0,10.0,10.0	9.0,10.0,10.0	9.0,10.0,10.0	9.0,10.0,10.0	9.0,10.0,10.0	9.0,10.0,10.0	9.0,10.0,10.0	9.0,10.0,10.0	4.0,4.0,4.0	9.0,10.0,10.0	PRJNA230969	SAMN04992374	B2-1
Escherichia coli	upec-244	GCA_000778215.1	78d01cf23b9a3a43dd624cfc9875dca1	4.94325	0.81	0.62	8	10	10	9.0	10.0	10.0	9.0	10.0	10.0	9	10	10	9.0	10.0	10.0	9.0	10.0	10.0	9	10	10	9.0	10.0	10.0	4	4	4	9.0	10.0	10.0	8.0,10.0,10.0	9.0,10.0,10.0	9.0,10.0,10.0	9.0,10.0,10.0	9.0,10.0,10.0	9.0,10.0,10.0	9.0,10.0,10.0	9.0,10.0,10.0	4.0,4.0,4.0	9.0,10.0,10.0	PRJNA248737	SAMN02802069	B2-1
Escherichia coli	MOD1-EC5971	GCA_002514425.1	17f1ccc95fc3f93e2ef9bd2b1716a1b1	5.08941	0.94	0.87	8	10	10	9.0	10.0	10.0	9.0	10.0	10.0	9	10	10	9.0	10.0	10.0	9.0	10.0	10.0	9	10	10	9.0	10.0	10.0	4	4	4	9.0	10.0	10.0	8.0,10.0,10.0	9.0,10.0,10.0	9.0,10.0,10.0	9.0,10.0,10.0	9.0,10.0,10.0	9.0,10.0,10.0	9.0,10.0,10.0	9.0,10.0,10.0	4.0,4.0,4.0	9.0,10.0,10.0	PRJNA230969	SAMN05464546	B2-1
Escherichia coli	upec-38	GCA_000777195.1	5c052dc033103c92511c927e89aeb8f9	4.92251	0.96	0.86	8	10	10	9.0	10.0	10.0	9.0	10.0	10.0	9	10	10	9.0	10.0	10.0	9.0	10.0	10.0	9	10	10	9.0	10.0	10.0	4	4	4	9.0	10.0	10.0	8.0,10.0,10.0	9.0,10.0,10.0	9.0,10.0,10.0	9.0,10.0,10.0	9.0,10.0,10.0	9.0,10.0,10.0	9.0,10.0,10.0	9.0,10.0,10.0	4.0,4.0,4.0	9.0,10.0,10.0	PRJNA248737	SAMN02802128	B2-1
Escherichia coli	MOD1-EC5125	GCA_002475155.1	6a42319c19873c63ee8d6363f10b28b6	5.09633	0.97	0.87	8	10	10	9.0	10.0	10.0	9.0	10.0	10.0	9	10	10	9.0	10.0	10.0	9.0	10.0	10.0	9	10	10	9.0	10.0	10.0	4	4	4	9.0	10.0	10.0	8.0,10.0,10.0	9.0,10.0,10.0	9.0,10.0,10.0	9.0,10.0,10.0	9.0,10.0,10.0	9.0,10.0,10.0	9.0,10.0,10.0	9.0,10.0,10.0	4.0,4.0,4.0	9.0,10.0,10.0	PRJNA230969	SAMN04279463	B2-1
Escherichia coli	MOD1-EC5124	GCA_002475175.1	1b3c8eec18fbbcf92e9d252f4176d84f	5.21619	0.96	0.83	8	10	10	9.0	10.0	10.0				9	10	10	9.0	10.0	10.0				9	10	10	9.0	10.0	10.0	4	4	4				8.0,10.0,10.0	9.0,10.0,10.0	nan,nan,nan	9.0,10.0,10.0	9.0,10.0,10.0	nan,nan,nan	9.0,10.0,10.0	9.0,10.0,10.0	4.0,4.0,4.0	nan,nan,nan	PRJNA230969	SAMN04279462	B2-1
Escherichia coli	MOD1-EC7006	GCA_002467285.1	69ddc5630bce4d5b722a7a355f74651c	5.20699	0.97	0.88	8	10	10	9.0	10.0	10.0				9	10	10	9.0	10.0	10.0				9	10	10	9.0	10.0	10.0	4	4	4				8.0,10.0,10.0	9.0,10.0,10.0	nan,nan,nan	9.0,10.0,10.0	9.0,10.0,10.0	nan,nan,nan	9.0,10.0,10.0	9.0,10.0,10.0	4.0,4.0,4.0	nan,nan,nan	PRJNA230969	SAMN04992372	B2-1
Escherichia coli	GN02370	GCA_001520015.1	3d34a44def3bc53df1c42380f220466e	5.25931	0.88	0.72	8	10	10							9	10	10							9	10	10				4	4	4				8.0,10.0,10.0	nan,nan,nan	nan,nan,nan	9.0,10.0,10.0	nan,nan,nan	nan,nan,nan	9.0,10.0,10.0	nan,nan,nan	4.0,4.0,4.0	nan,nan,nan	PRJNA290784	SAMN03922962	B2-1
Escherichia coli	3.3-R2	GCA_002001595.1	0ffb66219493e3463033706270e59d5b	5.05088	0.96	0.86	8	10	10	9.0	10.0	10.0	9.0	10.0	10.0	9	10	10	9.0	10.0	10.0	9.0	10.0	10.0	9	10	10	9.0	10.0	10.0	4	4	4	9.0	10.0	10.0	8.0,10.0,10.0	9.0,10.0,10.0	9.0,10.0,10.0	9.0,10.0,10.0	9.0,10.0,10.0	9.0,10.0,10.0	9.0,10.0,10.0	9.0,10.0,10.0	4.0,4.0,4.0	9.0,10.0,10.0	PRJNA335932	SAMN05567343	B2-1
Escherichia coli	GN02427	GCA_001520455.1	646c142bc95c4dce5059cddf52090062	4.94755	0.93	0.84	8	10	10	9.0	10.0	10.0	9.0	10.0	10.0	9	10	10	9.0	10.0	10.0	9.0	10.0	10.0	9	10	10	9.0	10.0	10.0	4	4	4	9.0	10.0	10.0	8.0,10.0,10.0	9.0,10.0,10.0	9.0,10.0,10.0	9.0,10.0,10.0	9.0,10.0,10.0	9.0,10.0,10.0	9.0,10.0,10.0	9.0,10.0,10.0	4.0,4.0,4.0	9.0,10.0,10.0	PRJNA290784	SAMN03922975	B2-1
Escherichia coli	FDAARGOS_144	GCA_002944935.1	6f6443177a913fe17fd2ddbc6a560d0d	5.02215	1.0	0.99	8	10	10	9.0	10.0	10.0	9.0	10.0	10.0	9	10	10	9.0	10.0	10.0	9.0	10.0	10.0	9	10	10	9.0	10.0	10.0	4	4	4	9.0	10.0	10.0	8.0,10.0,10.0	9.0,10.0,10.0	9.0,10.0,10.0	9.0,10.0,10.0	9.0,10.0,10.0	9.0,10.0,10.0	9.0,10.0,10.0	9.0,10.0,10.0	4.0,4.0,4.0	9.0,10.0,10.0	PRJNA231221	SAMN03996288	B2-1
Escherichia coli M605	M605	GCA_000176555.2	b37b93d7cabc1d52ecb43904f8ed824f	5.47795	0.92	0.77	8	10	10							9	10	10							9	10	10				4	4	4				8.0,10.0,10.0	nan,nan,nan	nan,nan,nan	9.0,10.0,10.0	nan,nan,nan	nan,nan,nan	9.0,10.0,10.0	nan,nan,nan	4.0,4.0,4.0	nan,nan,nan	PRJNA39039	SAMN02595367	B2-1
Escherichia coli	upec-219	GCA_000778725.1	8a5d3cf19be0a058e3c8503a11d198cd	5.02312	0.95	0.82	8	10	10	9.0	10.0	10.0	9.0	10.0	10.0	9	10	10	9.0	10.0	10.0	9.0	10.0	10.0	9	10	10	9.0	10.0	10.0	4	4	4	9.0	10.0	10.0	8.0,10.0,10.0	9.0,10.0,10.0	9.0,10.0,10.0	9.0,10.0,10.0	9.0,10.0,10.0	9.0,10.0,10.0	9.0,10.0,10.0	9.0,10.0,10.0	4.0,4.0,4.0	9.0,10.0,10.0	PRJNA248737	SAMN02802041	B2-1
Escherichia coli AA86	AA86	GCA_000211395.2	9ba970892ab43a3b73a43560ab1053b0	4.98329	1.0	0.99	8	10	10	9.0	10.0	10.0	9.0	10.0	10.0	9	10	10	9.0	10.0	10.0	9.0	10.0	10.0	9	10	10	9.0	10.0	10.0	4	4	4	9.0	10.0	10.0	8.0,10.0,10.0	9.0,10.0,10.0	9.0,10.0,10.0	9.0,10.0,10.0	9.0,10.0,10.0	9.0,10.0,10.0	9.0,10.0,10.0	9.0,10.0,10.0	4.0,4.0,4.0	9.0,10.0,10.0	PRJNA65321	SAMN02470896	B2-1
Escherichia coli UMEA 3703-1	UMEA 3703-1	GCA_000461615.1	23d3d8ab6cadcf09130d0ea8921385d9	5.10674	0.98	0.93	8	10	10	9.0	10.0	10.0	9.0	10.0	10.0	9	10	10	9.0	10.0	10.0	9.0	10.0	10.0	9	10	10	9.0	10.0	10.0	4	4	4	9.0	10.0	10.0	8.0,10.0,10.0	9.0,10.0,10.0	9.0,10.0,10.0	9.0,10.0,10.0	9.0,10.0,10.0	9.0,10.0,10.0	9.0,10.0,10.0	9.0,10.0,10.0	4.0,4.0,4.0	9.0,10.0,10.0	PRJNA186369	SAMN01885978	B2-1
Escherichia coli HVH 162 (4-5627982)	HVH 162 (4-5627982)	GCA_000458455.1	80361f96f3dbdb6734177f7833edb29a	5.3242400000000005	0.97	0.89	8	10	10	9.0	10.0	10.0				9	10	10	9.0	10.0	10.0				9	10	10	9.0	10.0	10.0	4	4	4				8.0,10.0,10.0	9.0,10.0,10.0	nan,nan,nan	9.0,10.0,10.0	9.0,10.0,10.0	nan,nan,nan	9.0,10.0,10.0	9.0,10.0,10.0	4.0,4.0,4.0	nan,nan,nan	PRJNA186194	SAMN01885807	B2-1
Escherichia coli	MOD1-EC6350	GCA_002514055.1	4f770b3927345e5582f24023c9b34bdf	5.0381800000000005	0.94	0.76	8	10	10	9.0	10.0	10.0	9.0	10.0	10.0	9	10	10	9.0	10.0	10.0	9.0	10.0	10.0	9	10	10	9.0	10.0	10.0	4	4	4	9.0	10.0	10.0	8.0,10.0,10.0	9.0,10.0,10.0	9.0,10.0,10.0	9.0,10.0,10.0	9.0,10.0,10.0	9.0,10.0,10.0	9.0,10.0,10.0	9.0,10.0,10.0	4.0,4.0,4.0	9.0,10.0,10.0	PRJNA230969	SAMN05464553	B2-1
Escherichia coli	GN03252	GCA_001520955.1	ac2a2b1814a718a6c682d4af91f429d3	4.84352	0.88	0.71	8	10	10	9.0	10.0	10.0	9.0	10.0	10.0	9	10	10	9.0	10.0	10.0	9.0	10.0	10.0	9	10	10	9.0	10.0	10.0	4	4	4	9.0	10.0	10.0	8.0,10.0,10.0	9.0,10.0,10.0	9.0,10.0,10.0	9.0,10.0,10.0	9.0,10.0,10.0	9.0,10.0,10.0	9.0,10.0,10.0	9.0,10.0,10.0	4.0,4.0,4.0	9.0,10.0,10.0	PRJNA290784	SAMN04388550	B2-1
Escherichia coli	MOD1-EC5946	GCA_002514445.1	26e0aafa6c49f7f57c692fac34de4194	5.365530000000001	0.91	0.72	8	10	10							9	10	10							9	10	10				4	4	4				8.0,10.0,10.0	nan,nan,nan	nan,nan,nan	9.0,10.0,10.0	nan,nan,nan	nan,nan,nan	9.0,10.0,10.0	nan,nan,nan	4.0,4.0,4.0	nan,nan,nan	PRJNA230969	SAMN05464473	B2-1
Escherichia coli	MOD1-EC6218	GCA_002463225.1	49b4450080ae28b330af1728bd8baba9	5.16525	0.93	0.72	8	10	10	9.0	10.0	10.0	9.0	10.0	10.0	9	10	10	9.0	10.0	10.0	9.0	10.0	10.0	9	10	10	9.0	10.0	10.0	4	4	4	9.0	10.0	10.0	8.0,10.0,10.0	9.0,10.0,10.0	9.0,10.0,10.0	9.0,10.0,10.0	9.0,10.0,10.0	9.0,10.0,10.0	9.0,10.0,10.0	9.0,10.0,10.0	4.0,4.0,4.0	9.0,10.0,10.0	PRJNA230969	SAMN04881295	B2-1
Escherichia coli	Ec-HUCA 3	GCA_002855655.1	73f9cb115817a345ff9dc4a62806c44b	4.92019	0.92	0.87	8	10	10	9.0	10.0	10.0	9.0	10.0	10.0	9	10	10	9.0	10.0	10.0	9.0	10.0	10.0	9	10	10	9.0	10.0	10.0	4	4	4	9.0	10.0	10.0	8.0,10.0,10.0	9.0,10.0,10.0	9.0,10.0,10.0	9.0,10.0,10.0	9.0,10.0,10.0	9.0,10.0,10.0	9.0,10.0,10.0	9.0,10.0,10.0	4.0,4.0,4.0	9.0,10.0,10.0	PRJNA381431	SAMN06676456	B2-1
Escherichia coli	upec-58	GCA_000776115.1	2b6794255466eaa6ab69f5f1e6c2b689	5.02396	0.94	0.85	8	10	10	9.0	10.0	10.0	9.0	10.0	10.0	9	10	10	9.0	10.0	10.0	9.0	10.0	10.0	9	10	10	9.0	10.0	10.0	4	4	4	9.0	10.0	10.0	8.0,10.0,10.0	9.0,10.0,10.0	9.0,10.0,10.0	9.0,10.0,10.0	9.0,10.0,10.0	9.0,10.0,10.0	9.0,10.0,10.0	9.0,10.0,10.0	4.0,4.0,4.0	9.0,10.0,10.0	PRJNA248737	SAMN02802150	B2-1
Escherichia coli	24901-2	GCA_003027835.1	af16987c4331a16371a41117f4ed2900	4.92353	0.95	0.79	8	10	10	9.0	10.0	10.0	9.0	10.0	10.0	9	10	10	9.0	10.0	10.0	9.0	10.0	10.0	9	10	10	9.0	10.0	10.0	4	4	4	9.0	10.0	10.0	8.0,10.0,10.0	9.0,10.0,10.0	9.0,10.0,10.0	9.0,10.0,10.0	9.0,10.0,10.0	9.0,10.0,10.0	9.0,10.0,10.0	9.0,10.0,10.0	4.0,4.0,4.0	9.0,10.0,10.0	PRJNA230969	SAMN08668635	B2-1
Escherichia coli	MOD1-EC6955	GCA_002519185.1	7248b3a9e1c60284b5af4223b59cb824	4.966880000000001	0.95	0.81	8	10	10	9.0	10.0	10.0	9.0	10.0	10.0	9	10	10	9.0	10.0	10.0	9.0	10.0	10.0	9	10	10	9.0	10.0	10.0	4	4	4	9.0	10.0	10.0	8.0,10.0,10.0	9.0,10.0,10.0	9.0,10.0,10.0	9.0,10.0,10.0	9.0,10.0,10.0	9.0,10.0,10.0	9.0,10.0,10.0	9.0,10.0,10.0	4.0,4.0,4.0	9.0,10.0,10.0	PRJNA230969	SAMN04992321	B2-1
Escherichia coli	MOD1-EC6200	GCA_002463335.1	aa30c29eb9cac26ecb2be9d155600da8	4.93906	0.96	0.86	8	10	10	9.0	10.0	10.0	9.0	10.0	10.0	9	10	10	9.0	10.0	10.0	9.0	10.0	10.0	9	10	10	9.0	10.0	10.0	4	4	4	9.0	10.0	10.0	8.0,10.0,10.0	9.0,10.0,10.0	9.0,10.0,10.0	9.0,10.0,10.0	9.0,10.0,10.0	9.0,10.0,10.0	9.0,10.0,10.0	9.0,10.0,10.0	4.0,4.0,4.0	9.0,10.0,10.0	PRJNA230969	SAMN04902886	B2-1
Escherichia coli	FEX675	GCA_002930405.1	5948d876c8f4cee4adc67f9604540e0c	5.27013	0.93	0.72	8	10	10							9	10	10							9	10	10				4	4	4				8.0,10.0,10.0	nan,nan,nan	nan,nan,nan	9.0,10.0,10.0	nan,nan,nan	nan,nan,nan	9.0,10.0,10.0	nan,nan,nan	4.0,4.0,4.0	nan,nan,nan	PRJNA433495	SAMN08498480	B2-1
Escherichia coli HVH 108 (4-6924867)	HVH 108 (4-6924867)	GCA_000495095.1	7c18c7437918e4296df541fb62f22771	5.25178	0.98	0.92	8	10	10							9	10	10							9	10	10				4	4	4				8.0,10.0,10.0	nan,nan,nan	nan,nan,nan	9.0,10.0,10.0	nan,nan,nan	nan,nan,nan	9.0,10.0,10.0	nan,nan,nan	4.0,4.0,4.0	nan,nan,nan	PRJNA186129	SAMN01885756	B2-1
Escherichia coli KTE28	KTE28	GCA_000350845.1	9dff90da55992d010af4c2900a6a1d12	5.0544	0.98	0.94	8	10	10	9.0	10.0	10.0	9.0	10.0	10.0	9	10	10	9.0	10.0	10.0	9.0	10.0	10.0	9	10	10	9.0	10.0	10.0	4	4	4	9.0	10.0	10.0	8.0,10.0,10.0	9.0,10.0,10.0	9.0,10.0,10.0	9.0,10.0,10.0	9.0,10.0,10.0	9.0,10.0,10.0	9.0,10.0,10.0	9.0,10.0,10.0	4.0,4.0,4.0	9.0,10.0,10.0	PRJNA157613	SAMN00847665	B2-1
Escherichia coli	WH333	GCA_002930365.1	a7092bc02215bd61b4b6b8cb923682f6	4.9012199999999995	0.96	0.86	8	10	10	9.0	10.0	10.0	9.0	10.0	10.0	9	10	10	9.0	10.0	10.0	9.0	10.0	10.0	9	10	10	9.0	10.0	10.0	4	4	4	9.0	10.0	10.0	8.0,10.0,10.0	9.0,10.0,10.0	9.0,10.0,10.0	9.0,10.0,10.0	9.0,10.0,10.0	9.0,10.0,10.0	9.0,10.0,10.0	9.0,10.0,10.0	4.0,4.0,4.0	9.0,10.0,10.0	PRJNA433490	SAMN08498448	B2-1
Escherichia coli	MOD1-EC5896	GCA_002517775.1	52dd752900135feafc9d4e39de8c296b	5.18118	0.94	0.77	8	10	10							9	10	10							9	10	10				4	4	4				8.0,10.0,10.0	nan,nan,nan	nan,nan,nan	9.0,10.0,10.0	nan,nan,nan	nan,nan,nan	9.0,10.0,10.0	nan,nan,nan	4.0,4.0,4.0	nan,nan,nan	PRJNA230969	SAMN05464482	B2-1
Escherichia coli	16144-2	GCA_003027555.1	b6bc6a6d1e5497ee45cdf390ad756602	5.1798	0.97	0.88	8	10	10	9.0	10.0	10.0				9	10	10							9	10	10				4	4	4				8.0,10.0,10.0	9.0,10.0,10.0	nan,nan,nan	9.0,10.0,10.0	nan,nan,nan	nan,nan,nan	9.0,10.0,10.0	nan,nan,nan	4.0,4.0,4.0	nan,nan,nan	PRJNA230969	SAMN08668646	B2-1
Escherichia coli	RL158	GCA_900087675.1	12191ec8eba374d3ea15d1312d931f21	5.14794	0.94	0.85	8	10	10	9.0	10.0	10.0				9	10	10							9	10	10				4	4	4				8.0,10.0,10.0	9.0,10.0,10.0	nan,nan,nan	9.0,10.0,10.0	nan,nan,nan	nan,nan,nan	9.0,10.0,10.0	nan,nan,nan	4.0,4.0,4.0	nan,nan,nan	PRJEB13470	SAMEA3980469	B2-1
Escherichia coli	MOD1-EC5839	GCA_002548675.1	a5222e8ffa7512e4ed44e4111d5d0caf	5.23044	0.95	0.82	8	10	10							9	10	10							9	10	10				4	4	4				8.0,10.0,10.0	nan,nan,nan	nan,nan,nan	9.0,10.0,10.0	nan,nan,nan	nan,nan,nan	9.0,10.0,10.0	nan,nan,nan	4.0,4.0,4.0	nan,nan,nan	PRJNA230969	SAMN05439379	B2-1
Escherichia coli KTE23	KTE23	GCA_000352205.1	f109e1b8659696197bcc85d8cd832102	4.876930000000001	0.99	0.97	8	10	10	9.0	10.0	10.0	9.0	10.0	10.0	9	10	10	9.0	10.0	10.0	9.0	10.0	10.0	9	10	10	9.0	10.0	10.0	4	4	4	9.0	10.0	10.0	8.0,10.0,10.0	9.0,10.0,10.0	9.0,10.0,10.0	9.0,10.0,10.0	9.0,10.0,10.0	9.0,10.0,10.0	9.0,10.0,10.0	9.0,10.0,10.0	4.0,4.0,4.0	9.0,10.0,10.0	PRJNA157603	SAMN00847660	B2-1
Escherichia coli	Chronic_salp	GCA_000951745.1	58ff50309639322080db8ccb7c53de5a	5.02846	0.92	0.79	8	10	10	9.0	10.0	10.0	9.0	10.0	10.0	9	10	10	9.0	10.0	10.0	9.0	10.0	10.0	9	10	10	9.0	10.0	10.0	4	4	4	9.0	10.0	10.0	8.0,10.0,10.0	9.0,10.0,10.0	9.0,10.0,10.0	9.0,10.0,10.0	9.0,10.0,10.0	9.0,10.0,10.0	9.0,10.0,10.0	9.0,10.0,10.0	4.0,4.0,4.0	9.0,10.0,10.0	PRJNA274601	SAMN03333327	B2-1
Escherichia coli KTE17	KTE17	GCA_000352125.1	727101e8c9d30063ab6135317cc6a650	4.91547	0.99	0.95	8	10	10	9.0	10.0	10.0	9.0	10.0	10.0	9	10	10	9.0	10.0	10.0	9.0	10.0	10.0	9	10	10	9.0	10.0	10.0	4	4	4	9.0	10.0	10.0	8.0,10.0,10.0	9.0,10.0,10.0	9.0,10.0,10.0	9.0,10.0,10.0	9.0,10.0,10.0	9.0,10.0,10.0	9.0,10.0,10.0	9.0,10.0,10.0	4.0,4.0,4.0	9.0,10.0,10.0	PRJNA157591	SAMN00847654	B2-1
Escherichia coli	MOD1-EC5077	GCA_002474455.1	0bfdeedb864eb3dcaf910bd7378262b5	4.87596	0.93	0.82	8	10	10	9.0	10.0	10.0	9.0	10.0	10.0	9	10	10	9.0	10.0	10.0	9.0	10.0	10.0	9	10	10	9.0	10.0	10.0	4	4	4	9.0	10.0	10.0	8.0,10.0,10.0	9.0,10.0,10.0	9.0,10.0,10.0	9.0,10.0,10.0	9.0,10.0,10.0	9.0,10.0,10.0	9.0,10.0,10.0	9.0,10.0,10.0	4.0,4.0,4.0	9.0,10.0,10.0	PRJNA230969	SAMN04279414	B2-1
Escherichia coli	Ec38	GCA_002895325.1	afe929b64dcfaf18303f9905f92a0bf7	4.85295	0.98	0.94	8	10	10	9.0	10.0	10.0	9.0	10.0	10.0	9	10	10	9.0	10.0	10.0	9.0	10.0	10.0	9	10	10	9.0	10.0	10.0	4	4	4	9.0	10.0	10.0	8.0,10.0,10.0	9.0,10.0,10.0	9.0,10.0,10.0	9.0,10.0,10.0	9.0,10.0,10.0	9.0,10.0,10.0	9.0,10.0,10.0	9.0,10.0,10.0	4.0,4.0,4.0	9.0,10.0,10.0	PRJNA325878	SAMN05283707	B2-1
Escherichia coli	GN04208	GCA_001521435.1	f5ecc2d3026af536ba1b9450a0cefdd1	4.94046	0.88	0.7	8	10	10	9.0	10.0	10.0	9.0	10.0	10.0	9	10	10	9.0	10.0	10.0	9.0	10.0	10.0	9	10	10	9.0	10.0	10.0	4	4	4	9.0	10.0	10.0	8.0,10.0,10.0	9.0,10.0,10.0	9.0,10.0,10.0	9.0,10.0,10.0	9.0,10.0,10.0	9.0,10.0,10.0	9.0,10.0,10.0	9.0,10.0,10.0	4.0,4.0,4.0	9.0,10.0,10.0	PRJNA290784	SAMN04388569	B2-1
Escherichia coli	GN02337	GCA_001519875.1	b9c5e9cd1b05d84f7eb1abdfd43859ca	4.8312	0.95	0.92	8	10	10	9.0	10.0	10.0	9.0	10.0	10.0	9	10	10	9.0	10.0	10.0	9.0	10.0	10.0	9	10	10	9.0	10.0	10.0	4	4	4	9.0	10.0	10.0	8.0,10.0,10.0	9.0,10.0,10.0	9.0,10.0,10.0	9.0,10.0,10.0	9.0,10.0,10.0	9.0,10.0,10.0	9.0,10.0,10.0	9.0,10.0,10.0	4.0,4.0,4.0	9.0,10.0,10.0	PRJNA290784	SAMN03922954	B2-1
Escherichia coli KTE25	KTE25	GCA_000350805.1	413f9518ae09a73b99efb34156ea54fe	4.9981800000000005	0.99	0.95	8	10	10	9.0	10.0	10.0	9.0	10.0	10.0	9	10	10	9.0	10.0	10.0	9.0	10.0	10.0	9	10	10	9.0	10.0	10.0	4	4	4	9.0	10.0	10.0	8.0,10.0,10.0	9.0,10.0,10.0	9.0,10.0,10.0	9.0,10.0,10.0	9.0,10.0,10.0	9.0,10.0,10.0	9.0,10.0,10.0	9.0,10.0,10.0	4.0,4.0,4.0	9.0,10.0,10.0	PRJNA157607	SAMN00847662	B2-1
Escherichia coli KTE18	KTE18	GCA_000352145.1	3eed5930969dd6ef1fc90252b82f6728	4.92586	0.99	0.96	8	10	10	9.0	10.0	10.0	9.0	10.0	10.0	9	10	10	9.0	10.0	10.0	9.0	10.0	10.0	9	10	10	9.0	10.0	10.0	4	4	4	9.0	10.0	10.0	8.0,10.0,10.0	9.0,10.0,10.0	9.0,10.0,10.0	9.0,10.0,10.0	9.0,10.0,10.0	9.0,10.0,10.0	9.0,10.0,10.0	9.0,10.0,10.0	4.0,4.0,4.0	9.0,10.0,10.0	PRJNA157593	SAMN00847655	B2-1
Escherichia coli KTE217	KTE217	GCA_000353085.1	3171e8d287b5c92dc95ac12fb32011a9	4.95092	0.96	0.95	8	10	10	9.0	10.0	10.0	9.0	10.0	10.0	9	10	10	9.0	10.0	10.0	9.0	10.0	10.0	9	10	10	9.0	10.0	10.0	4	4	4	9.0	10.0	10.0	8.0,10.0,10.0	9.0,10.0,10.0	9.0,10.0,10.0	9.0,10.0,10.0	9.0,10.0,10.0	9.0,10.0,10.0	9.0,10.0,10.0	9.0,10.0,10.0	4.0,4.0,4.0	9.0,10.0,10.0	PRJNA163447	SAMN00974072	B2-1
Escherichia coli KTE150	KTE150	GCA_000326725.1	f2813568910d3ae286f87499ec7c8cf9	4.89222	0.82	0.9	8	10	10	9.0	10.0	10.0	9.0	10.0	10.0	9	10	10	9.0	10.0	10.0	9.0	10.0	10.0	9	10	10	9.0	10.0	10.0	4	4	4	9.0	10.0	10.0	8.0,10.0,10.0	9.0,10.0,10.0	9.0,10.0,10.0	9.0,10.0,10.0	9.0,10.0,10.0	9.0,10.0,10.0	9.0,10.0,10.0	9.0,10.0,10.0	4.0,4.0,4.0	9.0,10.0,10.0	PRJNA157703	SAMN00847710	B2-1
Escherichia coli	MOD1-EC5177	GCA_002230875.1	38d67b4e1383c7efb6573d40551d673f	4.77105	0.86	0.85	8	10	10	9.0	10.0	10.0	9.0	10.0	10.0	9	10	10	9.0	10.0	10.0	9.0	10.0	10.0	9	10	10	9.0	10.0	10.0	4	4	4	9.0	10.0	10.0	8.0,10.0,10.0	9.0,10.0,10.0	9.0,10.0,10.0	9.0,10.0,10.0	9.0,10.0,10.0	9.0,10.0,10.0	9.0,10.0,10.0	9.0,10.0,10.0	4.0,4.0,4.0	9.0,10.0,10.0	PRJNA230969	SAMN04279516	B2-1
Escherichia coli	MOD1-EC6552	GCA_002512975.1	4b0f1c517c2876d1ddf3192f687b188c	4.79523	0.93	0.71	8	10	10	9.0	10.0	10.0	9.0	10.0	10.0	9	10	10	9.0	10.0	10.0	9.0	10.0	10.0	9	10	10	9.0	10.0	10.0	4	4	4	9.0	10.0	10.0	8.0,10.0,10.0	9.0,10.0,10.0	9.0,10.0,10.0	9.0,10.0,10.0	9.0,10.0,10.0	9.0,10.0,10.0	9.0,10.0,10.0	9.0,10.0,10.0	4.0,4.0,4.0	9.0,10.0,10.0	PRJNA230969	SAMN04993174	B2-1
Escherichia coli	MOD1-EC6474	GCA_002462925.1	8c0ad7a0261dae9db36fd7dc334f565b	4.8326199999999995	0.96	0.84	8	10	10	9.0	10.0	10.0	9.0	10.0	10.0	9	10	10	9.0	10.0	10.0	9.0	10.0	10.0	9	10	10	9.0	10.0	10.0	4	4	4	9.0	10.0	10.0	8.0,10.0,10.0	9.0,10.0,10.0	9.0,10.0,10.0	9.0,10.0,10.0	9.0,10.0,10.0	9.0,10.0,10.0	9.0,10.0,10.0	9.0,10.0,10.0	4.0,4.0,4.0	9.0,10.0,10.0	PRJNA230969	SAMN04993094	B2-1
Escherichia coli CAG:4	-	GCA_000432955.1	a340fdf0140b10560be31f53334eca9f	4.68081	0.81	0.85	8	10	10	9.0	10.0	10.0	9.0	10.0	10.0	9	10	10	9.0	10.0	10.0	9.0	10.0	10.0	9	10	10	9.0	10.0	10.0	4	4	4	9.0	10.0	10.0	8.0,10.0,10.0	9.0,10.0,10.0	9.0,10.0,10.0	9.0,10.0,10.0	9.0,10.0,10.0	9.0,10.0,10.0	9.0,10.0,10.0	9.0,10.0,10.0	4.0,4.0,4.0	9.0,10.0,10.0	PRJEB867	SAMEA3138535	B2-1
Escherichia coli	blood-09-0389	GCA_000782235.1	7a6c790f71d8e4948a7db4afc655abb1	4.93504	0.97	0.9	8	10	10	9.0	10.0	10.0	9.0	10.0	10.0	9	10	10	9.0	10.0	10.0	9.0	10.0	10.0	9	10	10	9.0	10.0	10.0	4	4	4	9.0	10.0	10.0	8.0,10.0,10.0	9.0,10.0,10.0	9.0,10.0,10.0	9.0,10.0,10.0	9.0,10.0,10.0	9.0,10.0,10.0	9.0,10.0,10.0	9.0,10.0,10.0	4.0,4.0,4.0	9.0,10.0,10.0	PRJNA248737	SAMN02801841	B2-1
Escherichia coli	blood-09-0409	GCA_000782215.1	902a4b964f0e9ab9d7cc3a484a5c9435	4.92939	0.97	0.87	8	10	10	9.0	10.0	10.0	9.0	10.0	10.0	9	10	10	9.0	10.0	10.0	9.0	10.0	10.0	9	10	10	9.0	10.0	10.0	4	4	4	9.0	10.0	10.0	8.0,10.0,10.0	9.0,10.0,10.0	9.0,10.0,10.0	9.0,10.0,10.0	9.0,10.0,10.0	9.0,10.0,10.0	9.0,10.0,10.0	9.0,10.0,10.0	4.0,4.0,4.0	9.0,10.0,10.0	PRJNA248737	SAMN02801842	B2-1
Escherichia coli KTE165	KTE165	GCA_000352765.1	ca2d88be64b28683025a5edf84cdf2a5	4.75784	0.94	0.96	8	10	10	9.0	10.0	10.0	9.0	10.0	10.0	9	10	10	9.0	10.0	10.0	9.0	10.0	10.0	9	10	10	9.0	10.0	10.0	4	4	4	9.0	10.0	10.0	8.0,10.0,10.0	9.0,10.0,10.0	9.0,10.0,10.0	9.0,10.0,10.0	9.0,10.0,10.0	9.0,10.0,10.0	9.0,10.0,10.0	9.0,10.0,10.0	4.0,4.0,4.0	9.0,10.0,10.0	PRJNA165013	SAMN00854687	B2-1
Escherichia coli HVH 190 (4-3255514)	HVH 190 (4-3255514)	GCA_000465135.1	342c30582aee5289b2f3bfc159cc3972	4.84978	0.99	0.97	8	10	10	9.0	10.0	10.0	9.0	10.0	10.0	9	10	10	9.0	10.0	10.0	9.0	10.0	10.0	9	10	10	9.0	10.0	10.0	4	4	4	9.0	10.0	10.0	8.0,10.0,10.0	9.0,10.0,10.0	9.0,10.0,10.0	9.0,10.0,10.0	9.0,10.0,10.0	9.0,10.0,10.0	9.0,10.0,10.0	9.0,10.0,10.0	4.0,4.0,4.0	9.0,10.0,10.0	PRJNA186216	SAMN01885829	B2-1
Escherichia coli UMEA 3155-1	UMEA 3155-1	GCA_000460395.1	644795ed70df9cfb17a23a2caf58a1a2	4.914569999999999	0.98	0.94	8	10	10	9.0	10.0	10.0	9.0	10.0	10.0	9	10	10	9.0	10.0	10.0	9.0	10.0	10.0	9	10	10	9.0	10.0	10.0	4	4	4	9.0	10.0	10.0	8.0,10.0,10.0	9.0,10.0,10.0	9.0,10.0,10.0	9.0,10.0,10.0	9.0,10.0,10.0	9.0,10.0,10.0	9.0,10.0,10.0	9.0,10.0,10.0	4.0,4.0,4.0	9.0,10.0,10.0	PRJNA186298	SAMN01885908	B2-1
Escherichia coli UMEA 3108-1	UMEA 3108-1	GCA_000460155.1	85d210697074cb100fb5fc86a54a0ff5	5.07871	0.98	0.91	8	10	10	9.0	10.0	10.0	9.0	10.0	10.0	9	10	10	9.0	10.0	10.0				9	10	10	9.0	10.0	10.0	4	4	4				8.0,10.0,10.0	9.0,10.0,10.0	9.0,10.0,10.0	9.0,10.0,10.0	9.0,10.0,10.0	nan,nan,nan	9.0,10.0,10.0	9.0,10.0,10.0	4.0,4.0,4.0	nan,nan,nan	PRJNA186285	SAMN01885895	B2-1
Escherichia coli	Spr2012_WWKa_NEU_31	GCA_003146175.1	a900e6e7c9deea35d1b37e3150ebccca	5.06643	0.84	0.68	8	10	10	9.0	10.0	10.0	9.0	10.0	10.0	9	10	10	9.0	10.0	10.0	9.0	10.0	10.0	9	10	10	9.0	10.0	10.0	4	4	4	9.0	10.0	10.0	8.0,10.0,10.0	9.0,10.0,10.0	9.0,10.0,10.0	9.0,10.0,10.0	9.0,10.0,10.0	9.0,10.0,10.0	9.0,10.0,10.0	9.0,10.0,10.0	4.0,4.0,4.0	9.0,10.0,10.0	PRJNA380388	SAMN06641801	B2-1
Escherichia coli	GN05243	GCA_001621415.1	bdaf07536e340b0357eb5cb0e59d1ea2	5.42548	0.87	0.67	8	10	10	9.0	10.0	10.0				9	10	10							9	10	10				8	8	9				8.0,10.0,10.0	9.0,10.0,10.0	nan,nan,nan	9.0,10.0,10.0	nan,nan,nan	nan,nan,nan	9.0,10.0,10.0	nan,nan,nan	8.0,8.0,9.0	nan,nan,nan	PRJNA290784	SAMN04393273	B2-1
Escherichia coli	ST-131:E063	GCA_002416875.1	3f29ee2df4db533c09dedbcbbb54b244	5.43815	0.91	0.62	8	10	10							9	10	10							9	10	10				8	8	9				8.0,10.0,10.0	nan,nan,nan	nan,nan,nan	9.0,10.0,10.0	nan,nan,nan	nan,nan,nan	9.0,10.0,10.0	nan,nan,nan	8.0,8.0,9.0	nan,nan,nan	PRJNA355910	SAMN06106840	B2-1
Escherichia coli	upec-97	GCA_000776395.1	90c44e5eca486da9c6580dac71f64ac2	5.31006	0.95	0.78	8	10	10	9.0	10.0	10.0	9.0	10.0	10.0	9	10	10	9.0	10.0	10.0	9.0	10.0	10.0	9	10	10	9.0	10.0	10.0	8	8	9	9.0	10.0	10.0	8.0,10.0,10.0	9.0,10.0,10.0	9.0,10.0,10.0	9.0,10.0,10.0	9.0,10.0,10.0	9.0,10.0,10.0	9.0,10.0,10.0	9.0,10.0,10.0	8.0,8.0,9.0	9.0,10.0,10.0	PRJNA248737	SAMN02802193	B2-1
Escherichia coli HVH 176 (4-3428664)	HVH 176 (4-3428664)	GCA_000458665.1	8063d2bc83a8b11b64104015c46e6941	5.32695	0.98	0.93	8	10	10	9.0	10.0	10.0	9.0	10.0	10.0	9	10	10	9.0	10.0	10.0	9.0	10.0	10.0	9	10	10	9.0	10.0	10.0	8	8	9	9.0	10.0	10.0	8.0,10.0,10.0	9.0,10.0,10.0	9.0,10.0,10.0	9.0,10.0,10.0	9.0,10.0,10.0	9.0,10.0,10.0	9.0,10.0,10.0	9.0,10.0,10.0	8.0,8.0,9.0	9.0,10.0,10.0	PRJNA186204	SAMN01885817	B2-1
Escherichia coli	762_ECOL	GCA_001058375.1	e409e97c2ffc2885de30a39861b3a5d8	5.154380000000001	0.82	0.66	8	10	10	9.0	10.0	10.0	9.0	10.0	10.0	9	10	10	9.0	10.0	10.0	9.0	10.0	10.0	9	10	10	9.0	10.0	10.0	8	8	9	9.0	10.0	10.0	8.0,10.0,10.0	9.0,10.0,10.0	9.0,10.0,10.0	9.0,10.0,10.0	9.0,10.0,10.0	9.0,10.0,10.0	9.0,10.0,10.0	9.0,10.0,10.0	8.0,8.0,9.0	9.0,10.0,10.0	PRJNA267549	SAMN03197971	B2-1
Escherichia coli IS35	IS35	GCA_000529615.1	9e7b2d288c0118457fd3913cf7e7ae3e	5.42939	0.94	0.74	8	10	10	9.0	10.0	10.0				9	10	10	9.0	10.0	10.0				9	10	10	9.0	10.0	10.0	8	8	9				8.0,10.0,10.0	9.0,10.0,10.0	nan,nan,nan	9.0,10.0,10.0	9.0,10.0,10.0	nan,nan,nan	9.0,10.0,10.0	9.0,10.0,10.0	8.0,8.0,9.0	nan,nan,nan	PRJEB4810	SAMEA3138860	B2-1
Escherichia coli	GN02535	GCA_001519995.1	a8133f3d2b6e3971dfebff33e248a4df	5.29363	0.84	0.58	8	10	10	9.0	10.0	10.0	9.0	10.0	10.0	9	10	10	9.0	10.0	10.0	9.0	10.0	10.0	9	10	10	9.0	10.0	10.0	8	8	9	9.0	10.0	10.0	8.0,10.0,10.0	9.0,10.0,10.0	9.0,10.0,10.0	9.0,10.0,10.0	9.0,10.0,10.0	9.0,10.0,10.0	9.0,10.0,10.0	9.0,10.0,10.0	8.0,8.0,9.0	9.0,10.0,10.0	PRJNA290784	SAMN03922993	B2-1
Escherichia coli	MB17684	GCA_001637905.1	d7db39bb19f2ebcc48d81a732d0a885c	5.18403	0.89	0.77	8	10	10	9.0	10.0	10.0	9.0	10.0	10.0	9	10	10	9.0	10.0	10.0	9.0	10.0	10.0	9	10	10	9.0	10.0	10.0	8	8	9	9.0	10.0	10.0	8.0,10.0,10.0	9.0,10.0,10.0	9.0,10.0,10.0	9.0,10.0,10.0	9.0,10.0,10.0	9.0,10.0,10.0	9.0,10.0,10.0	9.0,10.0,10.0	8.0,8.0,9.0	9.0,10.0,10.0	PRJNA295914	SAMN04273120	B2-1
Escherichia coli	184_ECOL	GCA_001055685.1	12db90cecb59e9f3d50a47e8ec21c640	5.31761	0.88	0.71	8	10	10	9.0	10.0	10.0	9.0	10.0	10.0	9	10	10	9.0	10.0	10.0	9.0	10.0	10.0	9	10	10	9.0	10.0	10.0	8	8	9	9.0	10.0	10.0	8.0,10.0,10.0	9.0,10.0,10.0	9.0,10.0,10.0	9.0,10.0,10.0	9.0,10.0,10.0	9.0,10.0,10.0	9.0,10.0,10.0	9.0,10.0,10.0	8.0,8.0,9.0	9.0,10.0,10.0	PRJNA267549	SAMN03197375	B2-1
Escherichia coli	GN05833	GCA_001621755.1	57a01015a1cea70df882d8876f108517	5.28276	0.86	0.63	8	10	10	9.0	10.0	10.0	9.0	10.0	10.0	9	10	10	9.0	10.0	10.0	9.0	10.0	10.0	9	10	10	9.0	10.0	10.0	8	8	9	9.0	10.0	10.0	8.0,10.0,10.0	9.0,10.0,10.0	9.0,10.0,10.0	9.0,10.0,10.0	9.0,10.0,10.0	9.0,10.0,10.0	9.0,10.0,10.0	9.0,10.0,10.0	8.0,8.0,9.0	9.0,10.0,10.0	PRJNA290784	SAMN04393290	B2-1
Escherichia coli	Ecol_732	GCA_001617565.1	3c6b7872f829e692df668546b805068c	5.41829	1.0	0.99	8	10	10	9.0	10.0	10.0				9	10	10							9	10	10	9.0	10.0	10.0	8	8	9				8.0,10.0,10.0	9.0,10.0,10.0	nan,nan,nan	9.0,10.0,10.0	nan,nan,nan	nan,nan,nan	9.0,10.0,10.0	9.0,10.0,10.0	8.0,8.0,9.0	nan,nan,nan	PRJNA316786	SAMN04621897	B2-1
Escherichia coli	GN05885	GCA_001621835.1	ea216d4c2e2ee0d928d14b67d6c6ccaa	5.20885	0.88	0.71	8	10	10	9.0	10.0	10.0	9.0	10.0	10.0	9	10	10	9.0	10.0	10.0	9.0	10.0	10.0	9	10	10	9.0	10.0	10.0	8	8	9	9.0	10.0	10.0	8.0,10.0,10.0	9.0,10.0,10.0	9.0,10.0,10.0	9.0,10.0,10.0	9.0,10.0,10.0	9.0,10.0,10.0	9.0,10.0,10.0	9.0,10.0,10.0	8.0,8.0,9.0	9.0,10.0,10.0	PRJNA290784	SAMN04393294	B2-1
Escherichia coli BIDMC 70	BIDMC 70	GCA_000692495.1	27975a5c2083982d291fed7ca9fd14b9	5.1512	0.99	0.97	8	10	10	9.0	10.0	10.0	9.0	10.0	10.0	9	10	10	9.0	10.0	10.0	9.0	10.0	10.0	9	10	10	9.0	10.0	10.0	8	8	9	9.0	10.0	10.0	8.0,10.0,10.0	9.0,10.0,10.0	9.0,10.0,10.0	9.0,10.0,10.0	9.0,10.0,10.0	9.0,10.0,10.0	9.0,10.0,10.0	9.0,10.0,10.0	8.0,8.0,9.0	9.0,10.0,10.0	PRJNA234158	SAMN02581291	B2-1
Escherichia coli	Ecol_AZ161	GCA_002012265.1	3ac0b58b31290c9b3bae7b69d49e985a	5.17304	1.0	0.99	8	10	10	9.0	10.0	10.0	9.0	10.0	10.0	9	10	10	9.0	10.0	10.0	9.0	10.0	10.0	9	10	10	9.0	10.0	10.0	8	8	9	9.0	10.0	10.0	8.0,10.0,10.0	9.0,10.0,10.0	9.0,10.0,10.0	9.0,10.0,10.0	9.0,10.0,10.0	9.0,10.0,10.0	9.0,10.0,10.0	9.0,10.0,10.0	8.0,8.0,9.0	9.0,10.0,10.0	PRJNA316786	SAMN05511166	B2-1
Escherichia coli	blood-09-0074	GCA_000782295.1	263aa2c43330dc50849e593d203f9c81	5.27661	0.95	0.79	8	10	10	9.0	10.0	10.0	9.0	10.0	10.0	9	10	10	9.0	10.0	10.0	9.0	10.0	10.0	9	10	10	9.0	10.0	10.0	8	8	9	9.0	10.0	10.0	8.0,10.0,10.0	9.0,10.0,10.0	9.0,10.0,10.0	9.0,10.0,10.0	9.0,10.0,10.0	9.0,10.0,10.0	9.0,10.0,10.0	9.0,10.0,10.0	8.0,8.0,9.0	9.0,10.0,10.0	PRJNA248737	SAMN02801838	B2-1
Escherichia coli	blood-09-0450	GCA_000782175.1	4efe3cbbc7d8cccbcb911d6cfca54145	5.28106	0.95	0.79	8	10	10	9.0	10.0	10.0	9.0	10.0	10.0	9	10	10	9.0	10.0	10.0	9.0	10.0	10.0	9	10	10	9.0	10.0	10.0	8	8	9	9.0	10.0	10.0	8.0,10.0,10.0	9.0,10.0,10.0	9.0,10.0,10.0	9.0,10.0,10.0	9.0,10.0,10.0	9.0,10.0,10.0	9.0,10.0,10.0	9.0,10.0,10.0	8.0,8.0,9.0	9.0,10.0,10.0	PRJNA248737	SAMN02801844	B2-1
Escherichia coli	blood-90145	GCA_000780255.1	d0ffe136a78bd8e208f7f66b4df68b9c	5.4911	0.95	0.81	8	10	10	9.0	10.0	10.0	9.0	10.0	10.0	9	10	10	9.0	10.0	10.0	9.0	10.0	10.0	9	10	10	9.0	10.0	10.0	8	8	9	9.0	10.0	10.0	8.0,10.0,10.0	9.0,10.0,10.0	9.0,10.0,10.0	9.0,10.0,10.0	9.0,10.0,10.0	9.0,10.0,10.0	9.0,10.0,10.0	9.0,10.0,10.0	8.0,8.0,9.0	9.0,10.0,10.0	PRJNA248737	SAMN02801902	B2-1
Escherichia coli	blood-09-0558	GCA_000782135.1	04272d51c7512ce2ce507bb00495649d	5.48845	0.95	0.81	8	10	10	9.0	10.0	10.0	9.0	10.0	10.0	9	10	10	9.0	10.0	10.0	9.0	10.0	10.0	9	10	10	9.0	10.0	10.0	8	8	9	9.0	10.0	10.0	8.0,10.0,10.0	9.0,10.0,10.0	9.0,10.0,10.0	9.0,10.0,10.0	9.0,10.0,10.0	9.0,10.0,10.0	9.0,10.0,10.0	9.0,10.0,10.0	8.0,8.0,9.0	9.0,10.0,10.0	PRJNA248737	SAMN02801846	B2-1
Escherichia coli	blood-09-0341	GCA_000782255.1	a3fe06be4c13575aba2bdd87e27f2820	5.29253	0.95	0.8	8	10	10	9.0	10.0	10.0	9.0	10.0	10.0	9	10	10	9.0	10.0	10.0	9.0	10.0	10.0	9	10	10	9.0	10.0	10.0	8	8	9	9.0	10.0	10.0	8.0,10.0,10.0	9.0,10.0,10.0	9.0,10.0,10.0	9.0,10.0,10.0	9.0,10.0,10.0	9.0,10.0,10.0	9.0,10.0,10.0	9.0,10.0,10.0	8.0,8.0,9.0	9.0,10.0,10.0	PRJNA248737	SAMN02801840	B2-1
Escherichia coli	upec-248	GCA_000778175.1	6eafc28928bdbc73e325eb73006c2bf5	4.94688	0.94	0.75	8	10	10							9	10	10							9	10	10				8	8	9				8.0,10.0,10.0	nan,nan,nan	nan,nan,nan	9.0,10.0,10.0	nan,nan,nan	nan,nan,nan	9.0,10.0,10.0	nan,nan,nan	8.0,8.0,9.0	nan,nan,nan	PRJNA248737	SAMN02802073	B2-1
Escherichia coli	MOD1-EC6135	GCA_002536105.1	3f79d4f4b2f2eabf387e060bd6a0ad0b	5.11001	0.92	0.79	8	10	10	9.0	10.0	10.0	9.0	10.0	10.0	9	10	10	9.0	10.0	10.0	9.0	10.0	10.0	9	10	10	9.0	10.0	10.0	8	8	9	9.0	10.0	10.0	8.0,10.0,10.0	9.0,10.0,10.0	9.0,10.0,10.0	9.0,10.0,10.0	9.0,10.0,10.0	9.0,10.0,10.0	9.0,10.0,10.0	9.0,10.0,10.0	8.0,8.0,9.0	9.0,10.0,10.0	PRJNA230969	SAMN05440246	B2-1
Escherichia coli	109497	GCA_001562345.1	dd58e9ef7fea41a5c3b33fa9514df352	5.22156	0.91	0.84	8	10	10	9.0	10.0	10.0	9.0	10.0	10.0	9	10	10	9.0	10.0	10.0	9.0	10.0	10.0	9	10	10	9.0	10.0	10.0	8	8	9	9.0	10.0	10.0	8.0,10.0,10.0	9.0,10.0,10.0	9.0,10.0,10.0	9.0,10.0,10.0	9.0,10.0,10.0	9.0,10.0,10.0	9.0,10.0,10.0	9.0,10.0,10.0	8.0,8.0,9.0	9.0,10.0,10.0	PRJNA261239	SAMN03076175	B2-1
Escherichia coli	WCE233	GCA_001638225.1	ad7d8babff0b82ef4eb1c76a3071c597	5.13851	0.93	0.8	8	10	10	9.0	10.0	10.0	9.0	10.0	10.0	9	10	10	9.0	10.0	10.0	9.0	10.0	10.0	9	10	10	9.0	10.0	10.0	8	8	9	9.0	10.0	10.0	8.0,10.0,10.0	9.0,10.0,10.0	9.0,10.0,10.0	9.0,10.0,10.0	9.0,10.0,10.0	9.0,10.0,10.0	9.0,10.0,10.0	9.0,10.0,10.0	8.0,8.0,9.0	9.0,10.0,10.0	PRJNA295914	SAMN04273131	B2-1
Escherichia coli	GN05044	GCA_001621305.1	f7077bcbe44a087fb9c914f60e40f333	5.2431	0.92	0.77	8	10	10	9.0	10.0	10.0	9.0	10.0	10.0	9	10	10	9.0	10.0	10.0				9	10	10	9.0	10.0	10.0	8	8	9				8.0,10.0,10.0	9.0,10.0,10.0	9.0,10.0,10.0	9.0,10.0,10.0	9.0,10.0,10.0	nan,nan,nan	9.0,10.0,10.0	9.0,10.0,10.0	8.0,8.0,9.0	nan,nan,nan	PRJNA290784	SAMN04393266	B2-1
Escherichia coli	ST-131:E058	GCA_002528895.1	2d500c9566d4661adec97b158896f273	5.14366	0.96	0.83	8	10	10	9.0	10.0	10.0	9.0	10.0	10.0	9	10	10	9.0	10.0	10.0	9.0	10.0	10.0	9	10	10	9.0	10.0	10.0	8	8	9	9.0	10.0	10.0	8.0,10.0,10.0	9.0,10.0,10.0	9.0,10.0,10.0	9.0,10.0,10.0	9.0,10.0,10.0	9.0,10.0,10.0	9.0,10.0,10.0	9.0,10.0,10.0	8.0,8.0,9.0	9.0,10.0,10.0	PRJNA355910	SAMN06106907	B2-1
Escherichia coli	ST-131:E062	GCA_002416765.1	50015cfc8dc4ace07862195ee1d1ff88	5.14214	0.94	0.75	8	10	10	9.0	10.0	10.0	9.0	10.0	10.0	9	10	10	9.0	10.0	10.0	9.0	10.0	10.0	9	10	10	9.0	10.0	10.0	8	8	9	9.0	10.0	10.0	8.0,10.0,10.0	9.0,10.0,10.0	9.0,10.0,10.0	9.0,10.0,10.0	9.0,10.0,10.0	9.0,10.0,10.0	9.0,10.0,10.0	9.0,10.0,10.0	8.0,8.0,9.0	9.0,10.0,10.0	PRJNA355910	SAMN06106851	B2-1
Escherichia coli	upec-159	GCA_000780175.1	9a900c877b04056e1087cfd8da84ec1d	5.18569	0.85	0.69	8	10	10	9.0	10.0	10.0	9.0	10.0	10.0	9	10	10	9.0	10.0	10.0	9.0	10.0	10.0	9	10	10	9.0	10.0	10.0	8	8	9	9.0	10.0	10.0	8.0,10.0,10.0	9.0,10.0,10.0	9.0,10.0,10.0	9.0,10.0,10.0	9.0,10.0,10.0	9.0,10.0,10.0	9.0,10.0,10.0	9.0,10.0,10.0	8.0,8.0,9.0	9.0,10.0,10.0	PRJNA248737	SAMN02801974	B2-1
Escherichia coli	YD736	GCA_002886545.1	06660f616ecb2648c607f6f0864bfeb0	5.2043800000000005	0.87	0.79	8	10	10	9.0	10.0	10.0	9.0	10.0	10.0	9	10	10	9.0	10.0	10.0	9.0	10.0	10.0	9	10	10	9.0	10.0	10.0	8	8	9				8.0,10.0,10.0	9.0,10.0,10.0	9.0,10.0,10.0	9.0,10.0,10.0	9.0,10.0,10.0	9.0,10.0,10.0	9.0,10.0,10.0	9.0,10.0,10.0	8.0,8.0,9.0	nan,nan,nan	PRJNA416908	SAMN07974470	B2-1
Escherichia coli	GN06039	GCA_001621965.1	4ddeaf3a2e04a90895c1c4a3a15c1e07	5.22114	0.88	0.72	8	10	10	9.0	10.0	10.0	9.0	10.0	10.0	9	10	10	9.0	10.0	10.0	9.0	10.0	10.0	9	10	10	9.0	10.0	10.0	8	8	9	9.0	10.0	10.0	8.0,10.0,10.0	9.0,10.0,10.0	9.0,10.0,10.0	9.0,10.0,10.0	9.0,10.0,10.0	9.0,10.0,10.0	9.0,10.0,10.0	9.0,10.0,10.0	8.0,8.0,9.0	9.0,10.0,10.0	PRJNA290784	SAMN04393300	B2-1
Escherichia coli	MOD1-EC6130	GCA_002535405.1	330cd05c3dec270af54fecbdadda4b8b	5.16146	0.94	0.74	8	10	10	9.0	10.0	10.0	9.0	10.0	10.0	9	10	10	9.0	10.0	10.0	9.0	10.0	10.0	9	10	10	9.0	10.0	10.0	8	8	9	9.0	10.0	10.0	8.0,10.0,10.0	9.0,10.0,10.0	9.0,10.0,10.0	9.0,10.0,10.0	9.0,10.0,10.0	9.0,10.0,10.0	9.0,10.0,10.0	9.0,10.0,10.0	8.0,8.0,9.0	9.0,10.0,10.0	PRJNA230969	SAMN05439565	B2-1
Escherichia coli	MOD1-EC6093	GCA_002540555.1	a8b1e72a3911091f058e8bb76f196498	5.16031	0.94	0.74	8	10	10	9.0	10.0	10.0	9.0	10.0	10.0	9	10	10	9.0	10.0	10.0	9.0	10.0	10.0	9	10	10	9.0	10.0	10.0	8	8	9	9.0	10.0	10.0	8.0,10.0,10.0	9.0,10.0,10.0	9.0,10.0,10.0	9.0,10.0,10.0	9.0,10.0,10.0	9.0,10.0,10.0	9.0,10.0,10.0	9.0,10.0,10.0	8.0,8.0,9.0	9.0,10.0,10.0	PRJNA230969	SAMN05439516	B2-1
Escherichia coli	YDC134	GCA_002886915.1	5aa4a2d9bf266bc36b2706e736b41ce9	5.23722	0.86	0.73	8	10	10	9.0	10.0	10.0				9	10	10	9.0	10.0	10.0				9	10	10	9.0	10.0	10.0	8	8	9				8.0,10.0,10.0	9.0,10.0,10.0	nan,nan,nan	9.0,10.0,10.0	9.0,10.0,10.0	nan,nan,nan	9.0,10.0,10.0	9.0,10.0,10.0	8.0,8.0,9.0	nan,nan,nan	PRJNA416908	SAMN07974448	B2-1
Escherichia coli	972	GCA_001555635.1	a91ffd555570533d1c8510d6da163336	5.22896	0.92	0.76	8	10	10	9.0	10.0	10.0	9.0	10.0	10.0	9	10	10	9.0	10.0	10.0	9.0	10.0	10.0	9	10	10	9.0	10.0	10.0	8	8	9				8.0,10.0,10.0	9.0,10.0,10.0	9.0,10.0,10.0	9.0,10.0,10.0	9.0,10.0,10.0	9.0,10.0,10.0	9.0,10.0,10.0	9.0,10.0,10.0	8.0,8.0,9.0	nan,nan,nan	PRJNA295914	SAMN04273060	B2-1
Escherichia coli	RCE06	GCA_001630915.1	1cf15a2480169bceb27a2fe56f55f11b	5.305280000000001	0.89	0.67	8	10	10	9.0	10.0	10.0				9	10	10							9	10	10	9.0	10.0	10.0	8	8	9				8.0,10.0,10.0	9.0,10.0,10.0	nan,nan,nan	9.0,10.0,10.0	nan,nan,nan	nan,nan,nan	9.0,10.0,10.0	9.0,10.0,10.0	8.0,8.0,9.0	nan,nan,nan	PRJNA262859	SAMN03254660	B2-1
Escherichia coli	B5	GCA_001561255.1	0d798c7ed282ade25c411487e8ea84ab	5.4311	0.87	0.68	8	10	10	9.0	10.0	10.0				9	10	10							9	10	10				8	8	9				8.0,10.0,10.0	9.0,10.0,10.0	nan,nan,nan	9.0,10.0,10.0	nan,nan,nan	nan,nan,nan	9.0,10.0,10.0	nan,nan,nan	8.0,8.0,9.0	nan,nan,nan	PRJNA295914	SAMN04273094	B2-1
Escherichia coli	105438	GCA_001562385.1	7cdcd989ad3b349ee6471b1fdc5af2a4	5.22694	0.89	0.86	8	10	10	9.0	10.0	10.0	9.0	10.0	10.0	9	10	10	9.0	10.0	10.0	9.0	10.0	10.0	9	10	10	9.0	10.0	10.0	8	8	9	9.0	10.0	10.0	8.0,10.0,10.0	9.0,10.0,10.0	9.0,10.0,10.0	9.0,10.0,10.0	9.0,10.0,10.0	9.0,10.0,10.0	9.0,10.0,10.0	9.0,10.0,10.0	8.0,8.0,9.0	9.0,10.0,10.0	PRJNA261239	SAMN03076178	B2-1
Escherichia coli	YDC593	GCA_002887015.1	296600c2e4d2c503f171e721fcf8073b	5.26856	0.87	0.78	8	10	10	9.0	10.0	10.0	9.0	10.0	10.0	9	10	10	9.0	10.0	10.0				9	10	10	9.0	10.0	10.0	8	8	9				8.0,10.0,10.0	9.0,10.0,10.0	9.0,10.0,10.0	9.0,10.0,10.0	9.0,10.0,10.0	nan,nan,nan	9.0,10.0,10.0	9.0,10.0,10.0	8.0,8.0,9.0	nan,nan,nan	PRJNA416908	SAMN07974473	B2-1
Escherichia coli	YDC419	GCA_002886745.1	27dfe7f86e019c41a5c674d905add163	5.318919999999999	0.87	0.78	8	10	10	9.0	10.0	10.0				9	10	10							9	10	10	9.0	10.0	10.0	8	8	9				8.0,10.0,10.0	9.0,10.0,10.0	nan,nan,nan	9.0,10.0,10.0	nan,nan,nan	nan,nan,nan	9.0,10.0,10.0	9.0,10.0,10.0	8.0,8.0,9.0	nan,nan,nan	PRJNA416908	SAMN07974458	B2-1
Escherichia coli	WCE307	GCA_001640245.1	470c2038716e6cfe2fbc2acf9fa835b8	5.3608199999999995	0.89	0.66	8	10	10	9.0	10.0	10.0				9	10	10							9	10	10	9.0	10.0	10.0	8	8	9				8.0,10.0,10.0	9.0,10.0,10.0	nan,nan,nan	9.0,10.0,10.0	nan,nan,nan	nan,nan,nan	9.0,10.0,10.0	9.0,10.0,10.0	8.0,8.0,9.0	nan,nan,nan	PRJNA295914	SAMN04457316	B2-1
Escherichia coli 908691	908691	GCA_000488775.1	0f73a348927de1b231b3d26454595875	5.11581	0.88	0.73	8	10	10	9.0	10.0	10.0	9.0	10.0	10.0	9	10	10	9.0	10.0	10.0	9.0	10.0	10.0	9	10	10	9.0	10.0	10.0	8	8	9	9.0	10.0	10.0	8.0,10.0,10.0	9.0,10.0,10.0	9.0,10.0,10.0	9.0,10.0,10.0	9.0,10.0,10.0	9.0,10.0,10.0	9.0,10.0,10.0	9.0,10.0,10.0	8.0,8.0,9.0	9.0,10.0,10.0	PRJNA183828	SAMN02436734	B2-1
Escherichia coli	blood-11-0068	GCA_000780455.1	28bfdbea37a4ffe1c3b5e9560ec37f8a	5.23632	0.94	0.75	8	10	10	9.0	10.0	10.0	9.0	10.0	10.0	9	10	10	9.0	10.0	10.0	9.0	10.0	10.0	9	10	10	9.0	10.0	10.0	8	8	9	9.0	10.0	10.0	8.0,10.0,10.0	9.0,10.0,10.0	9.0,10.0,10.0	9.0,10.0,10.0	9.0,10.0,10.0	9.0,10.0,10.0	9.0,10.0,10.0	9.0,10.0,10.0	8.0,8.0,9.0	9.0,10.0,10.0	PRJNA248737	SAMN02801895	B2-1
Escherichia coli	MRSN22624	GCA_000770285.1	822e904c19e0becc00bacf6b889ff696	5.1843900000000005	0.95	0.82	8	10	10	9.0	10.0	10.0	9.0	10.0	10.0	9	10	10	9.0	10.0	10.0	9.0	10.0	10.0	9	10	10	9.0	10.0	10.0	8	8	9	9.0	10.0	10.0	8.0,10.0,10.0	9.0,10.0,10.0	9.0,10.0,10.0	9.0,10.0,10.0	9.0,10.0,10.0	9.0,10.0,10.0	9.0,10.0,10.0	9.0,10.0,10.0	8.0,8.0,9.0	9.0,10.0,10.0	PRJNA261723	SAMN03075589	B2-1
Escherichia coli	E41-1	GCA_003194345.1	2bf926012f03f4a93fba957ec6093605	5.29104	1.0	0.99	8	10	10	9.0	10.0	10.0	9.0	10.0	10.0	9	10	10	9.0	10.0	10.0	9.0	10.0	10.0	9	10	10	9.0	10.0	10.0	8	8	9	9.0	10.0	10.0	8.0,10.0,10.0	9.0,10.0,10.0	9.0,10.0,10.0	9.0,10.0,10.0	9.0,10.0,10.0	9.0,10.0,10.0	9.0,10.0,10.0	9.0,10.0,10.0	8.0,8.0,9.0	9.0,10.0,10.0	PRJNA431043	SAMN08382661	B2-1
Escherichia coli	E41-2	GCA_003206175.1	b71e5301095d9b7e1d98d11398827cc2	5.16973	0.91	0.82	8	10	10	9.0	10.0	10.0	9.0	10.0	10.0	9	10	10	9.0	10.0	10.0	9.0	10.0	10.0	9	10	10	9.0	10.0	10.0	8	8	9	9.0	10.0	10.0	8.0,10.0,10.0	9.0,10.0,10.0	9.0,10.0,10.0	9.0,10.0,10.0	9.0,10.0,10.0	9.0,10.0,10.0	9.0,10.0,10.0	9.0,10.0,10.0	8.0,8.0,9.0	9.0,10.0,10.0	PRJNA436079	SAMN08613080	B2-1
Escherichia coli	YD439	GCA_002886825.1	cb05522d7d13ed6b5500cc96ec3d8070	5.28213	0.87	0.79	8	10	10	9.0	10.0	10.0				9	10	10	9.0	10.0	10.0				9	10	10	9.0	10.0	10.0	8	8	9				8.0,10.0,10.0	9.0,10.0,10.0	nan,nan,nan	9.0,10.0,10.0	9.0,10.0,10.0	nan,nan,nan	9.0,10.0,10.0	9.0,10.0,10.0	8.0,8.0,9.0	nan,nan,nan	PRJNA416908	SAMN07974455	B2-1
Escherichia coli	blood-10-1610	GCA_000779935.1	56d86d89cea5bf963f401f6987042217	5.50875	0.95	0.79	8	10	10	9.0	10.0	10.0				9	10	10							9	10	10				8	8	9				8.0,10.0,10.0	9.0,10.0,10.0	nan,nan,nan	9.0,10.0,10.0	nan,nan,nan	nan,nan,nan	9.0,10.0,10.0	nan,nan,nan	8.0,8.0,9.0	nan,nan,nan	PRJNA248737	SAMN02801890	B2-1
Escherichia coli	blood-10-1607	GCA_000779775.1	7f448cd64fce07dc72f1bf7531621607	5.50928	0.93	0.73	8	10	10	9.0	10.0	10.0				9	10	10							9	10	10				8	8	9				8.0,10.0,10.0	9.0,10.0,10.0	nan,nan,nan	9.0,10.0,10.0	nan,nan,nan	nan,nan,nan	9.0,10.0,10.0	nan,nan,nan	8.0,8.0,9.0	nan,nan,nan	PRJNA248737	SAMN02801889	B2-1
Escherichia coli	BA14244	GCA_003007995.1	734dbe7f38da6522b0a9fc54d4436f38	5.34921	0.93	0.71	8	10	10	9.0	10.0	10.0				9	10	10							9	10	10	9.0	10.0	10.0	8	8	9				8.0,10.0,10.0	9.0,10.0,10.0	nan,nan,nan	9.0,10.0,10.0	nan,nan,nan	nan,nan,nan	9.0,10.0,10.0	9.0,10.0,10.0	8.0,8.0,9.0	nan,nan,nan	PRJNA437039	SAMN08637777	B2-1
Escherichia coli	GN04094	GCA_001521615.1	fcf01e9c0e5102a409e43f4b09ef9ee9	5.18938	0.84	0.57	8	10	10	9.0	10.0	10.0	9.0	10.0	10.0	9	10	10	9.0	10.0	10.0	9.0	10.0	10.0	9	10	10	9.0	10.0	10.0	8	8	9	9.0	10.0	10.0	8.0,10.0,10.0	9.0,10.0,10.0	9.0,10.0,10.0	9.0,10.0,10.0	9.0,10.0,10.0	9.0,10.0,10.0	9.0,10.0,10.0	9.0,10.0,10.0	8.0,8.0,9.0	9.0,10.0,10.0	PRJNA290784	SAMN04388566	B2-1
Escherichia coli	BA9313	GCA_003008245.1	368b54b04b8cd7e28a4a40565ebb089e	5.312469999999999	0.92	0.78	8	10	10	9.0	10.0	10.0	9.0	10.0	10.0	9	10	10	9.0	10.0	10.0	9.0	10.0	10.0	9	10	10	9.0	10.0	10.0	8	8	9	9.0	10.0	10.0	8.0,10.0,10.0	9.0,10.0,10.0	9.0,10.0,10.0	9.0,10.0,10.0	9.0,10.0,10.0	9.0,10.0,10.0	9.0,10.0,10.0	9.0,10.0,10.0	8.0,8.0,9.0	9.0,10.0,10.0	PRJNA437039	SAMN08637776	B2-1
Escherichia coli	UCD-JA33	GCA_001306605.1	139517a7e100f1d755e5e17f4d15d792	5.46172	0.95	0.79	8	10	10							9	10	10							9	10	10				8	8	9				8.0,10.0,10.0	nan,nan,nan	nan,nan,nan	9.0,10.0,10.0	nan,nan,nan	nan,nan,nan	9.0,10.0,10.0	nan,nan,nan	8.0,8.0,9.0	nan,nan,nan	PRJNA295421	SAMN04054196	B2-1
Escherichia coli	BIDMC113	GCA_001030675.1	256c0ed1d04a522d8dde846bc8fc9f16	5.49783	0.99	0.95	8	10	10	9.0	10.0	10.0				9	10	10							9	10	10				8	8	9				8.0,10.0,10.0	9.0,10.0,10.0	nan,nan,nan	9.0,10.0,10.0	nan,nan,nan	nan,nan,nan	9.0,10.0,10.0	nan,nan,nan	8.0,8.0,9.0	nan,nan,nan	PRJNA271899	SAMN03280217	B2-1
Escherichia coli	BIDMC111	GCA_001030625.1	a2b34be4e17616704462a9f6bc9e7026	5.47383	0.98	0.94	8	10	10	9.0	10.0	10.0				9	10	10							9	10	10	9.0	10.0	10.0	8	8	9				8.0,10.0,10.0	9.0,10.0,10.0	nan,nan,nan	9.0,10.0,10.0	nan,nan,nan	nan,nan,nan	9.0,10.0,10.0	9.0,10.0,10.0	8.0,8.0,9.0	nan,nan,nan	PRJNA271899	SAMN03280215	B2-1
Escherichia coli	AR_0378	GCA_003075555.1	ddd19755d573b32f66902dec03a0f092	5.49616	1.0	0.99	8	10	10	9.0	10.0	10.0				9	10	10							9	10	10	9.0	10.0	10.0	8	8	9				8.0,10.0,10.0	9.0,10.0,10.0	nan,nan,nan	9.0,10.0,10.0	nan,nan,nan	nan,nan,nan	9.0,10.0,10.0	9.0,10.0,10.0	8.0,8.0,9.0	nan,nan,nan	PRJNA316321	SAMN07291521	B2-1
Escherichia coli	AR_0081	GCA_002996945.1	45a3c981bf43e48f2b148f29c26d9437	5.29638	1.0	0.99	8	10	10	9.0	10.0	10.0	9.0	10.0	10.0	9	10	10	9.0	10.0	10.0	9.0	10.0	10.0	9	10	10	9.0	10.0	10.0	8	8	9	9.0	10.0	10.0	8.0,10.0,10.0	9.0,10.0,10.0	9.0,10.0,10.0	9.0,10.0,10.0	9.0,10.0,10.0	9.0,10.0,10.0	9.0,10.0,10.0	9.0,10.0,10.0	8.0,8.0,9.0	9.0,10.0,10.0	PRJNA292904	SAMN04014922	B2-1
Escherichia coli UCI 51	UCI 51	GCA_000692795.1	2151d7dd7bf13d76075095612bea0aa3	5.31384	0.98	0.93	8	10	10	9.0	10.0	10.0	9.0	10.0	10.0	9	10	10	9.0	10.0	10.0	9.0	10.0	10.0	9	10	10	9.0	10.0	10.0	8	8	9	9.0	10.0	10.0	8.0,10.0,10.0	9.0,10.0,10.0	9.0,10.0,10.0	9.0,10.0,10.0	9.0,10.0,10.0	9.0,10.0,10.0	9.0,10.0,10.0	9.0,10.0,10.0	8.0,8.0,9.0	9.0,10.0,10.0	PRJNA234124	SAMN02581257	B2-1
Escherichia coli	E. coli ErtS	GCA_900041715.1	956f6c7f88d4c3b73290747ddcb5c758	5.397	1.0	0.99	8	10	10	9.0	10.0	10.0	9.0	10.0	10.0	9	10	10	9.0	10.0	10.0	9.0	10.0	10.0	9	10	10	9.0	10.0	10.0	8	8	9				8.0,10.0,10.0	9.0,10.0,10.0	9.0,10.0,10.0	9.0,10.0,10.0	9.0,10.0,10.0	9.0,10.0,10.0	9.0,10.0,10.0	9.0,10.0,10.0	8.0,8.0,9.0	nan,nan,nan	PRJEB12281	SAMEA3724850	B2-1
Escherichia coli	E. coli ErtR	GCA_001517685.1	f7551e13fa6ed59193bb49a7016971b2	5.23503	0.94	0.77	8	10	10	9.0	10.0	10.0	9.0	10.0	10.0	9	10	10	9.0	10.0	10.0	9.0	10.0	10.0	9	10	10	9.0	10.0	10.0	8	8	9				8.0,10.0,10.0	9.0,10.0,10.0	9.0,10.0,10.0	9.0,10.0,10.0	9.0,10.0,10.0	9.0,10.0,10.0	9.0,10.0,10.0	9.0,10.0,10.0	8.0,8.0,9.0	nan,nan,nan	PRJEB11796	SAMEA3720091	B2-1
Escherichia coli 55989	55989	GCA_003028695.1	2501d55640b12e23ca5403b737470ebc	4.98988	0.85	0.92	8	10	10	9.0	10.0	10.0	9.0	10.0	10.0	9	10	10	9.0	10.0	10.0	9.0	10.0	10.0	9	10	10	9.0	10.0	10.0	8	8	9	9.0	10.0	10.0	8.0,10.0,10.0	9.0,10.0,10.0	9.0,10.0,10.0	9.0,10.0,10.0	9.0,10.0,10.0	9.0,10.0,10.0	9.0,10.0,10.0	9.0,10.0,10.0	8.0,8.0,9.0	9.0,10.0,10.0	PRJNA389368	SAMN07196158	B2-1
Escherichia coli	UCI104	GCA_002152175.1	14379b2f57071a02be8227d234b91c4a	5.435980000000001	0.88	0.62	8	10	10	9.0	10.0	10.0	9.0	10.0	10.0	9	10	10	9.0	10.0	10.0	9.0	10.0	10.0	9	10	10	9.0	10.0	10.0	8	8	9	9.0	10.0	10.0	8.0,10.0,10.0	9.0,10.0,10.0	9.0,10.0,10.0	9.0,10.0,10.0	9.0,10.0,10.0	9.0,10.0,10.0	9.0,10.0,10.0	9.0,10.0,10.0	8.0,8.0,9.0	9.0,10.0,10.0	PRJNA271899	SAMN04521854	B2-1
Escherichia coli	FDAARGOS_441	GCA_002588125.1	8045784033be2af00fbfdbb7d555c214	5.19374	1.0	0.99	8	10	10	9.0	10.0	10.0	9.0	10.0	10.0	9	10	10	9.0	10.0	10.0	9.0	10.0	10.0	9	10	10	9.0	10.0	10.0	8	8	9	9.0	10.0	10.0	8.0,10.0,10.0	9.0,10.0,10.0	9.0,10.0,10.0	9.0,10.0,10.0	9.0,10.0,10.0	9.0,10.0,10.0	9.0,10.0,10.0	9.0,10.0,10.0	8.0,8.0,9.0	9.0,10.0,10.0	PRJNA231221	SAMN07312485	B2-1
Escherichia coli	TUM11481	GCA_003175395.1	554563ee15c00593bcbd592674d05d54	4.98719	0.96	0.85	8	10	10	9.0	10.0	10.0	9.0	10.0	10.0	9	10	10	9.0	10.0	10.0	9.0	10.0	10.0	9	10	10	9.0	10.0	10.0	8	8	9	9.0	10.0	10.0	8.0,10.0,10.0	9.0,10.0,10.0	9.0,10.0,10.0	9.0,10.0,10.0	9.0,10.0,10.0	9.0,10.0,10.0	9.0,10.0,10.0	9.0,10.0,10.0	8.0,8.0,9.0	9.0,10.0,10.0	PRJDB6851	SAMD00115671	B2-1
Escherichia coli	GN04472	GCA_001620935.1	3522d1cf5e036718ac2d8a62b1735c6d	5.04937	0.85	0.62	8	10	10	9.0	10.0	10.0	9.0	10.0	10.0	9	10	10	9.0	10.0	10.0	9.0	10.0	10.0	9	10	10	9.0	10.0	10.0	8	8	9	9.0	10.0	10.0	8.0,10.0,10.0	9.0,10.0,10.0	9.0,10.0,10.0	9.0,10.0,10.0	9.0,10.0,10.0	9.0,10.0,10.0	9.0,10.0,10.0	9.0,10.0,10.0	8.0,8.0,9.0	9.0,10.0,10.0	PRJNA290784	SAMN04393243	B2-1
Escherichia coli	GN05367	GCA_001621465.1	73050b52e4bbb56fb9ebab7968d2ca76	5.01745	0.88	0.71	8	10	10	9.0	10.0	10.0	9.0	10.0	10.0	9	10	10	9.0	10.0	10.0	9.0	10.0	10.0	9	10	10	9.0	10.0	10.0	8	8	9	9.0	10.0	10.0	8.0,10.0,10.0	9.0,10.0,10.0	9.0,10.0,10.0	9.0,10.0,10.0	9.0,10.0,10.0	9.0,10.0,10.0	9.0,10.0,10.0	9.0,10.0,10.0	8.0,8.0,9.0	9.0,10.0,10.0	PRJNA290784	SAMN04393275	B2-1
Escherichia coli	GN06047	GCA_001621975.1	ed700fd41a5ee079b41894e1ebf21a80	5.00502	0.89	0.74	8	10	10	9.0	10.0	10.0	9.0	10.0	10.0	9	10	10	9.0	10.0	10.0	9.0	10.0	10.0	9	10	10	9.0	10.0	10.0	8	8	9	9.0	10.0	10.0	8.0,10.0,10.0	9.0,10.0,10.0	9.0,10.0,10.0	9.0,10.0,10.0	9.0,10.0,10.0	9.0,10.0,10.0	9.0,10.0,10.0	9.0,10.0,10.0	8.0,8.0,9.0	9.0,10.0,10.0	PRJNA290784	SAMN04393301	B2-1
Escherichia coli	NA097	GCA_001029415.1	ad5a6ec47034ab3c453ad98b96a612e1	5.18855	0.91	0.74	8	10	10	9.0	10.0	10.0	9.0	10.0	10.0	9	10	10	9.0	10.0	10.0	9.0	10.0	10.0	9	10	10	9.0	10.0	10.0	8	8	9	9.0	10.0	10.0	8.0,10.0,10.0	9.0,10.0,10.0	9.0,10.0,10.0	9.0,10.0,10.0	9.0,10.0,10.0	9.0,10.0,10.0	9.0,10.0,10.0	9.0,10.0,10.0	8.0,8.0,9.0	9.0,10.0,10.0	PRJNA264948	SAMN03144582	B2-1
Escherichia coli	upec-143	GCA_000780615.1	f2c44fe31bd568860cc76eab62e7f737	5.16973	0.92	0.79	8	10	10	9.0	10.0	10.0	9.0	10.0	10.0	9	10	10	9.0	10.0	10.0	9.0	10.0	10.0	9	10	10	9.0	10.0	10.0	8	8	9	9.0	10.0	10.0	8.0,10.0,10.0	9.0,10.0,10.0	9.0,10.0,10.0	9.0,10.0,10.0	9.0,10.0,10.0	9.0,10.0,10.0	9.0,10.0,10.0	9.0,10.0,10.0	8.0,8.0,9.0	9.0,10.0,10.0	PRJNA248737	SAMN02801957	B2-1
Escherichia coli	2	GCA_900166685.1	652cfe8fdb099b5f66dee091cf1c7f94	5.12892	0.92	0.76	8	10	10	9.0	10.0	10.0	9.0	10.0	10.0	9	10	10	9.0	10.0	10.0	9.0	10.0	10.0	9	10	10	9.0	10.0	10.0	8	8	9	9.0	10.0	10.0	8.0,10.0,10.0	9.0,10.0,10.0	9.0,10.0,10.0	9.0,10.0,10.0	9.0,10.0,10.0	9.0,10.0,10.0	9.0,10.0,10.0	9.0,10.0,10.0	8.0,8.0,9.0	9.0,10.0,10.0	PRJEB15588	SAMEA4483467	B2-1
Escherichia coli	GN05918	GCA_001621855.1	18b3ac78fc08e78a9c11f470879acf0f	5.166980000000001	0.89	0.66	8	10	10	9.0	10.0	10.0	9.0	10.0	10.0	9	10	10	9.0	10.0	10.0	9.0	10.0	10.0	9	10	10	9.0	10.0	10.0	8	8	9	9.0	10.0	10.0	8.0,10.0,10.0	9.0,10.0,10.0	9.0,10.0,10.0	9.0,10.0,10.0	9.0,10.0,10.0	9.0,10.0,10.0	9.0,10.0,10.0	9.0,10.0,10.0	8.0,8.0,9.0	9.0,10.0,10.0	PRJNA290784	SAMN04393295	B2-1
Escherichia coli 907701	907701	GCA_000488395.1	01b85262c12542c582f152b23f1d493a	5.030819999999999	0.84	0.67	8	10	10	9.0	10.0	10.0	9.0	10.0	10.0	9	10	10	9.0	10.0	10.0	9.0	10.0	10.0	9	10	10	9.0	10.0	10.0	8	8	9	9.0	10.0	10.0	8.0,10.0,10.0	9.0,10.0,10.0	9.0,10.0,10.0	9.0,10.0,10.0	9.0,10.0,10.0	9.0,10.0,10.0	9.0,10.0,10.0	9.0,10.0,10.0	8.0,8.0,9.0	9.0,10.0,10.0	PRJNA183807	SAMN02436804	B2-1
Escherichia coli	YD789	GCA_002886245.1	58052c9ba6e8f1c705c38b1586316926	5.14454	0.88	0.8	8	10	10	9.0	10.0	10.0	9.0	10.0	10.0	9	10	10	9.0	10.0	10.0	9.0	10.0	10.0	9	10	10	9.0	10.0	10.0	8	8	9	9.0	10.0	10.0	8.0,10.0,10.0	9.0,10.0,10.0	9.0,10.0,10.0	9.0,10.0,10.0	9.0,10.0,10.0	9.0,10.0,10.0	9.0,10.0,10.0	9.0,10.0,10.0	8.0,8.0,9.0	9.0,10.0,10.0	PRJNA416908	SAMN07974483	B2-1
Escherichia coli	GN05793	GCA_001521675.1	46498581a68c803657fc603d3e53d8e0	4.97355	0.9	0.71	8	10	10	9.0	10.0	10.0	9.0	10.0	10.0	9	10	10	9.0	10.0	10.0	9.0	10.0	10.0	9	10	10	9.0	10.0	10.0	8	8	9	9.0	10.0	10.0	8.0,10.0,10.0	9.0,10.0,10.0	9.0,10.0,10.0	9.0,10.0,10.0	9.0,10.0,10.0	9.0,10.0,10.0	9.0,10.0,10.0	9.0,10.0,10.0	8.0,8.0,9.0	9.0,10.0,10.0	PRJNA290784	SAMN04388579	B2-1
Escherichia coli	Ecol_867	GCA_002012205.1	b67961959e0a8abed913aff99f3965ad	5.0658	1.0	0.99	8	10	10	9.0	10.0	10.0	9.0	10.0	10.0	9	10	10	9.0	10.0	10.0	9.0	10.0	10.0	9	10	10	9.0	10.0	10.0	8	8	9	9.0	10.0	10.0	8.0,10.0,10.0	9.0,10.0,10.0	9.0,10.0,10.0	9.0,10.0,10.0	9.0,10.0,10.0	9.0,10.0,10.0	9.0,10.0,10.0	9.0,10.0,10.0	8.0,8.0,9.0	9.0,10.0,10.0	PRJNA316786	SAMN05511148	B2-1
Escherichia coli	GN05779	GCA_001521655.1	7ebcf1598694dd35687f9dc93ea5d63a	5.1373	0.9	0.68	8	10	10	9.0	10.0	10.0	9.0	10.0	10.0	9	10	10	9.0	10.0	10.0	9.0	10.0	10.0	9	10	10	9.0	10.0	10.0	8	8	9	9.0	10.0	10.0	8.0,10.0,10.0	9.0,10.0,10.0	9.0,10.0,10.0	9.0,10.0,10.0	9.0,10.0,10.0	9.0,10.0,10.0	9.0,10.0,10.0	9.0,10.0,10.0	8.0,8.0,9.0	9.0,10.0,10.0	PRJNA290784	SAMN04388578	B2-1
Escherichia coli BIDMC 76	BIDMC 76	GCA_000692615.1	55a5eeb3179875ecc0fddfc64d829f30	5.04001	0.94	0.94	8	10	10	9.0	10.0	10.0	9.0	10.0	10.0	9	10	10	9.0	10.0	10.0	9.0	10.0	10.0	9	10	10	9.0	10.0	10.0	8	8	9	9.0	10.0	10.0	8.0,10.0,10.0	9.0,10.0,10.0	9.0,10.0,10.0	9.0,10.0,10.0	9.0,10.0,10.0	9.0,10.0,10.0	9.0,10.0,10.0	9.0,10.0,10.0	8.0,8.0,9.0	9.0,10.0,10.0	PRJNA234164	SAMN02581297	B2-1
Escherichia coli	blood-08-1318	GCA_000782615.1	3d1a0ed9f0921865eb566d7cc6cd8dde	5.07704	0.95	0.78	8	10	10	9.0	10.0	10.0	9.0	10.0	10.0	9	10	10	9.0	10.0	10.0	9.0	10.0	10.0	9	10	10	9.0	10.0	10.0	8	8	9	9.0	10.0	10.0	8.0,10.0,10.0	9.0,10.0,10.0	9.0,10.0,10.0	9.0,10.0,10.0	9.0,10.0,10.0	9.0,10.0,10.0	9.0,10.0,10.0	9.0,10.0,10.0	8.0,8.0,9.0	9.0,10.0,10.0	PRJNA248737	SAMN02801822	B2-1
Escherichia coli	blood-08-1447	GCA_000782535.1	d0e60f5706651f27e959789e56781f70	5.05013	0.95	0.82	8	10	10	9.0	10.0	10.0	9.0	10.0	10.0	9	10	10	9.0	10.0	10.0	9.0	10.0	10.0	9	10	10	9.0	10.0	10.0	8	8	9	9.0	10.0	10.0	8.0,10.0,10.0	9.0,10.0,10.0	9.0,10.0,10.0	9.0,10.0,10.0	9.0,10.0,10.0	9.0,10.0,10.0	9.0,10.0,10.0	9.0,10.0,10.0	8.0,8.0,9.0	9.0,10.0,10.0	PRJNA248737	SAMN02801826	B2-1
Escherichia coli	MNCRE47	GCA_000952225.1	30063913dd19bd5ca890fb4bbb178bda	5.0935	0.85	0.72	8	10	10	9.0	10.0	10.0	9.0	10.0	10.0	9	10	10	9.0	10.0	10.0	9.0	10.0	10.0	9	10	10	9.0	10.0	10.0	8	8	9	9.0	10.0	10.0	8.0,10.0,10.0	9.0,10.0,10.0	9.0,10.0,10.0	9.0,10.0,10.0	9.0,10.0,10.0	9.0,10.0,10.0	9.0,10.0,10.0	9.0,10.0,10.0	8.0,8.0,9.0	9.0,10.0,10.0	PRJNA272863	SAMN03333144	B2-1
Escherichia coli	MNCRE45	GCA_000952385.1	70e2f41248d97d813e265fc19d85aa7a	5.17725	0.87	0.69	8	10	10	9.0	10.0	10.0	9.0	10.0	10.0	9	10	10	9.0	10.0	10.0				9	10	10	9.0	10.0	10.0	8	8	9				8.0,10.0,10.0	9.0,10.0,10.0	9.0,10.0,10.0	9.0,10.0,10.0	9.0,10.0,10.0	nan,nan,nan	9.0,10.0,10.0	9.0,10.0,10.0	8.0,8.0,9.0	nan,nan,nan	PRJNA272863	SAMN03333146	B2-1
Escherichia coli	MNCRE44	GCA_000931565.1	1ffcdd966269c970f24e67d277375ceb	5.292269999999999	1.0	0.99	8	10	10	9.0	10.0	10.0				9	10	10							9	10	10	9.0	10.0	10.0	8	8	9				8.0,10.0,10.0	9.0,10.0,10.0	nan,nan,nan	9.0,10.0,10.0	nan,nan,nan	nan,nan,nan	9.0,10.0,10.0	9.0,10.0,10.0	8.0,8.0,9.0	nan,nan,nan	PRJNA272863	SAMN03287565	B2-1
Escherichia coli	MNCRE46	GCA_000952305.1	46dc9e9859fac7b06734721150b19fe2	5.18004	0.83	0.71	8	10	10	9.0	10.0	10.0				9	10	10	9.0	10.0	10.0				9	10	10	9.0	10.0	10.0	8	8	9				8.0,10.0,10.0	9.0,10.0,10.0	nan,nan,nan	9.0,10.0,10.0	9.0,10.0,10.0	nan,nan,nan	9.0,10.0,10.0	9.0,10.0,10.0	8.0,8.0,9.0	nan,nan,nan	PRJNA272863	SAMN03333143	B2-1
Escherichia coli	YDC304	GCA_002887185.1	cfc53c71b2b4e280a3c47d2bc8b2d80d	5.27619	0.87	0.77	8	10	10							9	10	10							9	10	10				8	8	9				8.0,10.0,10.0	nan,nan,nan	nan,nan,nan	9.0,10.0,10.0	nan,nan,nan	nan,nan,nan	9.0,10.0,10.0	nan,nan,nan	8.0,8.0,9.0	nan,nan,nan	PRJNA416908	SAMN07974449	B2-1
Escherichia coli	blood-B-11-184	GCA_000780375.1	274b16454039dfd666c758c2add34949	5.36094	0.93	0.73	8	10	10	9.0	10.0	10.0	9.0	10.0	10.0	9	10	10	9.0	10.0	10.0	9.0	10.0	10.0	9	10	10	9.0	10.0	10.0	8	8	9				8.0,10.0,10.0	9.0,10.0,10.0	9.0,10.0,10.0	9.0,10.0,10.0	9.0,10.0,10.0	9.0,10.0,10.0	9.0,10.0,10.0	9.0,10.0,10.0	8.0,8.0,9.0	nan,nan,nan	PRJNA248737	SAMN02801906	B2-1
Escherichia coli	blood-11-0254	GCA_000779265.1	3c3a84247c61da6d86ba60cabd184727	5.34403	0.95	0.78	8	10	10	9.0	10.0	10.0	9.0	10.0	10.0	9	10	10	9.0	10.0	10.0				9	10	10	9.0	10.0	10.0	8	8	9				8.0,10.0,10.0	9.0,10.0,10.0	9.0,10.0,10.0	9.0,10.0,10.0	9.0,10.0,10.0	nan,nan,nan	9.0,10.0,10.0	9.0,10.0,10.0	8.0,8.0,9.0	nan,nan,nan	PRJNA248737	SAMN02801896	B2-1
Escherichia coli	YDC462	GCA_002886725.1	1161ad6f6b015be756d9525d09a9ddba	5.11659	0.86	0.75	8	10	10	9.0	10.0	10.0	9.0	10.0	10.0	9	10	10	9.0	10.0	10.0	9.0	10.0	10.0	9	10	10	9.0	10.0	10.0	8	8	9	9.0	10.0	10.0	8.0,10.0,10.0	9.0,10.0,10.0	9.0,10.0,10.0	9.0,10.0,10.0	9.0,10.0,10.0	9.0,10.0,10.0	9.0,10.0,10.0	9.0,10.0,10.0	8.0,8.0,9.0	9.0,10.0,10.0	PRJNA416908	SAMN07974459	B2-1
Escherichia coli	GN02567	GCA_001519935.1	8ad6863cb762562888448f6ec068ebdf	5.22394	0.88	0.61	8	10	10	9.0	10.0	10.0	9.0	10.0	10.0	9	10	10	9.0	10.0	10.0	9.0	10.0	10.0	9	10	10	9.0	10.0	10.0	8	8	9				8.0,10.0,10.0	9.0,10.0,10.0	9.0,10.0,10.0	9.0,10.0,10.0	9.0,10.0,10.0	9.0,10.0,10.0	9.0,10.0,10.0	9.0,10.0,10.0	8.0,8.0,9.0	nan,nan,nan	PRJNA290784	SAMN03922999	B2-1
Escherichia coli	GN05509	GCA_001621565.1	9cd5eb4e6c7d0c45b785b1992c678032	5.12796	0.9	0.68	8	10	10	9.0	10.0	10.0	9.0	10.0	10.0	9	10	10	9.0	10.0	10.0	9.0	10.0	10.0	9	10	10	9.0	10.0	10.0	8	8	9	9.0	10.0	10.0	8.0,10.0,10.0	9.0,10.0,10.0	9.0,10.0,10.0	9.0,10.0,10.0	9.0,10.0,10.0	9.0,10.0,10.0	9.0,10.0,10.0	9.0,10.0,10.0	8.0,8.0,9.0	9.0,10.0,10.0	PRJNA290784	SAMN04393280	B2-1
Escherichia coli	GN04805	GCA_001621245.1	d8cccf60c10785693c3b08d84b5b722c	5.15015	0.91	0.73	8	10	10	9.0	10.0	10.0	9.0	10.0	10.0	9	10	10	9.0	10.0	10.0	9.0	10.0	10.0	9	10	10	9.0	10.0	10.0	8	8	9	9.0	10.0	10.0	8.0,10.0,10.0	9.0,10.0,10.0	9.0,10.0,10.0	9.0,10.0,10.0	9.0,10.0,10.0	9.0,10.0,10.0	9.0,10.0,10.0	9.0,10.0,10.0	8.0,8.0,9.0	9.0,10.0,10.0	PRJNA290784	SAMN04393262	B2-1
Escherichia coli	GN02422	GCA_001520515.1	fb3041a350348e177505238cc4f43b0c	5.09521	0.9	0.69	8	10	10	9.0	10.0	10.0	9.0	10.0	10.0	9	10	10	9.0	10.0	10.0	9.0	10.0	10.0	9	10	10	9.0	10.0	10.0	8	8	9	9.0	10.0	10.0	8.0,10.0,10.0	9.0,10.0,10.0	9.0,10.0,10.0	9.0,10.0,10.0	9.0,10.0,10.0	9.0,10.0,10.0	9.0,10.0,10.0	9.0,10.0,10.0	8.0,8.0,9.0	9.0,10.0,10.0	PRJNA290784	SAMN03922973	B2-1
Escherichia coli	GN02620	GCA_001520095.1	9232040c2a99af8f861a07c693b4a79a	5.0013	0.85	0.62	8	10	10	9.0	10.0	10.0	9.0	10.0	10.0	9	10	10	9.0	10.0	10.0	9.0	10.0	10.0	9	10	10	9.0	10.0	10.0	8	8	9	9.0	10.0	10.0	8.0,10.0,10.0	9.0,10.0,10.0	9.0,10.0,10.0	9.0,10.0,10.0	9.0,10.0,10.0	9.0,10.0,10.0	9.0,10.0,10.0	9.0,10.0,10.0	8.0,8.0,9.0	9.0,10.0,10.0	PRJNA290784	SAMN03922949	B2-1
Escherichia coli	GN02779	GCA_001520655.1	0948856f1db215752624ee65fa592d96	5.08226	0.89	0.66	8	10	10	9.0	10.0	10.0	9.0	10.0	10.0	9	10	10	9.0	10.0	10.0	9.0	10.0	10.0	9	10	10	9.0	10.0	10.0	8	8	9	9.0	10.0	10.0	8.0,10.0,10.0	9.0,10.0,10.0	9.0,10.0,10.0	9.0,10.0,10.0	9.0,10.0,10.0	9.0,10.0,10.0	9.0,10.0,10.0	9.0,10.0,10.0	8.0,8.0,9.0	9.0,10.0,10.0	PRJNA290784	SAMN04388541	B2-1
Escherichia coli	GN04428	GCA_001620925.1	42eacc12c5b106698590558676d376d9	5.10539	0.84	0.58	8	10	10	9.0	10.0	10.0	9.0	10.0	10.0	9	10	10	9.0	10.0	10.0	9.0	10.0	10.0	9	10	10	9.0	10.0	10.0	8	8	9	9.0	10.0	10.0	8.0,10.0,10.0	9.0,10.0,10.0	9.0,10.0,10.0	9.0,10.0,10.0	9.0,10.0,10.0	9.0,10.0,10.0	9.0,10.0,10.0	9.0,10.0,10.0	8.0,8.0,9.0	9.0,10.0,10.0	PRJNA290784	SAMN04393241	B2-1
Escherichia coli	blood-08-1463	GCA_000782495.1	199f86ed83aca16d0fce470b1efae1a6	5.07607	0.95	0.79	8	10	10	9.0	10.0	10.0	9.0	10.0	10.0	9	10	10	9.0	10.0	10.0	9.0	10.0	10.0	9	10	10	9.0	10.0	10.0	8	8	9	9.0	10.0	10.0	8.0,10.0,10.0	9.0,10.0,10.0	9.0,10.0,10.0	9.0,10.0,10.0	9.0,10.0,10.0	9.0,10.0,10.0	9.0,10.0,10.0	9.0,10.0,10.0	8.0,8.0,9.0	9.0,10.0,10.0	PRJNA248737	SAMN02801828	B2-1
Escherichia coli	blood-08-1462	GCA_000782515.1	bc78589a148d3d7ce30eb3c810f222a0	5.06227	0.93	0.8	8	10	10	9.0	10.0	10.0	9.0	10.0	10.0	9	10	10	9.0	10.0	10.0	9.0	10.0	10.0	9	10	10	9.0	10.0	10.0	8	8	9	9.0	10.0	10.0	8.0,10.0,10.0	9.0,10.0,10.0	9.0,10.0,10.0	9.0,10.0,10.0	9.0,10.0,10.0	9.0,10.0,10.0	9.0,10.0,10.0	9.0,10.0,10.0	8.0,8.0,9.0	9.0,10.0,10.0	PRJNA248737	SAMN02801827	B2-1
Escherichia coli	13	GCA_900166705.1	82b74e6524d8513d22eddb62b9b72ed4	5.128430000000001	0.82	0.77	8	10	10	9.0	10.0	10.0	9.0	10.0	10.0	9	10	10	9.0	10.0	10.0	9.0	10.0	10.0	9	10	10	9.0	10.0	10.0	8	8	9	9.0	10.0	10.0	8.0,10.0,10.0	9.0,10.0,10.0	9.0,10.0,10.0	9.0,10.0,10.0	9.0,10.0,10.0	9.0,10.0,10.0	9.0,10.0,10.0	9.0,10.0,10.0	8.0,8.0,9.0	9.0,10.0,10.0	PRJEB15588	SAMEA4483553	B2-1
Escherichia coli	GN03415	GCA_001520615.1	3e388149abf818b086d2f96b1ba3c23b	5.08627	0.87	0.68	8	10	10	9.0	10.0	10.0	9.0	10.0	10.0	9	10	10	9.0	10.0	10.0	9.0	10.0	10.0	9	10	10	9.0	10.0	10.0	8	8	9	9.0	10.0	10.0	8.0,10.0,10.0	9.0,10.0,10.0	9.0,10.0,10.0	9.0,10.0,10.0	9.0,10.0,10.0	9.0,10.0,10.0	9.0,10.0,10.0	9.0,10.0,10.0	8.0,8.0,9.0	9.0,10.0,10.0	PRJNA290784	SAMN04388555	B2-1
Escherichia coli	13_Esco_HA-NL	GCA_002573265.1	f1e297309c1626e48e607c36d0a849d3	5.0239	0.91	0.84	8	10	10	9.0	10.0	10.0	9.0	10.0	10.0	9	10	10	9.0	10.0	10.0	9.0	10.0	10.0	9	10	10	9.0	10.0	10.0	8	8	9	9.0	10.0	10.0	8.0,10.0,10.0	9.0,10.0,10.0	9.0,10.0,10.0	9.0,10.0,10.0	9.0,10.0,10.0	9.0,10.0,10.0	9.0,10.0,10.0	9.0,10.0,10.0	8.0,8.0,9.0	9.0,10.0,10.0	PRJNA352198	SAMN05977333	B2-1
Escherichia coli	ST-131:E013	GCA_002416555.1	a76e05b9a508128ae0e1ecc5653fbfc9	5.083880000000001	0.91	0.74	8	10	10	9.0	10.0	10.0	9.0	10.0	10.0	9	10	10	9.0	10.0	10.0	9.0	10.0	10.0	9	10	10	9.0	10.0	10.0	8	8	9	9.0	10.0	10.0	8.0,10.0,10.0	9.0,10.0,10.0	9.0,10.0,10.0	9.0,10.0,10.0	9.0,10.0,10.0	9.0,10.0,10.0	9.0,10.0,10.0	9.0,10.0,10.0	8.0,8.0,9.0	9.0,10.0,10.0	PRJNA355910	SAMN06106834	B2-1
Escherichia coli	UCD-JA16	GCA_001306655.1	1056720bf7e439f47b415f8618acaf8d	5.05871	0.96	0.86	8	10	10	9.0	10.0	10.0	9.0	10.0	10.0	9	10	10	9.0	10.0	10.0	9.0	10.0	10.0	9	10	10	9.0	10.0	10.0	8	8	9	9.0	10.0	10.0	8.0,10.0,10.0	9.0,10.0,10.0	9.0,10.0,10.0	9.0,10.0,10.0	9.0,10.0,10.0	9.0,10.0,10.0	9.0,10.0,10.0	9.0,10.0,10.0	8.0,8.0,9.0	9.0,10.0,10.0	PRJNA295939	SAMN04054189	B2-1
Escherichia coli	F283	GCA_001561845.1	fac36ee043816ab9d7611e7bcc8d3c20	5.093719999999999	0.92	0.78	8	10	10	9.0	10.0	10.0	9.0	10.0	10.0	9	10	10	9.0	10.0	10.0	9.0	10.0	10.0	9	10	10	9.0	10.0	10.0	8	8	9	9.0	10.0	10.0	8.0,10.0,10.0	9.0,10.0,10.0	9.0,10.0,10.0	9.0,10.0,10.0	9.0,10.0,10.0	9.0,10.0,10.0	9.0,10.0,10.0	9.0,10.0,10.0	8.0,8.0,9.0	9.0,10.0,10.0	PRJNA295914	SAMN04273110	B2-1
Escherichia coli	GN04612	GCA_001621065.1	ae1c02e8f048f23fe7e4857048e51f29	5.03819	0.89	0.66	8	10	10	9.0	10.0	10.0	9.0	10.0	10.0	9	10	10	9.0	10.0	10.0	9.0	10.0	10.0	9	10	10	9.0	10.0	10.0	8	8	9	9.0	10.0	10.0	8.0,10.0,10.0	9.0,10.0,10.0	9.0,10.0,10.0	9.0,10.0,10.0	9.0,10.0,10.0	9.0,10.0,10.0	9.0,10.0,10.0	9.0,10.0,10.0	8.0,8.0,9.0	9.0,10.0,10.0	PRJNA290784	SAMN04393252	B2-1
Escherichia coli	upec-15	GCA_000780435.1	48fb1d2b73c84a29885b40cb01c158e2	5.09081	0.89	0.67	8	10	10	9.0	10.0	10.0	9.0	10.0	10.0	9	10	10	9.0	10.0	10.0	9.0	10.0	10.0	9	10	10	9.0	10.0	10.0	8	8	9	9.0	10.0	10.0	8.0,10.0,10.0	9.0,10.0,10.0	9.0,10.0,10.0	9.0,10.0,10.0	9.0,10.0,10.0	9.0,10.0,10.0	9.0,10.0,10.0	9.0,10.0,10.0	8.0,8.0,9.0	9.0,10.0,10.0	PRJNA248737	SAMN02801964	B2-1
Escherichia coli	GN05734	GCA_001521535.1	e56f791eb02a2d6011d0a64e84897a25	5.05909	0.87	0.69	8	10	10	9.0	10.0	10.0	9.0	10.0	10.0	9	10	10	9.0	10.0	10.0	9.0	10.0	10.0	9	10	10	9.0	10.0	10.0	8	8	9	9.0	10.0	10.0	8.0,10.0,10.0	9.0,10.0,10.0	9.0,10.0,10.0	9.0,10.0,10.0	9.0,10.0,10.0	9.0,10.0,10.0	9.0,10.0,10.0	9.0,10.0,10.0	8.0,8.0,9.0	9.0,10.0,10.0	PRJNA290784	SAMN04388577	B2-1
Escherichia coli	NAEC1	GCA_002918065.1	08a82110c482a2ab2b0eea4661afcb65	5.15219	0.9	0.79	8	10	10	9.0	10.0	10.0	9.0	10.0	10.0	9	10	10	9.0	10.0	10.0	9.0	10.0	10.0	9	10	10	9.0	10.0	10.0	8	8	9	9.0	10.0	10.0	8.0,10.0,10.0	9.0,10.0,10.0	9.0,10.0,10.0	9.0,10.0,10.0	9.0,10.0,10.0	9.0,10.0,10.0	9.0,10.0,10.0	9.0,10.0,10.0	8.0,8.0,9.0	9.0,10.0,10.0	PRJNA345297	SAMN05892097	B2-1
Escherichia coli	YDC717	GCA_002886325.1	01a208718398614bc6e9576fc1c4f7d0	5.1725699999999994	0.9	0.78	8	10	10	9.0	10.0	10.0	9.0	10.0	10.0	9	10	10	9.0	10.0	10.0	9.0	10.0	10.0	9	10	10	9.0	10.0	10.0	8	8	9	9.0	10.0	10.0	8.0,10.0,10.0	9.0,10.0,10.0	9.0,10.0,10.0	9.0,10.0,10.0	9.0,10.0,10.0	9.0,10.0,10.0	9.0,10.0,10.0	9.0,10.0,10.0	8.0,8.0,9.0	9.0,10.0,10.0	PRJNA416908	SAMN07974479	B2-1
Escherichia coli	upec-50	GCA_000776995.1	7cf6debe0b7157ba6e60272c5abb9e44	5.0809	0.81	0.73	8	10	10	9.0	10.0	10.0	9.0	10.0	10.0	9	10	10	9.0	10.0	10.0	9.0	10.0	10.0	9	10	10	9.0	10.0	10.0	8	8	9	9.0	10.0	10.0	8.0,10.0,10.0	9.0,10.0,10.0	9.0,10.0,10.0	9.0,10.0,10.0	9.0,10.0,10.0	9.0,10.0,10.0	9.0,10.0,10.0	9.0,10.0,10.0	8.0,8.0,9.0	9.0,10.0,10.0	PRJNA248737	SAMN02802142	B2-1
Escherichia coli	3020	GCA_001561205.1	aeab90ebe3fa797d55931631140aa37d	5.078	0.93	0.8	8	10	10	9.0	10.0	10.0	9.0	10.0	10.0	9	10	10	9.0	10.0	10.0	9.0	10.0	10.0	9	10	10	9.0	10.0	10.0	8	8	9	9.0	10.0	10.0	8.0,10.0,10.0	9.0,10.0,10.0	9.0,10.0,10.0	9.0,10.0,10.0	9.0,10.0,10.0	9.0,10.0,10.0	9.0,10.0,10.0	9.0,10.0,10.0	8.0,8.0,9.0	9.0,10.0,10.0	PRJNA295914	SAMN04273075	B2-1
Escherichia coli	O25b-ST131	GCA_000681435.1	dfa6b83ff47230edd83d326663699262	5.15343	0.91	0.72	8	10	10	9.0	10.0	10.0	9.0	10.0	10.0	9	10	10	9.0	10.0	10.0	9.0	10.0	10.0	9	10	10	9.0	10.0	10.0	8	8	9	9.0	10.0	10.0	8.0,10.0,10.0	9.0,10.0,10.0	9.0,10.0,10.0	9.0,10.0,10.0	9.0,10.0,10.0	9.0,10.0,10.0	9.0,10.0,10.0	9.0,10.0,10.0	8.0,8.0,9.0	9.0,10.0,10.0	PRJNA244447	SAMN02726231	B2-1
Escherichia coli	2963	GCA_001561105.1	730f2eed31217d4061454119a889f5d6	5.11814	0.92	0.77	8	10	10	9.0	10.0	10.0	9.0	10.0	10.0	9	10	10	9.0	10.0	10.0	9.0	10.0	10.0	9	10	10	9.0	10.0	10.0	8	8	9	9.0	10.0	10.0	8.0,10.0,10.0	9.0,10.0,10.0	9.0,10.0,10.0	9.0,10.0,10.0	9.0,10.0,10.0	9.0,10.0,10.0	9.0,10.0,10.0	9.0,10.0,10.0	8.0,8.0,9.0	9.0,10.0,10.0	PRJNA295914	SAMN04273072	B2-1
Escherichia coli	81009	GCA_002157245.1	59869af5be54558e49cf18a0e7b6334b	5.1478	1.0	1.0	8	10	10	9.0	10.0	10.0	9.0	10.0	10.0	9	10	10	9.0	10.0	10.0	9.0	10.0	10.0	9	10	10	9.0	10.0	10.0	8	8	9	9.0	10.0	10.0	8.0,10.0,10.0	9.0,10.0,10.0	9.0,10.0,10.0	9.0,10.0,10.0	9.0,10.0,10.0	9.0,10.0,10.0	9.0,10.0,10.0	9.0,10.0,10.0	8.0,8.0,9.0	9.0,10.0,10.0	PRJNA383781	SAMN06808253	B2-1
Escherichia coli	H105	GCA_002193095.1	7fc6d7ea555d5f52d908f740a7ce45c3	5.11324	1.0	1.0	8	10	10	9.0	10.0	10.0	9.0	10.0	10.0	9	10	10	9.0	10.0	10.0	9.0	10.0	10.0	9	10	10	9.0	10.0	10.0	8	8	9	9.0	10.0	10.0	8.0,10.0,10.0	9.0,10.0,10.0	9.0,10.0,10.0	9.0,10.0,10.0	9.0,10.0,10.0	9.0,10.0,10.0	9.0,10.0,10.0	9.0,10.0,10.0	8.0,8.0,9.0	9.0,10.0,10.0	PRJNA387731	SAMN07162922	B2-1
Escherichia coli	MRSN17749	GCA_000770275.1	22c9b057fdd28c041b66d09158061371	5.04646	0.96	0.85	8	10	10	9.0	10.0	10.0	9.0	10.0	10.0	9	10	10	9.0	10.0	10.0	9.0	10.0	10.0	9	10	10	9.0	10.0	10.0	8	8	9	9.0	10.0	10.0	8.0,10.0,10.0	9.0,10.0,10.0	9.0,10.0,10.0	9.0,10.0,10.0	9.0,10.0,10.0	9.0,10.0,10.0	9.0,10.0,10.0	9.0,10.0,10.0	8.0,8.0,9.0	9.0,10.0,10.0	PRJNA261723	SAMN03075588	B2-1
Escherichia coli	KO198B	GCA_001638005.1	18794d66cd6203069c8276e81bcb18fc	5.0568	0.93	0.83	8	10	10	9.0	10.0	10.0	9.0	10.0	10.0	9	10	10	9.0	10.0	10.0	9.0	10.0	10.0	9	10	10	9.0	10.0	10.0	8	8	9	9.0	10.0	10.0	8.0,10.0,10.0	9.0,10.0,10.0	9.0,10.0,10.0	9.0,10.0,10.0	9.0,10.0,10.0	9.0,10.0,10.0	9.0,10.0,10.0	9.0,10.0,10.0	8.0,8.0,9.0	9.0,10.0,10.0	PRJNA295914	SAMN04273116	B2-1
Escherichia coli	KO178B	GCA_001637865.1	81727ef182ca8e66ed2ef4cc487f398e	5.06035	0.93	0.8	8	10	10	9.0	10.0	10.0	9.0	10.0	10.0	9	10	10	9.0	10.0	10.0	9.0	10.0	10.0	9	10	10	9.0	10.0	10.0	8	8	9	9.0	10.0	10.0	8.0,10.0,10.0	9.0,10.0,10.0	9.0,10.0,10.0	9.0,10.0,10.0	9.0,10.0,10.0	9.0,10.0,10.0	9.0,10.0,10.0	9.0,10.0,10.0	8.0,8.0,9.0	9.0,10.0,10.0	PRJNA295914	SAMN04273115	B2-1
Escherichia coli 11117	11117	GCA_000699385.1	1b742f8fb7a843529aed920e33376bf9	5.26259	0.91	0.74	8	10	10	9.0	10.0	10.0	9.0	10.0	10.0	9	10	10	9.0	10.0	10.0	9.0	10.0	10.0	9	10	10	9.0	10.0	10.0	8	8	9	9.0	10.0	10.0	8.0,10.0,10.0	9.0,10.0,10.0	9.0,10.0,10.0	9.0,10.0,10.0	9.0,10.0,10.0	9.0,10.0,10.0	9.0,10.0,10.0	9.0,10.0,10.0	8.0,8.0,9.0	9.0,10.0,10.0	PRJNA236576	SAMN02640647	B2-1
Escherichia coli 10810	10810	GCA_000699305.1	fb6b61bdf1320c08b2b789d9214746ba	5.02994	0.86	0.44	8	10	10	9.0	10.0	10.0	9.0	10.0	10.0	9	10	10	9.0	10.0	10.0	9.0	10.0	10.0	9	10	10	9.0	10.0	10.0	8	8	9	9.0	10.0	10.0	8.0,10.0,10.0	9.0,10.0,10.0	9.0,10.0,10.0	9.0,10.0,10.0	9.0,10.0,10.0	9.0,10.0,10.0	9.0,10.0,10.0	9.0,10.0,10.0	8.0,8.0,9.0	9.0,10.0,10.0	PRJNA236577	SAMN02640648	B2-1
Escherichia coli	GN02612	GCA_001520075.1	6df973297a2c658280fd7889b3aea546	5.290019999999999	0.88	0.62	8	10	10	9.0	10.0	10.0	9.0	10.0	10.0	9	10	10	9.0	10.0	10.0	9.0	10.0	10.0	9	10	10	9.0	10.0	10.0	8	8	9				8.0,10.0,10.0	9.0,10.0,10.0	9.0,10.0,10.0	9.0,10.0,10.0	9.0,10.0,10.0	9.0,10.0,10.0	9.0,10.0,10.0	9.0,10.0,10.0	8.0,8.0,9.0	nan,nan,nan	PRJNA290784	SAMN03922947	B2-1
Escherichia coli	MGH107	GCA_001030345.1	e851a02654b2f7b23840e203c70f3564	5.22497	0.99	0.96	8	10	10	9.0	10.0	10.0	9.0	10.0	10.0	9	10	10	9.0	10.0	10.0	9.0	10.0	10.0	9	10	10	9.0	10.0	10.0	8	8	9	9.0	10.0	10.0	8.0,10.0,10.0	9.0,10.0,10.0	9.0,10.0,10.0	9.0,10.0,10.0	9.0,10.0,10.0	9.0,10.0,10.0	9.0,10.0,10.0	9.0,10.0,10.0	8.0,8.0,9.0	9.0,10.0,10.0	PRJNA271899	SAMN03280203	B2-1
Escherichia coli	upec-74	GCA_000776595.1	25aa38a113cbf18efbd19ea17aa3ac94	4.84579	0.89	0.68	8	10	10							9	10	10							9	10	10				8	8	9				8.0,10.0,10.0	nan,nan,nan	nan,nan,nan	9.0,10.0,10.0	nan,nan,nan	nan,nan,nan	9.0,10.0,10.0	nan,nan,nan	8.0,8.0,9.0	nan,nan,nan	PRJNA248737	SAMN02802168	B2-1
Escherichia coli	GN02669	GCA_001520755.1	9d71079d94c165db47fe10ca5bfcf9a3	5.160830000000001	0.88	0.6	8	10	10	9.0	10.0	10.0	9.0	10.0	10.0	9	10	10	9.0	10.0	10.0	9.0	10.0	10.0	9	10	10	9.0	10.0	10.0	8	8	9	9.0	10.0	10.0	8.0,10.0,10.0	9.0,10.0,10.0	9.0,10.0,10.0	9.0,10.0,10.0	9.0,10.0,10.0	9.0,10.0,10.0	9.0,10.0,10.0	9.0,10.0,10.0	8.0,8.0,9.0	9.0,10.0,10.0	PRJNA290784	SAMN04388530	B2-1
Escherichia coli	Ecol_276	GCA_002011965.1	3484e77da8942df71e70d67ee7efb8be	5.12631	1.0	0.99	8	10	10	9.0	10.0	10.0	9.0	10.0	10.0	9	10	10	9.0	10.0	10.0	9.0	10.0	10.0	9	10	10	9.0	10.0	10.0	8	8	9	9.0	10.0	10.0	8.0,10.0,10.0	9.0,10.0,10.0	9.0,10.0,10.0	9.0,10.0,10.0	9.0,10.0,10.0	9.0,10.0,10.0	9.0,10.0,10.0	9.0,10.0,10.0	8.0,8.0,9.0	9.0,10.0,10.0	PRJNA316786	SAMN05511184	B2-1
Escherichia coli	HS115	GCA_001561895.1	5ffa59c86e86e97b10d7a9b56c5d5db5	5.11046	0.92	0.76	8	10	10	9.0	10.0	10.0	9.0	10.0	10.0	9	10	10	9.0	10.0	10.0	9.0	10.0	10.0	9	10	10	9.0	10.0	10.0	8	8	9	9.0	10.0	10.0	8.0,10.0,10.0	9.0,10.0,10.0	9.0,10.0,10.0	9.0,10.0,10.0	9.0,10.0,10.0	9.0,10.0,10.0	9.0,10.0,10.0	9.0,10.0,10.0	8.0,8.0,9.0	9.0,10.0,10.0	PRJNA295914	SAMN04273112	B2-1
Escherichia coli	YD749	GCA_002886475.1	4d8e166a4b686a6402667eab93dfdbde	5.35571	0.85	0.7	8	10	10	9.0	10.0	10.0				9	10	10							9	10	10				8	8	9				8.0,10.0,10.0	9.0,10.0,10.0	nan,nan,nan	9.0,10.0,10.0	nan,nan,nan	nan,nan,nan	9.0,10.0,10.0	nan,nan,nan	8.0,8.0,9.0	nan,nan,nan	PRJNA416908	SAMN07974472	B2-1
Escherichia coli	YDC354	GCA_002886755.1	f4464f7e4655de1d843d50c78291845c	5.256530000000001	0.84	0.78	8	10	10	9.0	10.0	10.0				9	10	10							9	10	10	9.0	10.0	10.0	8	8	9				8.0,10.0,10.0	9.0,10.0,10.0	nan,nan,nan	9.0,10.0,10.0	nan,nan,nan	nan,nan,nan	9.0,10.0,10.0	9.0,10.0,10.0	8.0,8.0,9.0	nan,nan,nan	PRJNA416908	SAMN07974454	B2-1
Escherichia coli 907700	907700	GCA_000488375.1	03fccfa35c6efb8e938baafb8d93ae59	5.0379	0.86	0.74	8	10	10	9.0	10.0	10.0	9.0	10.0	10.0	9	10	10	9.0	10.0	10.0	9.0	10.0	10.0	9	10	10	9.0	10.0	10.0	8	8	9	9.0	10.0	10.0	8.0,10.0,10.0	9.0,10.0,10.0	9.0,10.0,10.0	9.0,10.0,10.0	9.0,10.0,10.0	9.0,10.0,10.0	9.0,10.0,10.0	9.0,10.0,10.0	8.0,8.0,9.0	9.0,10.0,10.0	PRJNA183806	SAMN02436741	B2-1
Escherichia coli	upec-90	GCA_000776835.1	be965d2cc242bfd397d325ec4ab96365	5.21103	0.9	0.7	8	10	10	9.0	10.0	10.0	9.0	10.0	10.0	9	10	10	9.0	10.0	10.0	9.0	10.0	10.0	9	10	10	9.0	10.0	10.0	8	8	9	9.0	10.0	10.0	8.0,10.0,10.0	9.0,10.0,10.0	9.0,10.0,10.0	9.0,10.0,10.0	9.0,10.0,10.0	9.0,10.0,10.0	9.0,10.0,10.0	9.0,10.0,10.0	8.0,8.0,9.0	9.0,10.0,10.0	PRJNA248737	SAMN02802186	B2-1
Escherichia coli	AR_0058	GCA_002180195.1	8f9b41efa18c1d0d7e1d95a59989d533	5.10349	1.0	1.0	8	10	10	9.0	10.0	10.0	9.0	10.0	10.0	9	10	10	9.0	10.0	10.0	9.0	10.0	10.0	9	10	10	9.0	10.0	10.0	8	8	9	9.0	10.0	10.0	8.0,10.0,10.0	9.0,10.0,10.0	9.0,10.0,10.0	9.0,10.0,10.0	9.0,10.0,10.0	9.0,10.0,10.0	9.0,10.0,10.0	9.0,10.0,10.0	8.0,8.0,9.0	9.0,10.0,10.0	PRJNA292904	SAMN04014899	B2-1
Escherichia coli	1223	GCA_001647395.1	035fad5d2edcd31095da2b1a9491fb78	5.07851	0.92	0.79	8	10	10	9.0	10.0	10.0	9.0	10.0	10.0	9	10	10	9.0	10.0	10.0	9.0	10.0	10.0	9	10	10	9.0	10.0	10.0	8	8	9	9.0	10.0	10.0	8.0,10.0,10.0	9.0,10.0,10.0	9.0,10.0,10.0	9.0,10.0,10.0	9.0,10.0,10.0	9.0,10.0,10.0	9.0,10.0,10.0	9.0,10.0,10.0	8.0,8.0,9.0	9.0,10.0,10.0	PRJNA295914	SAMN04273065	B2-1
Escherichia coli	GN04014	GCA_001524895.1	ac9c1212ec87bf6b12860e107b1e5dc3	5.11552	0.88	0.6	8	10	10	9.0	10.0	10.0	9.0	10.0	10.0	9	10	10	9.0	10.0	10.0	9.0	10.0	10.0	9	10	10	9.0	10.0	10.0	8	8	9	9.0	10.0	10.0	8.0,10.0,10.0	9.0,10.0,10.0	9.0,10.0,10.0	9.0,10.0,10.0	9.0,10.0,10.0	9.0,10.0,10.0	9.0,10.0,10.0	9.0,10.0,10.0	8.0,8.0,9.0	9.0,10.0,10.0	PRJNA290784	SAMN04388564	B2-1
Escherichia coli	GN02556	GCA_001521175.1	55528f1c207f3bf3ca45754f1cd0ee8b	5.12364	0.88	0.62	8	10	10	9.0	10.0	10.0	9.0	10.0	10.0	9	10	10	9.0	10.0	10.0	9.0	10.0	10.0	9	10	10	9.0	10.0	10.0	8	8	9	9.0	10.0	10.0	8.0,10.0,10.0	9.0,10.0,10.0	9.0,10.0,10.0	9.0,10.0,10.0	9.0,10.0,10.0	9.0,10.0,10.0	9.0,10.0,10.0	9.0,10.0,10.0	8.0,8.0,9.0	9.0,10.0,10.0	PRJNA290784	SAMN03922997	B2-1
Escherichia coli	8	GCA_900166765.1	848dd46fd0b9f00fa78bf53f2907cec7	5.04662	0.91	0.82	8	10	10	9.0	10.0	10.0	9.0	10.0	10.0	9	10	10	9.0	10.0	10.0	9.0	10.0	10.0	9	10	10	9.0	10.0	10.0	8	8	9	9.0	10.0	10.0	8.0,10.0,10.0	9.0,10.0,10.0	9.0,10.0,10.0	9.0,10.0,10.0	9.0,10.0,10.0	9.0,10.0,10.0	9.0,10.0,10.0	9.0,10.0,10.0	8.0,8.0,9.0	9.0,10.0,10.0	PRJEB15588	SAMEA4483548	B2-1
Escherichia coli	MB3323	GCA_001638125.1	a8bbc01fe30bcd6cf0f39abdc01a1886	5.04185	0.95	0.79	8	10	10	9.0	10.0	10.0	9.0	10.0	10.0	9	10	10	9.0	10.0	10.0	9.0	10.0	10.0	9	10	10	9.0	10.0	10.0	8	8	9	9.0	10.0	10.0	8.0,10.0,10.0	9.0,10.0,10.0	9.0,10.0,10.0	9.0,10.0,10.0	9.0,10.0,10.0	9.0,10.0,10.0	9.0,10.0,10.0	9.0,10.0,10.0	8.0,8.0,9.0	9.0,10.0,10.0	PRJNA295914	SAMN04273122	B2-1
Escherichia coli	GN02560	GCA_001521205.1	53bf84511859da3c3d96995c6b4297b7	5.1662	0.85	0.59	8	10	10	9.0	10.0	10.0	9.0	10.0	10.0	9	10	10	9.0	10.0	10.0	9.0	10.0	10.0	9	10	10	9.0	10.0	10.0	8	8	9	9.0	10.0	10.0	8.0,10.0,10.0	9.0,10.0,10.0	9.0,10.0,10.0	9.0,10.0,10.0	9.0,10.0,10.0	9.0,10.0,10.0	9.0,10.0,10.0	9.0,10.0,10.0	8.0,8.0,9.0	9.0,10.0,10.0	PRJNA290784	SAMN03922998	B2-1
Escherichia coli	OS_07_001_6	GCA_002087465.1	9e072b04e74d34ae373aaedb85dcbb78	5.2785400000000005	0.98	0.91	8	10	10	9.0	10.0	10.0	9.0	10.0	10.0	9	10	10	9.0	10.0	10.0	9.0	10.0	10.0	9	10	10	9.0	10.0	10.0	8	8	9	9.0	10.0	10.0	8.0,10.0,10.0	9.0,10.0,10.0	9.0,10.0,10.0	9.0,10.0,10.0	9.0,10.0,10.0	9.0,10.0,10.0	9.0,10.0,10.0	9.0,10.0,10.0	8.0,8.0,9.0	9.0,10.0,10.0	PRJNA269984	SAMN04606406	B2-1
Escherichia coli	534_SBOY	GCA_001063685.1	0b966d073746df62f1d4d357a2c2bc6a	5.20638	0.88	0.72	8	10	10	9.0	10.0	10.0	9.0	10.0	10.0	9	10	10	9.0	10.0	10.0	9.0	10.0	10.0	9	10	10	9.0	10.0	10.0	8	8	9	9.0	10.0	10.0	8.0,10.0,10.0	9.0,10.0,10.0	9.0,10.0,10.0	9.0,10.0,10.0	9.0,10.0,10.0	9.0,10.0,10.0	9.0,10.0,10.0	9.0,10.0,10.0	8.0,8.0,9.0	9.0,10.0,10.0	PRJNA267549	SAMN03197730	B2-1
Escherichia coli	GN04318	GCA_001521495.1	bae511d4c8a9b4258a5d19454348f7dc	5.18296	0.87	0.68	8	10	10	9.0	10.0	10.0	9.0	10.0	10.0	9	10	10	9.0	10.0	10.0	9.0	10.0	10.0	9	10	10	9.0	10.0	10.0	8	8	9	9.0	10.0	10.0	8.0,10.0,10.0	9.0,10.0,10.0	9.0,10.0,10.0	9.0,10.0,10.0	9.0,10.0,10.0	9.0,10.0,10.0	9.0,10.0,10.0	9.0,10.0,10.0	8.0,8.0,9.0	9.0,10.0,10.0	PRJNA290784	SAMN04388574	B2-1
Escherichia coli	MB14972	GCA_001637945.1	8ae9adadeede0fdbe1e6c9a8b47ee79d	5.10953	0.91	0.74	8	10	10	9.0	10.0	10.0	9.0	10.0	10.0	9	10	10	9.0	10.0	10.0	9.0	10.0	10.0	9	10	10	9.0	10.0	10.0	8	8	9	9.0	10.0	10.0	8.0,10.0,10.0	9.0,10.0,10.0	9.0,10.0,10.0	9.0,10.0,10.0	9.0,10.0,10.0	9.0,10.0,10.0	9.0,10.0,10.0	9.0,10.0,10.0	8.0,8.0,9.0	9.0,10.0,10.0	PRJNA295914	SAMN04273119	B2-1
Escherichia coli LAU-EC2	LAU-EC2	GCA_000498795.2	9c58207c381b39e23bddb84422637095	5.17825	0.95	0.82	8	10	10	9.0	10.0	10.0	9.0	10.0	10.0	9	10	10	9.0	10.0	10.0	9.0	10.0	10.0	9	10	10	9.0	10.0	10.0	8	8	9	9.0	10.0	10.0	8.0,10.0,10.0	9.0,10.0,10.0	9.0,10.0,10.0	9.0,10.0,10.0	9.0,10.0,10.0	9.0,10.0,10.0	9.0,10.0,10.0	9.0,10.0,10.0	8.0,8.0,9.0	9.0,10.0,10.0	PRJNA215776	SAMN02470238	B2-1
Escherichia coli	GN02441	GCA_001520405.1	d9d188dcddc8dc72d9918d8630f01ff7	5.1727	0.87	0.69	8	10	10	9.0	10.0	10.0	9.0	10.0	10.0	9	10	10	9.0	10.0	10.0	9.0	10.0	10.0	9	10	10	9.0	10.0	10.0	8	8	9	9.0	10.0	10.0	8.0,10.0,10.0	9.0,10.0,10.0	9.0,10.0,10.0	9.0,10.0,10.0	9.0,10.0,10.0	9.0,10.0,10.0	9.0,10.0,10.0	9.0,10.0,10.0	8.0,8.0,9.0	9.0,10.0,10.0	PRJNA290784	SAMN03922977	B2-1
Escherichia coli	YD705	GCA_002886525.1	254bb4d9233096ee49526d255a1693eb	5.3246199999999995	0.87	0.77	8	10	10	9.0	10.0	10.0				9	10	10							9	10	10	9.0	10.0	10.0	8	8	9				8.0,10.0,10.0	9.0,10.0,10.0	nan,nan,nan	9.0,10.0,10.0	nan,nan,nan	nan,nan,nan	9.0,10.0,10.0	9.0,10.0,10.0	8.0,8.0,9.0	nan,nan,nan	PRJNA416908	SAMN07974469	B2-1
Escherichia coli	YD673	GCA_002887045.1	da9f221394059f8b5c9fa1971c11954a	5.31532	0.86	0.76	8	10	10	9.0	10.0	10.0				9	10	10							9	10	10	9.0	10.0	10.0	8	8	9				8.0,10.0,10.0	9.0,10.0,10.0	nan,nan,nan	9.0,10.0,10.0	nan,nan,nan	nan,nan,nan	9.0,10.0,10.0	9.0,10.0,10.0	8.0,8.0,9.0	nan,nan,nan	PRJNA416908	SAMN07974467	B2-1
Escherichia coli	39888	GCA_002181625.1	d5817224a27752a2f12e637368ef9286	5.19477	0.93	0.83	8	10	10	9.0	10.0	10.0	9.0	10.0	10.0	9	10	10	9.0	10.0	10.0	9.0	10.0	10.0	9	10	10	9.0	10.0	10.0	8	8	9	9.0	10.0	10.0	8.0,10.0,10.0	9.0,10.0,10.0	9.0,10.0,10.0	9.0,10.0,10.0	9.0,10.0,10.0	9.0,10.0,10.0	9.0,10.0,10.0	9.0,10.0,10.0	8.0,8.0,9.0	9.0,10.0,10.0	PRJNA339843	SAMN06218042	B2-1
Escherichia coli	YD748	GCA_002886465.1	b7de9f6c7365d3531d02227bb4b71053	5.1887300000000005	0.87	0.78	8	10	10	9.0	10.0	10.0	9.0	10.0	10.0	9	10	10	9.0	10.0	10.0	9.0	10.0	10.0	9	10	10	9.0	10.0	10.0	8	8	9	9.0	10.0	10.0	8.0,10.0,10.0	9.0,10.0,10.0	9.0,10.0,10.0	9.0,10.0,10.0	9.0,10.0,10.0	9.0,10.0,10.0	9.0,10.0,10.0	9.0,10.0,10.0	8.0,8.0,9.0	9.0,10.0,10.0	PRJNA416908	SAMN07974471	B2-1
Escherichia coli	YDC735	GCA_002886295.1	bde5e9896a538c4067a4325365f164cd	5.2201	0.87	0.79	8	10	10	9.0	10.0	10.0	9.0	10.0	10.0	9	10	10	9.0	10.0	10.0	9.0	10.0	10.0	9	10	10	9.0	10.0	10.0	8	8	9	9.0	10.0	10.0	8.0,10.0,10.0	9.0,10.0,10.0	9.0,10.0,10.0	9.0,10.0,10.0	9.0,10.0,10.0	9.0,10.0,10.0	9.0,10.0,10.0	9.0,10.0,10.0	8.0,8.0,9.0	9.0,10.0,10.0	PRJNA416908	SAMN07974480	B2-1
Escherichia coli	M51-3	GCA_002682855.1	cf2fef426112f08916d2ebeb3c751ed2	5.08854	0.95	0.79	8	10	10	9.0	10.0	10.0	9.0	10.0	10.0	9	10	10	9.0	10.0	10.0	9.0	10.0	10.0	9	10	10	9.0	10.0	10.0	8	8	9	9.0	10.0	10.0	8.0,10.0,10.0	9.0,10.0,10.0	9.0,10.0,10.0	9.0,10.0,10.0	9.0,10.0,10.0	9.0,10.0,10.0	9.0,10.0,10.0	9.0,10.0,10.0	8.0,8.0,9.0	9.0,10.0,10.0	PRJNA414631	SAMN07796321	B2-1
Escherichia coli	G150	GCA_001641805.1	f6f47769b4e6fbea64d776bf326558bb	5.249	0.99	0.98	8	10	10	9.0	10.0	10.0	9.0	10.0	10.0	9	10	10	9.0	10.0	10.0	9.0	10.0	10.0	9	10	10	9.0	10.0	10.0	8	8	9	9.0	10.0	10.0	8.0,10.0,10.0	9.0,10.0,10.0	9.0,10.0,10.0	9.0,10.0,10.0	9.0,10.0,10.0	9.0,10.0,10.0	9.0,10.0,10.0	9.0,10.0,10.0	8.0,8.0,9.0	9.0,10.0,10.0	PRJNA307507	SAMN04381847	B2-1
Escherichia coli	215-2646	GCA_002244115.1	640851ea7139fffac33e874dbb6dbd0f	5.257280000000001	0.98	0.93	8	10	10	9.0	10.0	10.0	9.0	10.0	10.0	9	10	10	9.0	10.0	10.0	9.0	10.0	10.0	9	10	10	9.0	10.0	10.0	8	8	9	9.0	10.0	10.0	8.0,10.0,10.0	9.0,10.0,10.0	9.0,10.0,10.0	9.0,10.0,10.0	9.0,10.0,10.0	9.0,10.0,10.0	9.0,10.0,10.0	9.0,10.0,10.0	8.0,8.0,9.0	9.0,10.0,10.0	PRJNA269984	SAMN03262744	B2-1
Escherichia coli	215-2730	GCA_002244095.1	b3564363cf79844f91c3c73e835bc0b7	5.23398	0.98	0.91	8	10	10	9.0	10.0	10.0	9.0	10.0	10.0	9	10	10	9.0	10.0	10.0	9.0	10.0	10.0	9	10	10	9.0	10.0	10.0	8	8	9	9.0	10.0	10.0	8.0,10.0,10.0	9.0,10.0,10.0	9.0,10.0,10.0	9.0,10.0,10.0	9.0,10.0,10.0	9.0,10.0,10.0	9.0,10.0,10.0	9.0,10.0,10.0	8.0,8.0,9.0	9.0,10.0,10.0	PRJNA269984	SAMN03262743	B2-1
Escherichia coli	GN02699	GCA_001521135.1	77d276098cc83092344dd26af78c271f	5.26175	0.86	0.55	8	10	10	9.0	10.0	10.0	9.0	10.0	10.0	9	10	10	9.0	10.0	10.0	9.0	10.0	10.0	9	10	10	9.0	10.0	10.0	8	8	9	9.0	10.0	10.0	8.0,10.0,10.0	9.0,10.0,10.0	9.0,10.0,10.0	9.0,10.0,10.0	9.0,10.0,10.0	9.0,10.0,10.0	9.0,10.0,10.0	9.0,10.0,10.0	8.0,8.0,9.0	9.0,10.0,10.0	PRJNA290784	SAMN04388534	B2-1
Escherichia coli	GN06130	GCA_001622045.1	9cea6d8d8b0fb911bf47c39151ae44c2	5.23042	0.84	0.58	8	10	10	9.0	10.0	10.0	9.0	10.0	10.0	9	10	10	9.0	10.0	10.0	9.0	10.0	10.0	9	10	10	9.0	10.0	10.0	8	8	9	9.0	10.0	10.0	8.0,10.0,10.0	9.0,10.0,10.0	9.0,10.0,10.0	9.0,10.0,10.0	9.0,10.0,10.0	9.0,10.0,10.0	9.0,10.0,10.0	9.0,10.0,10.0	8.0,8.0,9.0	9.0,10.0,10.0	PRJNA290784	SAMN04393304	B2-1
Escherichia coli	GN02500	GCA_001520535.1	7e3c0b2d80cb033100abccf80475d0a3	5.19016	0.84	0.55	8	10	10	9.0	10.0	10.0	9.0	10.0	10.0	9	10	10	9.0	10.0	10.0	9.0	10.0	10.0	9	10	10	9.0	10.0	10.0	8	8	9	9.0	10.0	10.0	8.0,10.0,10.0	9.0,10.0,10.0	9.0,10.0,10.0	9.0,10.0,10.0	9.0,10.0,10.0	9.0,10.0,10.0	9.0,10.0,10.0	9.0,10.0,10.0	8.0,8.0,9.0	9.0,10.0,10.0	PRJNA290784	SAMN03922988	B2-1
Escherichia coli	B47	GCA_001561415.1	c93ba13282ae925611193c9c95d4d941	5.139130000000001	0.89	0.67	8	10	10	9.0	10.0	10.0	9.0	10.0	10.0	9	10	10	9.0	10.0	10.0	9.0	10.0	10.0	9	10	10	9.0	10.0	10.0	8	8	9	9.0	10.0	10.0	8.0,10.0,10.0	9.0,10.0,10.0	9.0,10.0,10.0	9.0,10.0,10.0	9.0,10.0,10.0	9.0,10.0,10.0	9.0,10.0,10.0	9.0,10.0,10.0	8.0,8.0,9.0	9.0,10.0,10.0	PRJNA295914	SAMN04273092	B2-1
Escherichia coli	GN02657	GCA_001520635.1	3032f1a1fd2333b1449dab254a896f4e	5.2149	0.85	0.62	8	10	10	9.0	10.0	10.0	9.0	10.0	10.0	9	10	10	9.0	10.0	10.0	9.0	10.0	10.0	9	10	10	9.0	10.0	10.0	8	8	9	9.0	10.0	10.0	8.0,10.0,10.0	9.0,10.0,10.0	9.0,10.0,10.0	9.0,10.0,10.0	9.0,10.0,10.0	9.0,10.0,10.0	9.0,10.0,10.0	9.0,10.0,10.0	8.0,8.0,9.0	9.0,10.0,10.0	PRJNA290784	SAMN04388529	B2-1
Escherichia coli	3140	GCA_001561115.1	a4bba6b253fb435211b6ac36b7304151	5.20682	0.92	0.76	8	10	10	9.0	10.0	10.0	9.0	10.0	10.0	9	10	10	9.0	10.0	10.0	9.0	10.0	10.0	9	10	10	9.0	10.0	10.0	8	8	9	9.0	10.0	10.0	8.0,10.0,10.0	9.0,10.0,10.0	9.0,10.0,10.0	9.0,10.0,10.0	9.0,10.0,10.0	9.0,10.0,10.0	9.0,10.0,10.0	9.0,10.0,10.0	8.0,8.0,9.0	9.0,10.0,10.0	PRJNA295914	SAMN04273077	B2-1
Escherichia coli	ZH193	GCA_001566675.1	01ca71824a44c530c4ee5b1327cb30a2	5.25638	1.0	1.0	8	10	10	9.0	10.0	10.0	9.0	10.0	10.0	9	10	10	9.0	10.0	10.0	9.0	10.0	10.0	9	10	10	9.0	10.0	10.0	8	8	9	9.0	10.0	10.0	8.0,10.0,10.0	9.0,10.0,10.0	9.0,10.0,10.0	9.0,10.0,10.0	9.0,10.0,10.0	9.0,10.0,10.0	9.0,10.0,10.0	9.0,10.0,10.0	8.0,8.0,9.0	9.0,10.0,10.0	PRJNA307507	SAMN04381846	B2-1
Escherichia coli	GN05107	GCA_001621325.1	a8f548d29e8b45438d78f4d116725b77	5.1532599999999995	0.89	0.66	8	10	10	9.0	10.0	10.0	9.0	10.0	10.0	9	10	10	9.0	10.0	10.0	9.0	10.0	10.0	9	10	10	9.0	10.0	10.0	8	8	9	9.0	10.0	10.0	8.0,10.0,10.0	9.0,10.0,10.0	9.0,10.0,10.0	9.0,10.0,10.0	9.0,10.0,10.0	9.0,10.0,10.0	9.0,10.0,10.0	9.0,10.0,10.0	8.0,8.0,9.0	9.0,10.0,10.0	PRJNA290784	SAMN04393267	B2-1
Escherichia coli	GN02388	GCA_001520035.1	d5b34e2a75c27258bb31c28fc435b79d	5.24619	0.87	0.67	8	10	10	9.0	10.0	10.0	9.0	10.0	10.0	9	10	10	9.0	10.0	10.0	9.0	10.0	10.0	9	10	10	9.0	10.0	10.0	8	8	9	9.0	10.0	10.0	8.0,10.0,10.0	9.0,10.0,10.0	9.0,10.0,10.0	9.0,10.0,10.0	9.0,10.0,10.0	9.0,10.0,10.0	9.0,10.0,10.0	9.0,10.0,10.0	8.0,8.0,9.0	9.0,10.0,10.0	PRJNA290784	SAMN03922965	B2-1
Escherichia coli	M8	GCA_001637885.1	b76ecbe06246fd0ae0fba5eb6ca0d665	5.223409999999999	0.92	0.79	8	10	10	9.0	10.0	10.0	9.0	10.0	10.0	9	10	10	9.0	10.0	10.0	9.0	10.0	10.0	9	10	10	9.0	10.0	10.0	8	8	9	9.0	10.0	10.0	8.0,10.0,10.0	9.0,10.0,10.0	9.0,10.0,10.0	9.0,10.0,10.0	9.0,10.0,10.0	9.0,10.0,10.0	9.0,10.0,10.0	9.0,10.0,10.0	8.0,8.0,9.0	9.0,10.0,10.0	PRJNA295914	SAMN04273117	B2-1
Escherichia coli	WCE266	GCA_001637825.1	7e3cdf623cdaaf6d201595ae35ac1e3f	5.23833	0.91	0.75	8	10	10	9.0	10.0	10.0	9.0	10.0	10.0	9	10	10	9.0	10.0	10.0	9.0	10.0	10.0	9	10	10	9.0	10.0	10.0	8	8	9	9.0	10.0	10.0	8.0,10.0,10.0	9.0,10.0,10.0	9.0,10.0,10.0	9.0,10.0,10.0	9.0,10.0,10.0	9.0,10.0,10.0	9.0,10.0,10.0	9.0,10.0,10.0	8.0,8.0,9.0	9.0,10.0,10.0	PRJNA295914	SAMN04273132	B2-1
Escherichia coli	WCE296	GCA_001638155.1	84eb3df54d011ff1e6da9289cef5c470	5.23802	0.91	0.74	8	10	10	9.0	10.0	10.0	9.0	10.0	10.0	9	10	10	9.0	10.0	10.0	9.0	10.0	10.0	9	10	10	9.0	10.0	10.0	8	8	9	9.0	10.0	10.0	8.0,10.0,10.0	9.0,10.0,10.0	9.0,10.0,10.0	9.0,10.0,10.0	9.0,10.0,10.0	9.0,10.0,10.0	9.0,10.0,10.0	9.0,10.0,10.0	8.0,8.0,9.0	9.0,10.0,10.0	PRJNA295914	SAMN04273133	B2-1
Escherichia coli	GN04488	GCA_001620905.1	920a69f76209b4e99611b5a7966a9a3c	5.249709999999999	0.87	0.59	8	10	10	9.0	10.0	10.0	9.0	10.0	10.0	9	10	10	9.0	10.0	10.0	9.0	10.0	10.0	9	10	10	9.0	10.0	10.0	8	8	9	9.0	10.0	10.0	8.0,10.0,10.0	9.0,10.0,10.0	9.0,10.0,10.0	9.0,10.0,10.0	9.0,10.0,10.0	9.0,10.0,10.0	9.0,10.0,10.0	9.0,10.0,10.0	8.0,8.0,9.0	9.0,10.0,10.0	PRJNA290784	SAMN04393245	B2-1
Escherichia coli BIDMC 79	BIDMC 79	GCA_000692675.1	fb293cb5528630034374a64af100ecd7	5.17543	0.93	0.93	8	10	10	9.0	10.0	10.0	9.0	10.0	10.0	9	10	10	9.0	10.0	10.0	9.0	10.0	10.0	9	10	10	9.0	10.0	10.0	8	8	9	9.0	10.0	10.0	8.0,10.0,10.0	9.0,10.0,10.0	9.0,10.0,10.0	9.0,10.0,10.0	9.0,10.0,10.0	9.0,10.0,10.0	9.0,10.0,10.0	9.0,10.0,10.0	8.0,8.0,9.0	9.0,10.0,10.0	PRJNA234167	SAMN02581300	B2-1
Escherichia coli	NB08	GCA_001855185.1	3cb2dcfc026237b6c6a1efb58c47575b	5.16483	0.95	0.82	8	10	10	9.0	10.0	10.0	9.0	10.0	10.0	9	10	10	9.0	10.0	10.0	9.0	10.0	10.0	9	10	10	9.0	10.0	10.0	8	8	9	9.0	10.0	10.0	8.0,10.0,10.0	9.0,10.0,10.0	9.0,10.0,10.0	9.0,10.0,10.0	9.0,10.0,10.0	9.0,10.0,10.0	9.0,10.0,10.0	9.0,10.0,10.0	8.0,8.0,9.0	9.0,10.0,10.0	PRJNA348517	SAMN05908663	B2-1
Escherichia coli NB8	NB8	GCA_000982875.1	a8f55c06b2e1c089406573923c33a2eb	5.11745	0.92	0.8	8	10	10							9	10	10							9	10	10				8	8	9				8.0,10.0,10.0	nan,nan,nan	nan,nan,nan	9.0,10.0,10.0	nan,nan,nan	nan,nan,nan	9.0,10.0,10.0	nan,nan,nan	8.0,8.0,9.0	nan,nan,nan	PRJNA241479	SAMN02690696	B2-1
Escherichia coli	OS_07_001_-1	GCA_002087455.1	2ba582e29185a27e0d3a48792d5282fb	5.12777	0.97	0.9	8	10	10	9.0	10.0	10.0	9.0	10.0	10.0	9	10	10	9.0	10.0	10.0	9.0	10.0	10.0	9	10	10	9.0	10.0	10.0	8	8	9	9.0	10.0	10.0	8.0,10.0,10.0	9.0,10.0,10.0	9.0,10.0,10.0	9.0,10.0,10.0	9.0,10.0,10.0	9.0,10.0,10.0	9.0,10.0,10.0	9.0,10.0,10.0	8.0,8.0,9.0	9.0,10.0,10.0	PRJNA269984	SAMN04606407	B2-1
Escherichia coli	upec-4	GCA_000777155.1	bf7fd70dc4337fe29a08aea704a73588	5.08321	0.93	0.7	8	10	10	9.0	10.0	10.0	9.0	10.0	10.0	9	10	10	9.0	10.0	10.0	9.0	10.0	10.0	9	10	10	9.0	10.0	10.0	8	8	9	9.0	10.0	10.0	8.0,10.0,10.0	9.0,10.0,10.0	9.0,10.0,10.0	9.0,10.0,10.0	9.0,10.0,10.0	9.0,10.0,10.0	9.0,10.0,10.0	9.0,10.0,10.0	8.0,8.0,9.0	9.0,10.0,10.0	PRJNA248737	SAMN02802130	B2-1
Escherichia coli 908524	908524	GCA_000488555.1	4be1c6d2628d17b90167d48398db1a80	4.99454	0.88	0.73	8	10	10	9.0	10.0	10.0	9.0	10.0	10.0	9	10	10	9.0	10.0	10.0	9.0	10.0	10.0	9	10	10	9.0	10.0	10.0	8	8	9	9.0	10.0	10.0	8.0,10.0,10.0	9.0,10.0,10.0	9.0,10.0,10.0	9.0,10.0,10.0	9.0,10.0,10.0	9.0,10.0,10.0	9.0,10.0,10.0	9.0,10.0,10.0	8.0,8.0,9.0	9.0,10.0,10.0	PRJNA183817	SAMN02436731	B2-1
Escherichia coli	B46	GCA_001561365.1	7d911deb3154bf7c8fdbb597b92b6ad7	4.99189	0.93	0.82	8	10	10	9.0	10.0	10.0	9.0	10.0	10.0	9	10	10	9.0	10.0	10.0	9.0	10.0	10.0	9	10	10	9.0	10.0	10.0	8	8	9	9.0	10.0	10.0	8.0,10.0,10.0	9.0,10.0,10.0	9.0,10.0,10.0	9.0,10.0,10.0	9.0,10.0,10.0	9.0,10.0,10.0	9.0,10.0,10.0	9.0,10.0,10.0	8.0,8.0,9.0	9.0,10.0,10.0	PRJNA295914	SAMN04273091	B2-1
Escherichia coli	ECONIH7	GCA_002918765.1	2af48db7dcfbd29cb57296258179c1c5	5.14173	0.96	0.86	8	10	10	9.0	10.0	10.0	9.0	10.0	10.0	9	10	10	9.0	10.0	10.0	9.0	10.0	10.0	9	10	10	9.0	10.0	10.0	8	8	9	9.0	10.0	10.0	8.0,10.0,10.0	9.0,10.0,10.0	9.0,10.0,10.0	9.0,10.0,10.0	9.0,10.0,10.0	9.0,10.0,10.0	9.0,10.0,10.0	9.0,10.0,10.0	8.0,8.0,9.0	9.0,10.0,10.0	PRJNA430813	SAMN06040430	B2-1
Escherichia coli BIDMC 75	BIDMC 75	GCA_000692595.1	66b167a39a0c228bf1f1faa239b7ab2b	5.11777	0.98	0.92	8	10	10	9.0	10.0	10.0	9.0	10.0	10.0	9	10	10	9.0	10.0	10.0	9.0	10.0	10.0	9	10	10	9.0	10.0	10.0	8	8	9	9.0	10.0	10.0	8.0,10.0,10.0	9.0,10.0,10.0	9.0,10.0,10.0	9.0,10.0,10.0	9.0,10.0,10.0	9.0,10.0,10.0	9.0,10.0,10.0	9.0,10.0,10.0	8.0,8.0,9.0	9.0,10.0,10.0	PRJNA234163	SAMN02581296	B2-1
Escherichia coli	GN05855	GCA_001621805.1	2f8f133619185e1d8942d0e2993eaf50	5.18013	0.88	0.71	8	10	10	9.0	10.0	10.0	9.0	10.0	10.0	9	10	10	9.0	10.0	10.0	9.0	10.0	10.0	9	10	10	9.0	10.0	10.0	8	8	9	9.0	10.0	10.0	8.0,10.0,10.0	9.0,10.0,10.0	9.0,10.0,10.0	9.0,10.0,10.0	9.0,10.0,10.0	9.0,10.0,10.0	9.0,10.0,10.0	9.0,10.0,10.0	8.0,8.0,9.0	9.0,10.0,10.0	PRJNA290784	SAMN04393292	B2-1
Escherichia coli	GN03135	GCA_001520475.1	8125ccc4aceed20fd5b0dd336a3ee3ac	5.22125	0.87	0.59	8	10	10	9.0	10.0	10.0	9.0	10.0	10.0	9	10	10	9.0	10.0	10.0	9.0	10.0	10.0	9	10	10	9.0	10.0	10.0	8	8	9	9.0	10.0	10.0	8.0,10.0,10.0	9.0,10.0,10.0	9.0,10.0,10.0	9.0,10.0,10.0	9.0,10.0,10.0	9.0,10.0,10.0	9.0,10.0,10.0	9.0,10.0,10.0	8.0,8.0,9.0	9.0,10.0,10.0	PRJNA290784	SAMN04388547	B2-1
Escherichia coli	TUM13620	GCA_003175555.1	8caa498e5c2d21d32de1649e24261ccb	5.27911	0.87	0.58	8	10	10	9.0	10.0	10.0	9.0	10.0	10.0	9	10	10	9.0	10.0	10.0	9.0	10.0	10.0	9	10	10	9.0	10.0	10.0	8	8	9	9.0	10.0	10.0	8.0,10.0,10.0	9.0,10.0,10.0	9.0,10.0,10.0	9.0,10.0,10.0	9.0,10.0,10.0	9.0,10.0,10.0	9.0,10.0,10.0	9.0,10.0,10.0	8.0,8.0,9.0	9.0,10.0,10.0	PRJDB6851	SAMD00115679	B2-1
Escherichia coli	GN02758	GCA_001520795.1	5d9377e0549236586bb4b5635db2f318	5.15006	0.9	0.7	8	10	10	9.0	10.0	10.0	9.0	10.0	10.0	9	10	10	9.0	10.0	10.0	9.0	10.0	10.0	9	10	10	9.0	10.0	10.0	8	8	9	9.0	10.0	10.0	8.0,10.0,10.0	9.0,10.0,10.0	9.0,10.0,10.0	9.0,10.0,10.0	9.0,10.0,10.0	9.0,10.0,10.0	9.0,10.0,10.0	9.0,10.0,10.0	8.0,8.0,9.0	9.0,10.0,10.0	PRJNA290784	SAMN04388538	B2-1
Escherichia coli	ECBSI31-SJH	GCA_002749835.1	13efb67c2c2c870796b03a2122f41b5f	5.08818	0.89	0.84	8	10	10	9.0	10.0	10.0	9.0	10.0	10.0	9	10	10	9.0	10.0	10.0	9.0	10.0	10.0	9	10	10	9.0	10.0	10.0	8	8	9	9.0	10.0	10.0	8.0,10.0,10.0	9.0,10.0,10.0	9.0,10.0,10.0	9.0,10.0,10.0	9.0,10.0,10.0	9.0,10.0,10.0	9.0,10.0,10.0	9.0,10.0,10.0	8.0,8.0,9.0	9.0,10.0,10.0	PRJNA314849	SAMN04542926	B2-1
Escherichia coli	1019	GCA_001647315.1	a4ae60ef7878e1741581b817ed60cf16	5.10556	0.92	0.79	8	10	10	9.0	10.0	10.0	9.0	10.0	10.0	9	10	10	9.0	10.0	10.0	9.0	10.0	10.0	9	10	10	9.0	10.0	10.0	8	8	9	9.0	10.0	10.0	8.0,10.0,10.0	9.0,10.0,10.0	9.0,10.0,10.0	9.0,10.0,10.0	9.0,10.0,10.0	9.0,10.0,10.0	9.0,10.0,10.0	9.0,10.0,10.0	8.0,8.0,9.0	9.0,10.0,10.0	PRJNA295914	SAMN04273062	B2-1
Escherichia coli	blood-11-0067	GCA_000780395.1	f358d5da87cc833ef72cdb172e46aa12	5.17604	0.95	0.8	8	10	10	9.0	10.0	10.0	9.0	10.0	10.0	9	10	10	9.0	10.0	10.0	9.0	10.0	10.0	9	10	10	9.0	10.0	10.0	8	8	9	9.0	10.0	10.0	8.0,10.0,10.0	9.0,10.0,10.0	9.0,10.0,10.0	9.0,10.0,10.0	9.0,10.0,10.0	9.0,10.0,10.0	9.0,10.0,10.0	9.0,10.0,10.0	8.0,8.0,9.0	9.0,10.0,10.0	PRJNA248737	SAMN02801894	B2-1
Escherichia coli	35_Esco_HA-NL	GCA_002631585.1	8fcb6ad1f2221c73ed816073bf4f7f56	5.05871	0.88	0.8	8	10	10	9.0	10.0	10.0	9.0	10.0	10.0	9	10	10	9.0	10.0	10.0	9.0	10.0	10.0	9	10	10	9.0	10.0	10.0	8	8	9	9.0	10.0	10.0	8.0,10.0,10.0	9.0,10.0,10.0	9.0,10.0,10.0	9.0,10.0,10.0	9.0,10.0,10.0	9.0,10.0,10.0	9.0,10.0,10.0	9.0,10.0,10.0	8.0,8.0,9.0	9.0,10.0,10.0	PRJNA352198	SAMN05977360	B2-1
Escherichia coli	35b_Esco_HA-NL	GCA_002631565.1	ba0fefed12bea2631b450e9b1431d5f7	4.98961	0.82	0.68	8	10	10	9.0	10.0	10.0	9.0	10.0	10.0	9	10	10	9.0	10.0	10.0	9.0	10.0	10.0	9	10	10	9.0	10.0	10.0	8	8	9	9.0	10.0	10.0	8.0,10.0,10.0	9.0,10.0,10.0	9.0,10.0,10.0	9.0,10.0,10.0	9.0,10.0,10.0	9.0,10.0,10.0	9.0,10.0,10.0	9.0,10.0,10.0	8.0,8.0,9.0	9.0,10.0,10.0	PRJNA352198	SAMN05977361	B2-1
Escherichia coli BIDMC 63	BIDMC 63	GCA_000692435.1	67696644600dcae4d19dec645c13202a	5.16234	0.99	0.97	8	10	10	9.0	10.0	10.0	9.0	10.0	10.0	9	10	10	9.0	10.0	10.0	9.0	10.0	10.0	9	10	10	9.0	10.0	10.0	8	8	9	9.0	10.0	10.0	8.0,10.0,10.0	9.0,10.0,10.0	9.0,10.0,10.0	9.0,10.0,10.0	9.0,10.0,10.0	9.0,10.0,10.0	9.0,10.0,10.0	9.0,10.0,10.0	8.0,8.0,9.0	9.0,10.0,10.0	PRJNA234151	SAMN02581284	B2-1
Escherichia coli	GN02363	GCA_001520295.1	6a130d9a0876e328f7c2a12296810b37	5.12397	0.83	0.63	8	10	10	9.0	10.0	10.0	9.0	10.0	10.0	9	10	10	9.0	10.0	10.0	9.0	10.0	10.0	9	10	10	9.0	10.0	10.0	8	8	9	9.0	10.0	10.0	8.0,10.0,10.0	9.0,10.0,10.0	9.0,10.0,10.0	9.0,10.0,10.0	9.0,10.0,10.0	9.0,10.0,10.0	9.0,10.0,10.0	9.0,10.0,10.0	8.0,8.0,9.0	9.0,10.0,10.0	PRJNA290784	SAMN03922961	B2-1
Escherichia coli	GN05705	GCA_001521515.1	a5f48e656c2f722c43e28c6768fab744	4.99938	0.9	0.71	8	10	10	9.0	10.0	10.0	9.0	10.0	10.0	9	10	10	9.0	10.0	10.0	9.0	10.0	10.0	9	10	10	9.0	10.0	10.0	8	8	9	9.0	10.0	10.0	8.0,10.0,10.0	9.0,10.0,10.0	9.0,10.0,10.0	9.0,10.0,10.0	9.0,10.0,10.0	9.0,10.0,10.0	9.0,10.0,10.0	9.0,10.0,10.0	8.0,8.0,9.0	9.0,10.0,10.0	PRJNA290784	SAMN04388575	B2-1
Escherichia coli	upec-171	GCA_000780015.1	b48ad1e0c0129dca039c9f17b1e5bee6	5.01358	0.85	0.72	8	10	10	9.0	10.0	10.0	9.0	10.0	10.0	9	10	10	9.0	10.0	10.0	9.0	10.0	10.0	9	10	10	9.0	10.0	10.0	8	8	9	9.0	10.0	10.0	8.0,10.0,10.0	9.0,10.0,10.0	9.0,10.0,10.0	9.0,10.0,10.0	9.0,10.0,10.0	9.0,10.0,10.0	9.0,10.0,10.0	9.0,10.0,10.0	8.0,8.0,9.0	9.0,10.0,10.0	PRJNA248737	SAMN02801988	B2-1
Escherichia coli	Ecol_AZ153	GCA_002012245.1	787bae6d34edfebf9d104dfe8317629c	5.25275	1.0	0.99	8	10	10	9.0	10.0	10.0	9.0	10.0	10.0	9	10	10	9.0	10.0	10.0	9.0	10.0	10.0	9	10	10	9.0	10.0	10.0	8	8	9	9.0	10.0	10.0	8.0,10.0,10.0	9.0,10.0,10.0	9.0,10.0,10.0	9.0,10.0,10.0	9.0,10.0,10.0	9.0,10.0,10.0	9.0,10.0,10.0	9.0,10.0,10.0	8.0,8.0,9.0	9.0,10.0,10.0	PRJNA316786	SAMN05511160	B2-1
Escherichia coli	AR_0370	GCA_003000675.1	cadad5cc27132a21082c5953d7ae2ba3	5.1726	1.0	1.0	8	10	10	9.0	10.0	10.0	9.0	10.0	10.0	9	10	10	9.0	10.0	10.0	9.0	10.0	10.0	9	10	10	9.0	10.0	10.0	8	8	9	9.0	10.0	10.0	8.0,10.0,10.0	9.0,10.0,10.0	9.0,10.0,10.0	9.0,10.0,10.0	9.0,10.0,10.0	9.0,10.0,10.0	9.0,10.0,10.0	9.0,10.0,10.0	8.0,8.0,9.0	9.0,10.0,10.0	PRJNA316321	SAMN07291513	B2-1
Escherichia coli HVH 186 (4-3405044)	HVH 186 (4-3405044)	GCA_000458785.1	317481bc95a0872c82a57e3a68504f6c	5.41478	0.95	0.82	8	10	10	9.0	10.0	10.0	9.0	10.0	10.0	9	10	10	9.0	10.0	10.0	9.0	10.0	10.0	9	10	10	9.0	10.0	10.0	8	8	9	9.0	10.0	10.0	8.0,10.0,10.0	9.0,10.0,10.0	9.0,10.0,10.0	9.0,10.0,10.0	9.0,10.0,10.0	9.0,10.0,10.0	9.0,10.0,10.0	9.0,10.0,10.0	8.0,8.0,9.0	9.0,10.0,10.0	PRJNA186212	SAMN01885825	B2-1
Escherichia coli 908632	908632	GCA_000488715.1	c77d9c394b64401eda5c2e8b1c6132d9	5.048830000000001	0.87	0.69	8	10	10	9.0	10.0	10.0	9.0	10.0	10.0	9	10	10	9.0	10.0	10.0	9.0	10.0	10.0	9	10	10	9.0	10.0	10.0	8	8	9	9.0	10.0	10.0	8.0,10.0,10.0	9.0,10.0,10.0	9.0,10.0,10.0	9.0,10.0,10.0	9.0,10.0,10.0	9.0,10.0,10.0	9.0,10.0,10.0	9.0,10.0,10.0	8.0,8.0,9.0	9.0,10.0,10.0	PRJNA183825	SAMN02436733	B2-1
Escherichia coli	GN03599	GCA_001520975.1	f8c08c4356f7aeb58c8c31219f8778dc	5.09122	0.88	0.63	8	10	10	9.0	10.0	10.0	9.0	10.0	10.0	9	10	10	9.0	10.0	10.0	9.0	10.0	10.0	9	10	10	9.0	10.0	10.0	8	8	9	9.0	10.0	10.0	8.0,10.0,10.0	9.0,10.0,10.0	9.0,10.0,10.0	9.0,10.0,10.0	9.0,10.0,10.0	9.0,10.0,10.0	9.0,10.0,10.0	9.0,10.0,10.0	8.0,8.0,9.0	9.0,10.0,10.0	PRJNA290784	SAMN04388559	B2-1
Escherichia coli	1087	GCA_001647345.1	44329703f21858acddcb277893b2443c	5.07831	0.92	0.79	8	10	10	9.0	10.0	10.0	9.0	10.0	10.0	9	10	10	9.0	10.0	10.0	9.0	10.0	10.0	9	10	10	9.0	10.0	10.0	8	8	9	9.0	10.0	10.0	8.0,10.0,10.0	9.0,10.0,10.0	9.0,10.0,10.0	9.0,10.0,10.0	9.0,10.0,10.0	9.0,10.0,10.0	9.0,10.0,10.0	9.0,10.0,10.0	8.0,8.0,9.0	9.0,10.0,10.0	PRJNA295914	SAMN04273064	B2-1
Escherichia coli	GN04563	GCA_001621035.1	b82569b34ab698d36e3d90d3545e3a48	5.166	0.83	0.62	8	10	10	9.0	10.0	10.0	9.0	10.0	10.0	9	10	10	9.0	10.0	10.0	9.0	10.0	10.0	9	10	10	9.0	10.0	10.0	8	8	9	9.0	10.0	10.0	8.0,10.0,10.0	9.0,10.0,10.0	9.0,10.0,10.0	9.0,10.0,10.0	9.0,10.0,10.0	9.0,10.0,10.0	9.0,10.0,10.0	9.0,10.0,10.0	8.0,8.0,9.0	9.0,10.0,10.0	PRJNA290784	SAMN04393250	B2-1
Escherichia coli BIDMC 78	BIDMC 78	GCA_000692655.1	f87a4bca1d3d2875d759a349b6ffe502	5.16763	0.99	0.96	8	10	10	9.0	10.0	10.0	9.0	10.0	10.0	9	10	10	9.0	10.0	10.0	9.0	10.0	10.0	9	10	10	9.0	10.0	10.0	8	8	9	9.0	10.0	10.0	8.0,10.0,10.0	9.0,10.0,10.0	9.0,10.0,10.0	9.0,10.0,10.0	9.0,10.0,10.0	9.0,10.0,10.0	9.0,10.0,10.0	9.0,10.0,10.0	8.0,8.0,9.0	9.0,10.0,10.0	PRJNA234166	SAMN02581299	B2-1
Escherichia coli	upec-212	GCA_000778475.1	99564ca050f35630712d569d95313588	5.09291	0.83	0.73	8	10	10	9.0	10.0	10.0	9.0	10.0	10.0	9	10	10	9.0	10.0	10.0	9.0	10.0	10.0	9	10	10	9.0	10.0	10.0	8	8	9	9.0	10.0	10.0	8.0,10.0,10.0	9.0,10.0,10.0	9.0,10.0,10.0	9.0,10.0,10.0	9.0,10.0,10.0	9.0,10.0,10.0	9.0,10.0,10.0	9.0,10.0,10.0	8.0,8.0,9.0	9.0,10.0,10.0	PRJNA248737	SAMN02802034	B2-1
Escherichia coli	upec-259	GCA_000777945.1	84059086f2e5aacca49b5365ca546a2a	5.17739	0.93	0.81	8	10	10	9.0	10.0	10.0	9.0	10.0	10.0	9	10	10	9.0	10.0	10.0	9.0	10.0	10.0	9	10	10	9.0	10.0	10.0	8	8	9	9.0	10.0	10.0	8.0,10.0,10.0	9.0,10.0,10.0	9.0,10.0,10.0	9.0,10.0,10.0	9.0,10.0,10.0	9.0,10.0,10.0	9.0,10.0,10.0	9.0,10.0,10.0	8.0,8.0,9.0	9.0,10.0,10.0	PRJNA248737	SAMN02802085	B2-1
Escherichia coli	upec-125	GCA_000781005.1	fda4db861f8356a87acb2f1eda898eae	5.1125	0.81	0.54	8	10	10	9.0	10.0	10.0	9.0	10.0	10.0	9	10	10	9.0	10.0	10.0	9.0	10.0	10.0	9	10	10	9.0	10.0	10.0	8	8	9	9.0	10.0	10.0	8.0,10.0,10.0	9.0,10.0,10.0	9.0,10.0,10.0	9.0,10.0,10.0	9.0,10.0,10.0	9.0,10.0,10.0	9.0,10.0,10.0	9.0,10.0,10.0	8.0,8.0,9.0	9.0,10.0,10.0	PRJNA248737	SAMN02801937	B2-1
Escherichia coli	Ec-HUCA 6	GCA_002855695.1	55e8d83d3620228469685613c98e3f26	5.2666	0.92	0.77	8	10	10	9.0	10.0	10.0				9	10	10	9.0	10.0	10.0				9	10	10	9.0	10.0	10.0	8	8	9				8.0,10.0,10.0	9.0,10.0,10.0	nan,nan,nan	9.0,10.0,10.0	9.0,10.0,10.0	nan,nan,nan	9.0,10.0,10.0	9.0,10.0,10.0	8.0,8.0,9.0	nan,nan,nan	PRJNA381431	SAMN06676459	B2-1
Escherichia coli LAU-EC3	LAU-EC3	GCA_000498815.2	848e17ed7faa7043595ef890d768efc2	5.3118	0.91	0.83	8	10	10	9.0	10.0	10.0	9.0	10.0	10.0	9	10	10	9.0	10.0	10.0				9	10	10	9.0	10.0	10.0	8	8	9				8.0,10.0,10.0	9.0,10.0,10.0	9.0,10.0,10.0	9.0,10.0,10.0	9.0,10.0,10.0	nan,nan,nan	9.0,10.0,10.0	9.0,10.0,10.0	8.0,8.0,9.0	nan,nan,nan	PRJNA215777	SAMN02470231	B2-1
Escherichia coli	Ec-HUCA 7	GCA_002855615.1	dcc5eb52a402559800fc9a92df082fed	5.2382	0.84	0.77	8	10	10	9.0	10.0	10.0	9.0	10.0	10.0	9	10	10	9.0	10.0	10.0				9	10	10	9.0	10.0	10.0	8	8	9				8.0,10.0,10.0	9.0,10.0,10.0	9.0,10.0,10.0	9.0,10.0,10.0	9.0,10.0,10.0	nan,nan,nan	9.0,10.0,10.0	9.0,10.0,10.0	8.0,8.0,9.0	nan,nan,nan	PRJNA381431	SAMN06676460	B2-1
Escherichia coli	Ec-HUCA 5	GCA_002855635.1	5cda5b8eb689c68b2679335f9352fb1d	5.18996	0.88	0.73	8	10	10	9.0	10.0	10.0	9.0	10.0	10.0	9	10	10	9.0	10.0	10.0	9.0	10.0	10.0	9	10	10	9.0	10.0	10.0	8	8	9	9.0	10.0	10.0	8.0,10.0,10.0	9.0,10.0,10.0	9.0,10.0,10.0	9.0,10.0,10.0	9.0,10.0,10.0	9.0,10.0,10.0	9.0,10.0,10.0	9.0,10.0,10.0	8.0,8.0,9.0	9.0,10.0,10.0	PRJNA381431	SAMN06676458	B2-1
Escherichia coli	SCB34	GCA_000695505.1	9fd69854ed09ac856760b21d982b8cce	5.22915	0.89	0.87	8	10	10	9.0	10.0	10.0	9.0	10.0	10.0	9	10	10	9.0	10.0	10.0	9.0	10.0	10.0	9	10	10	9.0	10.0	10.0	8	8	9				8.0,10.0,10.0	9.0,10.0,10.0	9.0,10.0,10.0	9.0,10.0,10.0	9.0,10.0,10.0	9.0,10.0,10.0	9.0,10.0,10.0	9.0,10.0,10.0	8.0,8.0,9.0	nan,nan,nan	PRJNA243046	SAMN02712194	B2-1
Escherichia coli	GN04997	GCA_001621265.1	33032ec14b096dbb78dc14d38fea81ad	5.1449	0.93	0.83	8	10	10	9.0	10.0	10.0	9.0	10.0	10.0	9	10	10	9.0	10.0	10.0	9.0	10.0	10.0	9	10	10	9.0	10.0	10.0	8	8	9	9.0	10.0	10.0	8.0,10.0,10.0	9.0,10.0,10.0	9.0,10.0,10.0	9.0,10.0,10.0	9.0,10.0,10.0	9.0,10.0,10.0	9.0,10.0,10.0	9.0,10.0,10.0	8.0,8.0,9.0	9.0,10.0,10.0	PRJNA290784	SAMN04393264	B2-1
Escherichia coli	EC193	GCA_002507495.1	7b9a6f722a7cb789807ae52c0a99aa6c	5.26641	0.96	0.83	8	10	10	9.0	10.0	10.0	9.0	10.0	10.0	9	10	10	9.0	10.0	10.0	9.0	10.0	10.0	9	10	10	9.0	10.0	10.0	8	8	9				8.0,10.0,10.0	9.0,10.0,10.0	9.0,10.0,10.0	9.0,10.0,10.0	9.0,10.0,10.0	9.0,10.0,10.0	9.0,10.0,10.0	9.0,10.0,10.0	8.0,8.0,9.0	nan,nan,nan	PRJNA407669	SAMN07660900	B2-1
Escherichia coli	GN04757	GCA_001621205.1	107b390df4cef41e1c6fb73a47e01604	5.2763599999999995	0.86	0.56	8	10	10	9.0	10.0	10.0	9.0	10.0	10.0	9	10	10	9.0	10.0	10.0	9.0	10.0	10.0	9	10	10	9.0	10.0	10.0	8	8	9	9.0	10.0	10.0	8.0,10.0,10.0	9.0,10.0,10.0	9.0,10.0,10.0	9.0,10.0,10.0	9.0,10.0,10.0	9.0,10.0,10.0	9.0,10.0,10.0	9.0,10.0,10.0	8.0,8.0,9.0	9.0,10.0,10.0	PRJNA290784	SAMN04393260	B2-1
Escherichia coli	GN06028	GCA_001621945.1	85a0e621737caceb0fb7c50fe549233b	5.184480000000001	0.91	0.73	8	10	10	9.0	10.0	10.0	9.0	10.0	10.0	9	10	10	9.0	10.0	10.0	9.0	10.0	10.0	9	10	10	9.0	10.0	10.0	8	8	9	9.0	10.0	10.0	8.0,10.0,10.0	9.0,10.0,10.0	9.0,10.0,10.0	9.0,10.0,10.0	9.0,10.0,10.0	9.0,10.0,10.0	9.0,10.0,10.0	9.0,10.0,10.0	8.0,8.0,9.0	9.0,10.0,10.0	PRJNA290784	SAMN04393299	B2-1
Escherichia coli	NA633	GCA_002407315.1	9b2d134a9f8638fd7aa414727fbb7a42	5.27543	0.94	0.87	8	10	10	9.0	10.0	10.0	9.0	10.0	10.0	9	10	10	9.0	10.0	10.0	9.0	10.0	10.0	9	10	10	9.0	10.0	10.0	8	8	9	9.0	10.0	10.0	8.0,10.0,10.0	9.0,10.0,10.0	9.0,10.0,10.0	9.0,10.0,10.0	9.0,10.0,10.0	9.0,10.0,10.0	9.0,10.0,10.0	9.0,10.0,10.0	8.0,8.0,9.0	9.0,10.0,10.0	PRJNA343365	SAMN05786432	B2-1
Escherichia coli 2-460-02_S1_C3	2-460-02_S1_C3	GCA_000711485.1	c4bb73622d4b7c49535f6a0e9b884e52	5.54419	0.91	0.82	8	10	10	9.0	10.0	10.0				9	10	10							9	10	10				8	8	9				8.0,10.0,10.0	9.0,10.0,10.0	nan,nan,nan	9.0,10.0,10.0	nan,nan,nan	nan,nan,nan	9.0,10.0,10.0	nan,nan,nan	8.0,8.0,9.0	nan,nan,nan	PRJNA233757	SAMN02689042	B2-1
Escherichia coli 2-427-07_S4_C2	2-427-07_S4_C2	GCA_000704445.1	6209509f2da23a10c0c36f9e00266498	5.56062	0.9	0.8	8	10	10	9.0	10.0	10.0				9	10	10							9	10	10	9.0	10.0	10.0	8	8	9				8.0,10.0,10.0	9.0,10.0,10.0	nan,nan,nan	9.0,10.0,10.0	nan,nan,nan	nan,nan,nan	9.0,10.0,10.0	9.0,10.0,10.0	8.0,8.0,9.0	nan,nan,nan	PRJNA233893	SAMN02680145	B2-1
Escherichia coli 2-460-02_S1_C2	2-460-02_S1_C2	GCA_000713865.1	e2d35b0527c5bbce0b25985ef26c86da	5.65911	0.84	0.77	8	10	10	9.0	10.0	10.0				9	10	10							9	10	10	9.0	10.0	10.0	8	8	9				8.0,10.0,10.0	9.0,10.0,10.0	nan,nan,nan	9.0,10.0,10.0	nan,nan,nan	nan,nan,nan	9.0,10.0,10.0	9.0,10.0,10.0	8.0,8.0,9.0	nan,nan,nan	PRJNA233730	SAMN02689041	B2-1
Escherichia coli	Ecol_656	GCA_002012065.1	440bd31aa77395e3c60df53841dc60e5	5.40514	1.0	1.0	8	10	10	9.0	10.0	10.0				9	10	10	9.0	10.0	10.0				9	10	10	9.0	10.0	10.0	8	8	9				8.0,10.0,10.0	9.0,10.0,10.0	nan,nan,nan	9.0,10.0,10.0	9.0,10.0,10.0	nan,nan,nan	9.0,10.0,10.0	9.0,10.0,10.0	8.0,8.0,9.0	nan,nan,nan	PRJNA316786	SAMN05511161	B2-1
Escherichia coli	RCE10	GCA_001630975.1	eb3ef5acf7a823870bd92a10ea6d5b86	5.31545	0.96	0.86	8	10	10	9.0	10.0	10.0				9	10	10	9.0	10.0	10.0				9	10	10	9.0	10.0	10.0	8	8	9				8.0,10.0,10.0	9.0,10.0,10.0	nan,nan,nan	9.0,10.0,10.0	9.0,10.0,10.0	nan,nan,nan	9.0,10.0,10.0	9.0,10.0,10.0	8.0,8.0,9.0	nan,nan,nan	PRJNA262859	SAMN03481184	B2-1
Escherichia coli	B16	GCA_001561275.1	b2ce63ebd863eae819410bc10864c83d	5.2715	0.91	0.73	8	10	10	9.0	10.0	10.0				9	10	10	9.0	10.0	10.0				9	10	10	9.0	10.0	10.0	8	8	9				8.0,10.0,10.0	9.0,10.0,10.0	nan,nan,nan	9.0,10.0,10.0	9.0,10.0,10.0	nan,nan,nan	9.0,10.0,10.0	9.0,10.0,10.0	8.0,8.0,9.0	nan,nan,nan	PRJNA295914	SAMN04273085	B2-1
Escherichia coli	B150	GCA_001561765.1	d894feda29ac92b128db612f676f782b	5.34279	0.91	0.72	8	10	10	9.0	10.0	10.0				9	10	10	9.0	10.0	10.0				9	10	10	9.0	10.0	10.0	8	8	9				8.0,10.0,10.0	9.0,10.0,10.0	nan,nan,nan	9.0,10.0,10.0	9.0,10.0,10.0	nan,nan,nan	9.0,10.0,10.0	9.0,10.0,10.0	8.0,8.0,9.0	nan,nan,nan	PRJNA295914	SAMN04273084	B2-1
Escherichia coli NA114	NA114	GCA_000214765.3	a34460630d891460e80750e74dc1bd4a	5.246180000000001	0.96	0.83	8	10	10	9.0	10.0	10.0	9.0	10.0	10.0	9	10	10	9.0	10.0	10.0	9.0	10.0	10.0	9	10	10	9.0	10.0	10.0	8	8	9	9.0	10.0	10.0	8.0,10.0,10.0	9.0,10.0,10.0	9.0,10.0,10.0	9.0,10.0,10.0	9.0,10.0,10.0	9.0,10.0,10.0	9.0,10.0,10.0	9.0,10.0,10.0	8.0,8.0,9.0	9.0,10.0,10.0	PRJNA66975	SAMN02603711	B2-1
Escherichia coli	B94	GCA_001561515.1	2e31dbd710fbc2313341239beb7e7d2c	5.298719999999999	0.89	0.74	8	10	10	9.0	10.0	10.0	9.0	10.0	10.0	9	10	10	9.0	10.0	10.0	9.0	10.0	10.0	9	10	10	9.0	10.0	10.0	8	8	9				8.0,10.0,10.0	9.0,10.0,10.0	9.0,10.0,10.0	9.0,10.0,10.0	9.0,10.0,10.0	9.0,10.0,10.0	9.0,10.0,10.0	9.0,10.0,10.0	8.0,8.0,9.0	nan,nan,nan	PRJNA295914	SAMN04273106	B2-1
Escherichia coli	B77	GCA_001561655.1	37fa641873262574688a60a1fd0f9cb0	5.29796	0.91	0.74	8	10	10	9.0	10.0	10.0	9.0	10.0	10.0	9	10	10	9.0	10.0	10.0	9.0	10.0	10.0	9	10	10	9.0	10.0	10.0	8	8	9				8.0,10.0,10.0	9.0,10.0,10.0	9.0,10.0,10.0	9.0,10.0,10.0	9.0,10.0,10.0	9.0,10.0,10.0	9.0,10.0,10.0	9.0,10.0,10.0	8.0,8.0,9.0	nan,nan,nan	PRJNA295914	SAMN04273101	B2-1
Escherichia coli	B75	GCA_001561595.1	682c1130473fd94ca036e2bb4fb4c2b0	5.30795	0.91	0.73	8	10	10	9.0	10.0	10.0	9.0	10.0	10.0	9	10	10	9.0	10.0	10.0	9.0	10.0	10.0	9	10	10	9.0	10.0	10.0	8	8	9				8.0,10.0,10.0	9.0,10.0,10.0	9.0,10.0,10.0	9.0,10.0,10.0	9.0,10.0,10.0	9.0,10.0,10.0	9.0,10.0,10.0	9.0,10.0,10.0	8.0,8.0,9.0	nan,nan,nan	PRJNA295914	SAMN04273100	B2-1
Escherichia coli	B133	GCA_001561815.1	e3a347cc070ed1dbcb313a865ed8ab66	5.30832	0.88	0.73	8	10	10	9.0	10.0	10.0	9.0	10.0	10.0	9	10	10	9.0	10.0	10.0				9	10	10	9.0	10.0	10.0	8	8	9				8.0,10.0,10.0	9.0,10.0,10.0	9.0,10.0,10.0	9.0,10.0,10.0	9.0,10.0,10.0	nan,nan,nan	9.0,10.0,10.0	9.0,10.0,10.0	8.0,8.0,9.0	nan,nan,nan	PRJNA295914	SAMN04273083	B2-1
Escherichia coli	BWH55	GCA_001030365.1	229c4e35b4a34ff6fd66e13cc93592fc	5.38143	0.99	0.95	8	10	10	9.0	10.0	10.0	9.0	10.0	10.0	9	10	10	9.0	10.0	10.0	9.0	10.0	10.0	9	10	10	9.0	10.0	10.0	8	8	9	9.0	10.0	10.0	8.0,10.0,10.0	9.0,10.0,10.0	9.0,10.0,10.0	9.0,10.0,10.0	9.0,10.0,10.0	9.0,10.0,10.0	9.0,10.0,10.0	9.0,10.0,10.0	8.0,8.0,9.0	9.0,10.0,10.0	PRJNA271899	SAMN03280198	B2-1
Escherichia coli O25b:H4	O25b:H4	GCA_001874485.1	a7d080d48e590371baa7b25f2a9fe806	5.48309	1.0	0.99	8	10	10	9.0	10.0	10.0	9.0	10.0	10.0	9	10	10	9.0	10.0	10.0	9.0	10.0	10.0	9	10	10	9.0	10.0	10.0	8	8	9				8.0,10.0,10.0	9.0,10.0,10.0	9.0,10.0,10.0	9.0,10.0,10.0	9.0,10.0,10.0	9.0,10.0,10.0	9.0,10.0,10.0	9.0,10.0,10.0	8.0,8.0,9.0	nan,nan,nan	PRJNA316859	SAMN04605558	B2-1
Escherichia coli CHS 69	CHS 69	GCA_000692715.1	3c97b4d15f3085aa169576c6a49edd5f	5.38874	0.94	0.88	8	10	10	9.0	10.0	10.0	9.0	10.0	10.0	9	10	10	9.0	10.0	10.0	9.0	10.0	10.0	9	10	10	9.0	10.0	10.0	8	8	9				8.0,10.0,10.0	9.0,10.0,10.0	9.0,10.0,10.0	9.0,10.0,10.0	9.0,10.0,10.0	9.0,10.0,10.0	9.0,10.0,10.0	9.0,10.0,10.0	8.0,8.0,9.0	nan,nan,nan	PRJNA234238	SAMN02581371	B2-1
Escherichia coli	662_ECOL	GCA_001057815.1	904a0da4e2d1ff66697a1227544cef5d	5.267869999999999	0.8	0.59	8	10	10	9.0	10.0	10.0	9.0	10.0	10.0	9	10	10	9.0	10.0	10.0	9.0	10.0	10.0	9	10	10	9.0	10.0	10.0	8	8	9	9.0	10.0	10.0	8.0,10.0,10.0	9.0,10.0,10.0	9.0,10.0,10.0	9.0,10.0,10.0	9.0,10.0,10.0	9.0,10.0,10.0	9.0,10.0,10.0	9.0,10.0,10.0	8.0,8.0,9.0	9.0,10.0,10.0	PRJNA267549	SAMN03197865	B2-1
Escherichia coli	R0007_199	GCA_900239825.1	e002c92d2c6c4f6db1b397abfed9a001	5.27822	0.94	0.74	8	10	10	9.0	10.0	10.0	9.0	10.0	10.0	9	10	10	9.0	10.0	10.0	9.0	10.0	10.0	9	10	10	9.0	10.0	10.0	8	8	9				8.0,10.0,10.0	9.0,10.0,10.0	9.0,10.0,10.0	9.0,10.0,10.0	9.0,10.0,10.0	9.0,10.0,10.0	9.0,10.0,10.0	9.0,10.0,10.0	8.0,8.0,9.0	nan,nan,nan	PRJEB23541	SAMEA104399932	B2-1
Escherichia coli	ECH+07	GCA_002248905.1	2b3cced7facc67416a925cae61925b69	5.34874	0.9	0.81	8	10	10	9.0	10.0	10.0				9	10	10							9	10	10				8	8	9				8.0,10.0,10.0	9.0,10.0,10.0	nan,nan,nan	9.0,10.0,10.0	nan,nan,nan	nan,nan,nan	9.0,10.0,10.0	nan,nan,nan	8.0,8.0,9.0	nan,nan,nan	PRJNA389557	SAMN07450676	B2-1
Escherichia coli	ST-131:E011	GCA_002510165.1	ca7770d5ec931c63bbcc72044e6c646a	5.36642	0.86	0.66	8	10	10	9.0	10.0	10.0				9	10	10							9	10	10				8	8	9				8.0,10.0,10.0	9.0,10.0,10.0	nan,nan,nan	9.0,10.0,10.0	nan,nan,nan	nan,nan,nan	9.0,10.0,10.0	nan,nan,nan	8.0,8.0,9.0	nan,nan,nan	PRJNA355910	SAMN06106889	B2-1
Escherichia coli	FDAARGOS_142	GCA_001471815.2	6033b4c629e352ca42e58f4be2a3b646	5.68307	0.99	0.98	8	10	10							9	10	10							9	10	10				8	8	9				8.0,10.0,10.0	nan,nan,nan	nan,nan,nan	9.0,10.0,10.0	nan,nan,nan	nan,nan,nan	9.0,10.0,10.0	nan,nan,nan	8.0,8.0,9.0	nan,nan,nan	PRJNA231221	SAMN03996286	B2-1
Escherichia coli	2051/3071	GCA_002936145.1	f16cb4f086b5ccd30e88fb6ec0899cc8	5.2835	0.9	0.8	8	10	10	9.0	10.0	10.0				9	10	10							9	10	10	9.0	10.0	10.0	8	8	9				8.0,10.0,10.0	9.0,10.0,10.0	nan,nan,nan	9.0,10.0,10.0	nan,nan,nan	nan,nan,nan	9.0,10.0,10.0	9.0,10.0,10.0	8.0,8.0,9.0	nan,nan,nan	PRJNA433394	SAMN08513483	B2-1
Escherichia coli	50676002	GCA_001463195.1	22bbc24357172513fdd546b834fdad9c	5.4835400000000005	0.94	0.74	8	10	10							9	10	10							9	10	10				8	8	9				8.0,10.0,10.0	nan,nan,nan	nan,nan,nan	9.0,10.0,10.0	nan,nan,nan	nan,nan,nan	9.0,10.0,10.0	nan,nan,nan	8.0,8.0,9.0	nan,nan,nan	PRJNA295003	SAMN04158307	B2-1
Escherichia coli	751	GCA_002885875.1	a183ae4d1092dcd61dcf78ef7b3e0ad0	5.21612	0.83	0.64	8	10	10	9.0	10.0	10.0	9.0	10.0	10.0	9	10	10	9.0	10.0	10.0	9.0	10.0	10.0	9	10	10	9.0	10.0	10.0	8	8	9				8.0,10.0,10.0	9.0,10.0,10.0	9.0,10.0,10.0	9.0,10.0,10.0	9.0,10.0,10.0	9.0,10.0,10.0	9.0,10.0,10.0	9.0,10.0,10.0	8.0,8.0,9.0	nan,nan,nan	PRJNA398227	SAMN07571720	B2-1
Escherichia coli	ESBL-SIPE-13	GCA_002239795.1	6923a7f3008df871851864d980a7c81c	5.3410400000000005	0.9	0.8	8	10	10	9.0	10.0	10.0				9	10	10							9	10	10				8	8	9				8.0,10.0,10.0	9.0,10.0,10.0	nan,nan,nan	9.0,10.0,10.0	nan,nan,nan	nan,nan,nan	9.0,10.0,10.0	nan,nan,nan	8.0,8.0,9.0	nan,nan,nan	PRJNA389557	SAMN07203015	B2-1
Escherichia coli	ECPUTH02	GCA_002248255.1	2b8dcdef723a58b8791e8491cc630995	5.342219999999999	0.9	0.81	8	10	10	9.0	10.0	10.0				9	10	10							9	10	10				8	8	9				8.0,10.0,10.0	9.0,10.0,10.0	nan,nan,nan	9.0,10.0,10.0	nan,nan,nan	nan,nan,nan	9.0,10.0,10.0	nan,nan,nan	8.0,8.0,9.0	nan,nan,nan	PRJNA389557	SAMN07450659	B2-1
Escherichia coli	ESBL-SIUE-16	GCA_002239785.1	6e338368155bd00e19dc21e05219f040	5.34178	0.91	0.82	8	10	10	9.0	10.0	10.0				9	10	10							9	10	10				8	8	9				8.0,10.0,10.0	9.0,10.0,10.0	nan,nan,nan	9.0,10.0,10.0	nan,nan,nan	nan,nan,nan	9.0,10.0,10.0	nan,nan,nan	8.0,8.0,9.0	nan,nan,nan	PRJNA389557	SAMN07203014	B2-1
Escherichia coli	B104	GCA_001561755.1	a471d65fce7fef846e58e88969067b63	5.34002	0.92	0.76	8	10	10	9.0	10.0	10.0				9	10	10							9	10	10				8	8	9				8.0,10.0,10.0	9.0,10.0,10.0	nan,nan,nan	9.0,10.0,10.0	nan,nan,nan	nan,nan,nan	9.0,10.0,10.0	nan,nan,nan	8.0,8.0,9.0	nan,nan,nan	PRJNA295914	SAMN04273078	B2-1
Escherichia coli	blood-08-0632	GCA_000782715.1	0c28d835c7c84fb054d5ec77e03686da	5.467630000000001	0.93	0.73	8	10	10	9.0	10.0	10.0				9	10	10							9	10	10				8	8	9				8.0,10.0,10.0	9.0,10.0,10.0	nan,nan,nan	9.0,10.0,10.0	nan,nan,nan	nan,nan,nan	9.0,10.0,10.0	nan,nan,nan	8.0,8.0,9.0	nan,nan,nan	PRJNA248737	SAMN02801817	B2-1
Escherichia coli	blood-10-0223	GCA_000781695.1	c7e7cb99565cd209c62e03deae3e0f78	5.4807	0.94	0.77	8	10	10	9.0	10.0	10.0				9	10	10							9	10	10				8	8	9				8.0,10.0,10.0	9.0,10.0,10.0	nan,nan,nan	9.0,10.0,10.0	nan,nan,nan	nan,nan,nan	9.0,10.0,10.0	nan,nan,nan	8.0,8.0,9.0	nan,nan,nan	PRJNA248737	SAMN02801868	B2-1
Escherichia coli	blood-09-0428	GCA_000782195.1	e517e7c2535ecb9d49235db31ead3fbb	5.4846699999999995	0.95	0.78	8	10	10	9.0	10.0	10.0				9	10	10							9	10	10				8	8	9				8.0,10.0,10.0	9.0,10.0,10.0	nan,nan,nan	9.0,10.0,10.0	nan,nan,nan	nan,nan,nan	9.0,10.0,10.0	nan,nan,nan	8.0,8.0,9.0	nan,nan,nan	PRJNA248737	SAMN02801843	B2-1
Escherichia coli IS29	IS29	GCA_000529975.1	ea835240866e49cee9d75342c0183f12	5.42425	0.95	0.81	8	10	10							9	10	10							9	10	10				8	8	9				8.0,10.0,10.0	nan,nan,nan	nan,nan,nan	9.0,10.0,10.0	nan,nan,nan	nan,nan,nan	9.0,10.0,10.0	nan,nan,nan	8.0,8.0,9.0	nan,nan,nan	PRJEB4808	SAMEA3138870	B2-1
Escherichia coli	ST-131:E005	GCA_002528825.1	6359a6cda95bb5288234d508e9197b88	5.31503	0.92	0.79	8	10	10	9.0	10.0	10.0				9	10	10	9.0	10.0	10.0				9	10	10	9.0	10.0	10.0	8	8	9				8.0,10.0,10.0	9.0,10.0,10.0	nan,nan,nan	9.0,10.0,10.0	9.0,10.0,10.0	nan,nan,nan	9.0,10.0,10.0	9.0,10.0,10.0	8.0,8.0,9.0	nan,nan,nan	PRJNA355910	SAMN06106904	B2-1
Escherichia coli	ST-131:E009	GCA_002528885.1	cf14f500513ff7d6b926dd3d302b1763	5.31248	0.92	0.77	8	10	10	9.0	10.0	10.0				9	10	10	9.0	10.0	10.0				9	10	10	9.0	10.0	10.0	8	8	9				8.0,10.0,10.0	9.0,10.0,10.0	nan,nan,nan	9.0,10.0,10.0	9.0,10.0,10.0	nan,nan,nan	9.0,10.0,10.0	9.0,10.0,10.0	8.0,8.0,9.0	nan,nan,nan	PRJNA355910	SAMN06106905	B2-1
Escherichia coli	NA643	GCA_002407375.1	dc2cca689e43d5d1e25249b9526ee7c6	5.32206	0.93	0.83	8	10	10	9.0	10.0	10.0				9	10	10	9.0	10.0	10.0				9	10	10	9.0	10.0	10.0	8	8	9				8.0,10.0,10.0	9.0,10.0,10.0	nan,nan,nan	9.0,10.0,10.0	9.0,10.0,10.0	nan,nan,nan	9.0,10.0,10.0	9.0,10.0,10.0	8.0,8.0,9.0	nan,nan,nan	PRJNA343378	SAMN05786722	B2-1
Escherichia coli	1256/2131	GCA_002936495.1	2d279f739714c331f0ed3705653c1f20	5.2836099999999995	0.88	0.8	8	10	10	9.0	10.0	10.0				9	10	10							9	10	10				8	8	9				8.0,10.0,10.0	9.0,10.0,10.0	nan,nan,nan	9.0,10.0,10.0	nan,nan,nan	nan,nan,nan	9.0,10.0,10.0	nan,nan,nan	8.0,8.0,9.0	nan,nan,nan	PRJNA433394	SAMN08513432	B2-1
Escherichia coli	upec-142	GCA_000780635.1	eee984165d848e232c7eeed90790eaf5	5.26265	0.82	0.59	8	10	10	9.0	10.0	10.0	9.0	10.0	10.0	9	10	10	9.0	10.0	10.0	9.0	10.0	10.0	9	10	10	9.0	10.0	10.0	8	8	9	9.0	10.0	10.0	8.0,10.0,10.0	9.0,10.0,10.0	9.0,10.0,10.0	9.0,10.0,10.0	9.0,10.0,10.0	9.0,10.0,10.0	9.0,10.0,10.0	9.0,10.0,10.0	8.0,8.0,9.0	9.0,10.0,10.0	PRJNA248737	SAMN02801956	B2-1
Escherichia coli	105454	GCA_001601655.1	19412af9a8b09860b071284faad13bed	5.33525	0.88	0.83	8	10	10	9.0	10.0	10.0	9.0	10.0	10.0	9	10	10	9.0	10.0	10.0				9	10	10	9.0	10.0	10.0	8	8	9				8.0,10.0,10.0	9.0,10.0,10.0	9.0,10.0,10.0	9.0,10.0,10.0	9.0,10.0,10.0	nan,nan,nan	9.0,10.0,10.0	9.0,10.0,10.0	8.0,8.0,9.0	nan,nan,nan	PRJNA261239	SAMN03076173	B2-1
Escherichia coli	blood-08-0921	GCA_000782675.1	20c832096f9c01dc184bef0510c07e8f	5.471830000000001	0.92	0.69	8	10	10	9.0	10.0	10.0	9.0	10.0	10.0	9	10	10	9.0	10.0	10.0				9	10	10	9.0	10.0	10.0	8	8	9				8.0,10.0,10.0	9.0,10.0,10.0	9.0,10.0,10.0	9.0,10.0,10.0	9.0,10.0,10.0	nan,nan,nan	9.0,10.0,10.0	9.0,10.0,10.0	8.0,8.0,9.0	nan,nan,nan	PRJNA248737	SAMN02801819	B2-1
Escherichia coli	GN05426	GCA_001621485.1	5a768b8979af7b4a124b54b185aa967e	5.14775	0.9	0.71	8	10	10	9.0	10.0	10.0	9.0	10.0	10.0	9	10	10	9.0	10.0	10.0	9.0	10.0	10.0	9	10	10	9.0	10.0	10.0	8	8	9	9.0	10.0	10.0	8.0,10.0,10.0	9.0,10.0,10.0	9.0,10.0,10.0	9.0,10.0,10.0	9.0,10.0,10.0	9.0,10.0,10.0	9.0,10.0,10.0	9.0,10.0,10.0	8.0,8.0,9.0	9.0,10.0,10.0	PRJNA290784	SAMN04393277	B2-1
Escherichia coli 907779	907779	GCA_000485715.1	a2bf5d63b48031cc1b4f7d4e563fc5d5	5.14644	0.83	0.73	8	10	10	9.0	10.0	10.0	9.0	10.0	10.0	9	10	10	9.0	10.0	10.0	9.0	10.0	10.0	9	10	10	9.0	10.0	10.0	8	8	9	9.0	10.0	10.0	8.0,10.0,10.0	9.0,10.0,10.0	9.0,10.0,10.0	9.0,10.0,10.0	9.0,10.0,10.0	9.0,10.0,10.0	9.0,10.0,10.0	9.0,10.0,10.0	8.0,8.0,9.0	9.0,10.0,10.0	PRJNA183811	SAMN02436811	B2-1
Escherichia coli	426_SBOY	GCA_001063395.1	671cfb170802348afc87986513890e32	5.14405	0.9	0.8	8	10	10	9.0	10.0	10.0	9.0	10.0	10.0	9	10	10	9.0	10.0	10.0	9.0	10.0	10.0	9	10	10	9.0	10.0	10.0	8	8	9	9.0	10.0	10.0	8.0,10.0,10.0	9.0,10.0,10.0	9.0,10.0,10.0	9.0,10.0,10.0	9.0,10.0,10.0	9.0,10.0,10.0	9.0,10.0,10.0	9.0,10.0,10.0	8.0,8.0,9.0	9.0,10.0,10.0	PRJNA267549	SAMN03197619	B2-1
Escherichia coli	425_SBOY	GCA_001064885.1	744788a1649ec138e99da34ad0cbfac9	5.30205	0.91	0.82	8	10	10	9.0	10.0	10.0	9.0	10.0	10.0	9	10	10	9.0	10.0	10.0	9.0	10.0	10.0	9	10	10	9.0	10.0	10.0	8	8	9	9.0	10.0	10.0	8.0,10.0,10.0	9.0,10.0,10.0	9.0,10.0,10.0	9.0,10.0,10.0	9.0,10.0,10.0	9.0,10.0,10.0	9.0,10.0,10.0	9.0,10.0,10.0	8.0,8.0,9.0	9.0,10.0,10.0	PRJNA267549	SAMN03197618	B2-1
Escherichia coli	upec-162	GCA_000780135.1	28f0393bfcb3c763de406246efde07af	5.179819999999999	0.83	0.73	8	10	10	9.0	10.0	10.0	9.0	10.0	10.0	9	10	10	9.0	10.0	10.0	9.0	10.0	10.0	9	10	10	9.0	10.0	10.0	8	8	9	9.0	10.0	10.0	8.0,10.0,10.0	9.0,10.0,10.0	9.0,10.0,10.0	9.0,10.0,10.0	9.0,10.0,10.0	9.0,10.0,10.0	9.0,10.0,10.0	9.0,10.0,10.0	8.0,8.0,9.0	9.0,10.0,10.0	PRJNA248737	SAMN02801978	B2-1
Escherichia coli	WCE208	GCA_001638205.1	738eed51adbe7940b06ea00732b7041a	5.19611	0.89	0.67	8	10	10	9.0	10.0	10.0	9.0	10.0	10.0	9	10	10	9.0	10.0	10.0	9.0	10.0	10.0	9	10	10	9.0	10.0	10.0	8	8	9	9.0	10.0	10.0	8.0,10.0,10.0	9.0,10.0,10.0	9.0,10.0,10.0	9.0,10.0,10.0	9.0,10.0,10.0	9.0,10.0,10.0	9.0,10.0,10.0	9.0,10.0,10.0	8.0,8.0,9.0	9.0,10.0,10.0	PRJNA295914	SAMN04273130	B2-1
Escherichia coli	blood-10-0913	GCA_000781485.1	7316ecccea2874e706ae2e790ea31314	5.26967	0.91	0.73	8	10	10	9.0	10.0	10.0	9.0	10.0	10.0	9	10	10	9.0	10.0	10.0	9.0	10.0	10.0	9	10	10	9.0	10.0	10.0	8	8	9	9.0	10.0	10.0	8.0,10.0,10.0	9.0,10.0,10.0	9.0,10.0,10.0	9.0,10.0,10.0	9.0,10.0,10.0	9.0,10.0,10.0	9.0,10.0,10.0	9.0,10.0,10.0	8.0,8.0,9.0	9.0,10.0,10.0	PRJNA248737	SAMN02801878	B2-1
Escherichia coli	blood-10-0899rep1	GCA_000781515.1	e17cf5c194fae6dcbdbf873b7cfd9ea2	5.3448199999999995	0.95	0.79	8	10	10	9.0	10.0	10.0	9.0	10.0	10.0	9	10	10	9.0	10.0	10.0	9.0	10.0	10.0	9	10	10	9.0	10.0	10.0	8	8	9	9.0	10.0	10.0	8.0,10.0,10.0	9.0,10.0,10.0	9.0,10.0,10.0	9.0,10.0,10.0	9.0,10.0,10.0	9.0,10.0,10.0	9.0,10.0,10.0	9.0,10.0,10.0	8.0,8.0,9.0	9.0,10.0,10.0	PRJNA248737	SAMN02801876	B2-1
Escherichia coli	YDC345	GCA_002887175.1	d03b7850db6420be2bcd79b0e4e0fa84	5.27859	0.87	0.79	8	10	10	9.0	10.0	10.0	9.0	10.0	10.0	9	10	10	9.0	10.0	10.0				9	10	10	9.0	10.0	10.0	8	8	9				8.0,10.0,10.0	9.0,10.0,10.0	9.0,10.0,10.0	9.0,10.0,10.0	9.0,10.0,10.0	nan,nan,nan	9.0,10.0,10.0	9.0,10.0,10.0	8.0,8.0,9.0	nan,nan,nan	PRJNA416908	SAMN07974453	B2-1
Escherichia coli	GN05443	GCA_001621515.1	582ecc30d41878b61bf4da6476147e5d	5.22584	0.9	0.7	8	10	10	9.0	10.0	10.0	9.0	10.0	10.0	9	10	10	9.0	10.0	10.0	9.0	10.0	10.0	9	10	10	9.0	10.0	10.0	8	8	9	9.0	10.0	10.0	8.0,10.0,10.0	9.0,10.0,10.0	9.0,10.0,10.0	9.0,10.0,10.0	9.0,10.0,10.0	9.0,10.0,10.0	9.0,10.0,10.0	9.0,10.0,10.0	8.0,8.0,9.0	9.0,10.0,10.0	PRJNA290784	SAMN04393278	B2-1
Escherichia coli	FC10237	GCA_002223495.1	2a3d99cfc6ff5ed0ecdcc690d09f6bb4	5.23592	0.88	0.82	8	10	10	9.0	10.0	10.0	9.0	10.0	10.0	9	10	10	9.0	10.0	10.0	9.0	10.0	10.0	9	10	10	9.0	10.0	10.0	8	8	9	9.0	10.0	10.0	8.0,10.0,10.0	9.0,10.0,10.0	9.0,10.0,10.0	9.0,10.0,10.0	9.0,10.0,10.0	9.0,10.0,10.0	9.0,10.0,10.0	9.0,10.0,10.0	8.0,8.0,9.0	9.0,10.0,10.0	PRJNA358785	SAMN06973340	B2-1
Escherichia coli	852	GCA_001555495.1	6841ed487f2ff1de6cc453683a59f25f	5.1449	0.94	0.86	8	10	10	9.0	10.0	10.0	9.0	10.0	10.0	9	10	10	9.0	10.0	10.0	9.0	10.0	10.0	9	10	10	9.0	10.0	10.0	8	8	9	9.0	10.0	10.0	8.0,10.0,10.0	9.0,10.0,10.0	9.0,10.0,10.0	9.0,10.0,10.0	9.0,10.0,10.0	9.0,10.0,10.0	9.0,10.0,10.0	9.0,10.0,10.0	8.0,8.0,9.0	9.0,10.0,10.0	PRJNA295914	SAMN04273059	B2-1
Escherichia coli O25b:H4-ST131	UR40	GCA_001940375.1	2f1d346d731c146f7326b34a7fe25f41	5.26776	0.96	0.85	8	10	10	9.0	10.0	10.0	9.0	10.0	10.0	9	10	10	9.0	10.0	10.0				9	10	10	9.0	10.0	10.0	8	8	9				8.0,10.0,10.0	9.0,10.0,10.0	9.0,10.0,10.0	9.0,10.0,10.0	9.0,10.0,10.0	nan,nan,nan	9.0,10.0,10.0	9.0,10.0,10.0	8.0,8.0,9.0	nan,nan,nan	PRJNA275809	SAMN03354200	B2-1
Escherichia coli	AR_0104	GCA_002056635.1	e9e0c1172893f2672ffe30384221ff6f	5.26203	1.0	0.99	8	10	10	9.0	10.0	10.0	9.0	10.0	10.0	9	10	10	9.0	10.0	10.0	9.0	10.0	10.0	9	10	10	9.0	10.0	10.0	8	8	9				8.0,10.0,10.0	9.0,10.0,10.0	9.0,10.0,10.0	9.0,10.0,10.0	9.0,10.0,10.0	9.0,10.0,10.0	9.0,10.0,10.0	9.0,10.0,10.0	8.0,8.0,9.0	nan,nan,nan	PRJNA292904	SAMN04014945	B2-1
Escherichia coli	GN02597	GCA_001621705.1	c867bd518187f86a4f42aaa7d09e1294	5.27845	0.85	0.6	8	10	10	9.0	10.0	10.0	9.0	10.0	10.0	9	10	10	9.0	10.0	10.0	9.0	10.0	10.0	9	10	10	9.0	10.0	10.0	8	8	9	9.0	10.0	10.0	8.0,10.0,10.0	9.0,10.0,10.0	9.0,10.0,10.0	9.0,10.0,10.0	9.0,10.0,10.0	9.0,10.0,10.0	9.0,10.0,10.0	9.0,10.0,10.0	8.0,8.0,9.0	9.0,10.0,10.0	PRJNA290784	SAMN04393287	B2-1
Escherichia coli	1307.rep1_ECOL	GCA_001053295.1	d05e3fb36ab46a6b8689a1304ccb890b	5.21509	0.81	0.63	8	10	10	9.0	10.0	10.0	9.0	10.0	10.0	9	10	10	9.0	10.0	10.0	9.0	10.0	10.0	9	10	10	9.0	10.0	10.0	8	8	9				8.0,10.0,10.0	9.0,10.0,10.0	9.0,10.0,10.0	9.0,10.0,10.0	9.0,10.0,10.0	9.0,10.0,10.0	9.0,10.0,10.0	9.0,10.0,10.0	8.0,8.0,9.0	nan,nan,nan	PRJNA267549	SAMN03197282	B2-1
Escherichia coli	RDK40_71E	GCA_900239885.1	eea583d0b432c7f35668592ae47929d6	5.44083	0.84	0.68	8	10	10							9	10	10							9	10	10				8	8	9				8.0,10.0,10.0	nan,nan,nan	nan,nan,nan	9.0,10.0,10.0	nan,nan,nan	nan,nan,nan	9.0,10.0,10.0	nan,nan,nan	8.0,8.0,9.0	nan,nan,nan	PRJEB23541	SAMEA104399947	B2-1
Escherichia coli	R0007_210	GCA_900239805.1	f5341ffd78afe541585913892cc3bbe3	5.37927	0.94	0.75	8	10	10	9.0	10.0	10.0				9	10	10							9	10	10				8	8	9				8.0,10.0,10.0	9.0,10.0,10.0	nan,nan,nan	9.0,10.0,10.0	nan,nan,nan	nan,nan,nan	9.0,10.0,10.0	nan,nan,nan	8.0,8.0,9.0	nan,nan,nan	PRJEB23541	SAMEA104399934	B2-1
Escherichia coli	RDK04_603	GCA_900239905.1	fd6b6795a8c416863d0eab1d829171cd	5.34628	0.93	0.73	8	10	10	9.0	10.0	10.0				9	10	10	9.0	10.0	10.0				9	10	10	9.0	10.0	10.0	8	8	9				8.0,10.0,10.0	9.0,10.0,10.0	nan,nan,nan	9.0,10.0,10.0	9.0,10.0,10.0	nan,nan,nan	9.0,10.0,10.0	9.0,10.0,10.0	8.0,8.0,9.0	nan,nan,nan	PRJEB23541	SAMEA104399945	B2-1
Escherichia coli BWH 24	BWH 24	GCA_000474845.1	24c134bfe5c0a51720bf2e5e3d52c970	5.43461	1.0	0.99	8	10	10	9.0	10.0	10.0				9	10	10							9	10	10				8	8	9				8.0,10.0,10.0	9.0,10.0,10.0	nan,nan,nan	9.0,10.0,10.0	nan,nan,nan	nan,nan,nan	9.0,10.0,10.0	nan,nan,nan	8.0,8.0,9.0	nan,nan,nan	PRJNA201983	SAMN02138605	B2-1
Escherichia coli BWH 34	BWH 34	GCA_000522345.1	2aaebbcb344e2a62d31626f05d1dc551	5.41202	1.0	0.99	8	10	10	9.0	10.0	10.0				9	10	10							9	10	10				8	8	9				8.0,10.0,10.0	9.0,10.0,10.0	nan,nan,nan	9.0,10.0,10.0	nan,nan,nan	nan,nan,nan	9.0,10.0,10.0	nan,nan,nan	8.0,8.0,9.0	nan,nan,nan	PRJNA201973	SAMN02138598	B2-1
Escherichia coli	AR_0001	GCA_001874785.1	5734161f2da08ddc69e643d849381d69	5.46874	1.0	0.99	8	10	10	9.0	10.0	10.0				9	10	10							9	10	10				8	8	9				8.0,10.0,10.0	9.0,10.0,10.0	nan,nan,nan	9.0,10.0,10.0	nan,nan,nan	nan,nan,nan	9.0,10.0,10.0	nan,nan,nan	8.0,8.0,9.0	nan,nan,nan	PRJNA292901	SAMN04014842	B2-1
Escherichia coli BIDMC 62	BIDMC 62	GCA_000692415.1	10117ff934cdf9cd772e1ee41bf59ae6	5.3923	0.99	0.96	8	10	10	9.0	10.0	10.0				9	10	10							9	10	10	9.0	10.0	10.0	8	8	9				8.0,10.0,10.0	9.0,10.0,10.0	nan,nan,nan	9.0,10.0,10.0	nan,nan,nan	nan,nan,nan	9.0,10.0,10.0	9.0,10.0,10.0	8.0,8.0,9.0	nan,nan,nan	PRJNA234150	SAMN02581283	B2-1
Escherichia coli BIDMC 58	BIDMC 58	GCA_000692375.1	f3d05a969ea54b2d7af4d1b8097a8a59	5.38093	0.97	0.97	8	10	10	9.0	10.0	10.0				9	10	10							9	10	10	9.0	10.0	10.0	8	8	9				8.0,10.0,10.0	9.0,10.0,10.0	nan,nan,nan	9.0,10.0,10.0	nan,nan,nan	nan,nan,nan	9.0,10.0,10.0	9.0,10.0,10.0	8.0,8.0,9.0	nan,nan,nan	PRJNA234146	SAMN02581279	B2-1
Escherichia coli BIDMC 20A	BIDMC 20A	GCA_000522145.1	a828474737104353d637c8c21e701a80	5.37328	0.99	0.95	8	10	10	9.0	10.0	10.0				9	10	10	9.0	10.0	10.0				9	10	10	9.0	10.0	10.0	8	8	9				8.0,10.0,10.0	9.0,10.0,10.0	nan,nan,nan	9.0,10.0,10.0	9.0,10.0,10.0	nan,nan,nan	9.0,10.0,10.0	9.0,10.0,10.0	8.0,8.0,9.0	nan,nan,nan	PRJNA202030	SAMN02138649	B2-1
Escherichia coli BIDMC 20B	BIDMC 20B	GCA_000522125.1	3c64bcaeebdedf25cab755e729348760	5.35096	0.99	0.97	8	10	10	9.0	10.0	10.0				9	10	10	9.0	10.0	10.0				9	10	10	9.0	10.0	10.0	8	8	9				8.0,10.0,10.0	9.0,10.0,10.0	nan,nan,nan	9.0,10.0,10.0	9.0,10.0,10.0	nan,nan,nan	9.0,10.0,10.0	9.0,10.0,10.0	8.0,8.0,9.0	nan,nan,nan	PRJNA202031	SAMN02138650	B2-1
Escherichia coli BIDMC 64	BIDMC 64	GCA_000692455.1	25c09669df203262aafb28246341a4e5	5.35612	0.89	0.97	8	10	10	9.0	10.0	10.0				9	10	10	9.0	10.0	10.0				9	10	10	9.0	10.0	10.0	8	8	9				8.0,10.0,10.0	9.0,10.0,10.0	nan,nan,nan	9.0,10.0,10.0	9.0,10.0,10.0	nan,nan,nan	9.0,10.0,10.0	9.0,10.0,10.0	8.0,8.0,9.0	nan,nan,nan	PRJNA234152	SAMN02581285	B2-1
Escherichia coli	Ecol_AZ162	GCA_002012165.1	611d62916053039f2e5878ce35a18ced	5.35187	1.0	1.0	8	10	10	9.0	10.0	10.0				9	10	10	9.0	10.0	10.0				9	10	10	9.0	10.0	10.0	8	8	9				8.0,10.0,10.0	9.0,10.0,10.0	nan,nan,nan	9.0,10.0,10.0	9.0,10.0,10.0	nan,nan,nan	9.0,10.0,10.0	9.0,10.0,10.0	8.0,8.0,9.0	nan,nan,nan	PRJNA316786	SAMN05511185	B2-1
Escherichia coli	GN05826	GCA_001621725.1	f02628c6ef371acfcdb7138e696a335c	5.17984	0.87	0.59	8	10	10	9.0	10.0	10.0	9.0	10.0	10.0	9	10	10	9.0	10.0	10.0	9.0	10.0	10.0	9	10	10	9.0	10.0	10.0	8	8	9	9.0	10.0	10.0	8.0,10.0,10.0	9.0,10.0,10.0	9.0,10.0,10.0	9.0,10.0,10.0	9.0,10.0,10.0	9.0,10.0,10.0	9.0,10.0,10.0	9.0,10.0,10.0	8.0,8.0,9.0	9.0,10.0,10.0	PRJNA290784	SAMN04393288	B2-1
Escherichia coli	11	GCA_900166735.1	09a49c735d3a425e5212f4154254e091	5.54376	0.82	0.3	8	10	10							9	10	10							9	10	10				8	8	9				8.0,10.0,10.0	nan,nan,nan	nan,nan,nan	9.0,10.0,10.0	nan,nan,nan	nan,nan,nan	9.0,10.0,10.0	nan,nan,nan	8.0,8.0,9.0	nan,nan,nan	PRJEB15588	SAMEA4483551	B2-1
Escherichia coli	6	GCA_900166835.1	a25bce5eb9a5cb0ac4a918273959df0a	5.15205	0.82	0.8	8	10	10	9.0	10.0	10.0	9.0	10.0	10.0	9	10	10	9.0	10.0	10.0	9.0	10.0	10.0	9	10	10	9.0	10.0	10.0	8	8	9	9.0	10.0	10.0	8.0,10.0,10.0	9.0,10.0,10.0	9.0,10.0,10.0	9.0,10.0,10.0	9.0,10.0,10.0	9.0,10.0,10.0	9.0,10.0,10.0	9.0,10.0,10.0	8.0,8.0,9.0	9.0,10.0,10.0	PRJEB15588	SAMEA4483546	B2-1
Escherichia coli	1	GCA_900166815.1	0b10e4a971884d9b24d61d31a93dc391	5.0968	0.8	0.79	8	10	10	9.0	10.0	10.0	9.0	10.0	10.0	9	10	10	9.0	10.0	10.0	9.0	10.0	10.0	9	10	10	9.0	10.0	10.0	8	8	9	9.0	10.0	10.0	8.0,10.0,10.0	9.0,10.0,10.0	9.0,10.0,10.0	9.0,10.0,10.0	9.0,10.0,10.0	9.0,10.0,10.0	9.0,10.0,10.0	9.0,10.0,10.0	8.0,8.0,9.0	9.0,10.0,10.0	PRJEB15588	SAMEA4483466	B2-1
Escherichia coli	GN05002	GCA_001621275.1	8739c33309b54bd420b2cc495f2f5613	5.14567	0.93	0.73	8	10	10	9.0	10.0	10.0	9.0	10.0	10.0	9	10	10	9.0	10.0	10.0	9.0	10.0	10.0	9	10	10	9.0	10.0	10.0	8	8	9	9.0	10.0	10.0	8.0,10.0,10.0	9.0,10.0,10.0	9.0,10.0,10.0	9.0,10.0,10.0	9.0,10.0,10.0	9.0,10.0,10.0	9.0,10.0,10.0	9.0,10.0,10.0	8.0,8.0,9.0	9.0,10.0,10.0	PRJNA290784	SAMN04393265	B2-1
Escherichia coli	14	GCA_900166745.1	206469365d27ee80b5046924b61dbcc5	5.30574	0.86	0.46	8	10	10	9.0	10.0	10.0	9.0	10.0	10.0	9	10	10	9.0	10.0	10.0				9	10	10	9.0	10.0	10.0	8	8	9				8.0,10.0,10.0	9.0,10.0,10.0	9.0,10.0,10.0	9.0,10.0,10.0	9.0,10.0,10.0	nan,nan,nan	9.0,10.0,10.0	9.0,10.0,10.0	8.0,8.0,9.0	nan,nan,nan	PRJEB15588	SAMEA4483554	B2-1
Escherichia coli	16	GCA_900166715.1	c684717648403322d76348e810adcc78	5.26355	0.88	0.53	8	10	10	9.0	10.0	10.0	9.0	10.0	10.0	9	10	10	9.0	10.0	10.0	9.0	10.0	10.0	9	10	10	9.0	10.0	10.0	8	8	9	9.0	10.0	10.0	8.0,10.0,10.0	9.0,10.0,10.0	9.0,10.0,10.0	9.0,10.0,10.0	9.0,10.0,10.0	9.0,10.0,10.0	9.0,10.0,10.0	9.0,10.0,10.0	8.0,8.0,9.0	9.0,10.0,10.0	PRJEB15588	SAMEA4483556	B2-1
Escherichia coli	7	GCA_900166805.1	e2e2d210669b8c8a30c15563a143b412	5.1479099999999995	0.92	0.68	8	10	10	9.0	10.0	10.0	9.0	10.0	10.0	9	10	10	9.0	10.0	10.0	9.0	10.0	10.0	9	10	10	9.0	10.0	10.0	8	8	9	9.0	10.0	10.0	8.0,10.0,10.0	9.0,10.0,10.0	9.0,10.0,10.0	9.0,10.0,10.0	9.0,10.0,10.0	9.0,10.0,10.0	9.0,10.0,10.0	9.0,10.0,10.0	8.0,8.0,9.0	9.0,10.0,10.0	PRJEB15588	SAMEA4483547	B2-1
Escherichia coli	3	GCA_900166695.1	f2d3c17d15b1e045ce50f89aa922bc26	5.1889199999999995	0.92	0.66	8	10	10	9.0	10.0	10.0	9.0	10.0	10.0	9	10	10	9.0	10.0	10.0	9.0	10.0	10.0	9	10	10	9.0	10.0	10.0	8	8	9	9.0	10.0	10.0	8.0,10.0,10.0	9.0,10.0,10.0	9.0,10.0,10.0	9.0,10.0,10.0	9.0,10.0,10.0	9.0,10.0,10.0	9.0,10.0,10.0	9.0,10.0,10.0	8.0,8.0,9.0	9.0,10.0,10.0	PRJEB15588	SAMEA4483468	B2-1
Escherichia coli	12	GCA_900166795.1	bf3434181a4fd8cfbd0b518d1a25b830	5.21968	0.87	0.58	8	10	10	9.0	10.0	10.0	9.0	10.0	10.0	9	10	10	9.0	10.0	10.0	9.0	10.0	10.0	9	10	10	9.0	10.0	10.0	8	8	9	9.0	10.0	10.0	8.0,10.0,10.0	9.0,10.0,10.0	9.0,10.0,10.0	9.0,10.0,10.0	9.0,10.0,10.0	9.0,10.0,10.0	9.0,10.0,10.0	9.0,10.0,10.0	8.0,8.0,9.0	9.0,10.0,10.0	PRJEB15588	SAMEA4483552	B2-1
Escherichia coli	4	GCA_900166785.1	3f97d4c602a12e317dd2ad0155d33917	5.19222	0.92	0.67	8	10	10	9.0	10.0	10.0	9.0	10.0	10.0	9	10	10	9.0	10.0	10.0	9.0	10.0	10.0	9	10	10	9.0	10.0	10.0	8	8	9	9.0	10.0	10.0	8.0,10.0,10.0	9.0,10.0,10.0	9.0,10.0,10.0	9.0,10.0,10.0	9.0,10.0,10.0	9.0,10.0,10.0	9.0,10.0,10.0	9.0,10.0,10.0	8.0,8.0,9.0	9.0,10.0,10.0	PRJEB15588	SAMEA4483469	B2-1
Escherichia coli	5	GCA_900166855.1	f6dc2b9f528216d426308743df86afef	5.18586	0.91	0.65	8	10	10	9.0	10.0	10.0	9.0	10.0	10.0	9	10	10	9.0	10.0	10.0	9.0	10.0	10.0	9	10	10	9.0	10.0	10.0	8	8	9	9.0	10.0	10.0	8.0,10.0,10.0	9.0,10.0,10.0	9.0,10.0,10.0	9.0,10.0,10.0	9.0,10.0,10.0	9.0,10.0,10.0	9.0,10.0,10.0	9.0,10.0,10.0	8.0,8.0,9.0	9.0,10.0,10.0	PRJEB15588	SAMEA4483470	B2-1
Escherichia coli	25-541	GCA_002244415.1	30b499d8446ff9a6a1c4c0c48dae1e7b	5.28335	0.97	0.87	8	10	10	9.0	10.0	10.0	9.0	10.0	10.0	9	10	10	9.0	10.0	10.0	9.0	10.0	10.0	9	10	10	9.0	10.0	10.0	8	8	9	9.0	10.0	10.0	8.0,10.0,10.0	9.0,10.0,10.0	9.0,10.0,10.0	9.0,10.0,10.0	9.0,10.0,10.0	9.0,10.0,10.0	9.0,10.0,10.0	9.0,10.0,10.0	8.0,8.0,9.0	9.0,10.0,10.0	PRJNA269984	SAMN03262763	B2-1
Escherichia coli	25-420	GCA_002244615.1	c3f07074ecc19d425f242deeb3d377f0	5.29128	0.95	0.89	8	10	10	9.0	10.0	10.0	9.0	10.0	10.0	9	10	10	9.0	10.0	10.0	9.0	10.0	10.0	9	10	10	9.0	10.0	10.0	8	8	9				8.0,10.0,10.0	9.0,10.0,10.0	9.0,10.0,10.0	9.0,10.0,10.0	9.0,10.0,10.0	9.0,10.0,10.0	9.0,10.0,10.0	9.0,10.0,10.0	8.0,8.0,9.0	nan,nan,nan	PRJNA269984	SAMN03262760	B2-1
Escherichia coli	25-468	GCA_002244385.1	77e9e870ec484259d2b4019ab9484c32	5.28675	0.98	0.92	8	10	10	9.0	10.0	10.0	9.0	10.0	10.0	9	10	10	9.0	10.0	10.0	9.0	10.0	10.0	9	10	10	9.0	10.0	10.0	8	8	9	9.0	10.0	10.0	8.0,10.0,10.0	9.0,10.0,10.0	9.0,10.0,10.0	9.0,10.0,10.0	9.0,10.0,10.0	9.0,10.0,10.0	9.0,10.0,10.0	9.0,10.0,10.0	8.0,8.0,9.0	9.0,10.0,10.0	PRJNA269984	SAMN03262761	B2-1
Escherichia coli	25-462	GCA_002244375.1	9c9e17b2100dd688d83244df42d0d148	5.26505	0.97	0.9	8	10	10	9.0	10.0	10.0	9.0	10.0	10.0	9	10	10	9.0	10.0	10.0	9.0	10.0	10.0	9	10	10	9.0	10.0	10.0	8	8	9				8.0,10.0,10.0	9.0,10.0,10.0	9.0,10.0,10.0	9.0,10.0,10.0	9.0,10.0,10.0	9.0,10.0,10.0	9.0,10.0,10.0	9.0,10.0,10.0	8.0,8.0,9.0	nan,nan,nan	PRJNA269984	SAMN03262762	B2-1
Escherichia coli	25-367	GCA_002245165.1	f01e03ebab6ff1c4128ca5d072898ee2	5.29474	0.98	0.93	8	10	10	9.0	10.0	10.0	9.0	10.0	10.0	9	10	10	9.0	10.0	10.0	9.0	10.0	10.0	9	10	10	9.0	10.0	10.0	8	8	9	9.0	10.0	10.0	8.0,10.0,10.0	9.0,10.0,10.0	9.0,10.0,10.0	9.0,10.0,10.0	9.0,10.0,10.0	9.0,10.0,10.0	9.0,10.0,10.0	9.0,10.0,10.0	8.0,8.0,9.0	9.0,10.0,10.0	PRJNA269984	SAMN03262759	B2-1
Escherichia coli	1380	GCA_001561035.1	a2cb0bafe5ce54fb1b1ef467693f31d0	5.41571	0.87	0.57	8	10	10	9.0	10.0	10.0				9	10	10	9.0	10.0	10.0				9	10	10	9.0	10.0	10.0	8	8	9				8.0,10.0,10.0	9.0,10.0,10.0	nan,nan,nan	9.0,10.0,10.0	9.0,10.0,10.0	nan,nan,nan	9.0,10.0,10.0	9.0,10.0,10.0	8.0,8.0,9.0	nan,nan,nan	PRJNA295914	SAMN04273069	B2-1
Escherichia coli	U79	GCA_001640205.1	31fb20fa0237393904b5863d91bfa035	5.31606	0.88	0.73	8	10	10	9.0	10.0	10.0	9.0	10.0	10.0	9	10	10	9.0	10.0	10.0	9.0	10.0	10.0	9	10	10	9.0	10.0	10.0	8	8	9				8.0,10.0,10.0	9.0,10.0,10.0	9.0,10.0,10.0	9.0,10.0,10.0	9.0,10.0,10.0	9.0,10.0,10.0	9.0,10.0,10.0	9.0,10.0,10.0	8.0,8.0,9.0	nan,nan,nan	PRJNA295914	SAMN04457315	B2-1
Escherichia coli	B89	GCA_001561605.1	28bee0faa0eed642122587759500770d	5.352130000000001	0.88	0.71	8	10	10	9.0	10.0	10.0	9.0	10.0	10.0	9	10	10	9.0	10.0	10.0				9	10	10	9.0	10.0	10.0	8	8	9				8.0,10.0,10.0	9.0,10.0,10.0	9.0,10.0,10.0	9.0,10.0,10.0	9.0,10.0,10.0	nan,nan,nan	9.0,10.0,10.0	9.0,10.0,10.0	8.0,8.0,9.0	nan,nan,nan	PRJNA295914	SAMN04273104	B2-1
Escherichia coli	B58	GCA_001561495.1	8860c7434b347627fc25f652d0fa34d1	5.25935	0.89	0.75	8	10	10	9.0	10.0	10.0	9.0	10.0	10.0	9	10	10	9.0	10.0	10.0	9.0	10.0	10.0	9	10	10	9.0	10.0	10.0	8	8	9	9.0	10.0	10.0	8.0,10.0,10.0	9.0,10.0,10.0	9.0,10.0,10.0	9.0,10.0,10.0	9.0,10.0,10.0	9.0,10.0,10.0	9.0,10.0,10.0	9.0,10.0,10.0	8.0,8.0,9.0	9.0,10.0,10.0	PRJNA295914	SAMN04273097	B2-1
Escherichia coli	AR_0055	GCA_002202175.1	ca413a125c73dac46d04753fbc2a74ad	5.50608	1.0	0.99	8	10	10	9.0	10.0	10.0				9	10	10							9	10	10				8	8	9				8.0,10.0,10.0	9.0,10.0,10.0	nan,nan,nan	9.0,10.0,10.0	nan,nan,nan	nan,nan,nan	9.0,10.0,10.0	nan,nan,nan	8.0,8.0,9.0	nan,nan,nan	PRJNA292904	SAMN04014896	B2-1
Escherichia coli	UCD_JA62	GCA_000599785.2	28b6bcdf4d723e41ad8f20f01324265e	5.33131	0.93	0.8	8	10	10	9.0	10.0	10.0	9.0	10.0	10.0	9	10	10	9.0	10.0	10.0	9.0	10.0	10.0	9	10	10	9.0	10.0	10.0	8	8	9				8.0,10.0,10.0	9.0,10.0,10.0	9.0,10.0,10.0	9.0,10.0,10.0	9.0,10.0,10.0	9.0,10.0,10.0	9.0,10.0,10.0	9.0,10.0,10.0	8.0,8.0,9.0	nan,nan,nan	PRJNA239030	SAMN02650899	B2-1
Escherichia coli	UCD_JA62_pb	GCA_000714955.1	506bdce241cf349658710fc389d003fa	5.55924	0.99	0.97	8	10	10	9.0	10.0	10.0	9.0	10.0	10.0	9	10	10	9.0	10.0	10.0				9	10	10	9.0	10.0	10.0	8	8	9				8.0,10.0,10.0	9.0,10.0,10.0	9.0,10.0,10.0	9.0,10.0,10.0	9.0,10.0,10.0	nan,nan,nan	9.0,10.0,10.0	9.0,10.0,10.0	8.0,8.0,9.0	nan,nan,nan	PRJNA245433	SAMN02739900	B2-1
Escherichia coli	ST-131:E056	GCA_002416935.1	d47410429c519cff86db2d4014a848d0	5.21748	0.91	0.65	8	10	10	9.0	10.0	10.0	9.0	10.0	10.0	9	10	10	9.0	10.0	10.0	9.0	10.0	10.0	9	10	10	9.0	10.0	10.0	8	8	9	9.0	10.0	10.0	8.0,10.0,10.0	9.0,10.0,10.0	9.0,10.0,10.0	9.0,10.0,10.0	9.0,10.0,10.0	9.0,10.0,10.0	9.0,10.0,10.0	9.0,10.0,10.0	8.0,8.0,9.0	9.0,10.0,10.0	PRJNA355910	SAMN06106850	B2-1
Escherichia coli	MGH144	GCA_002152075.1	803003c61f65496a8522d9e25877231d	5.293830000000001	0.94	0.84	8	10	10	9.0	10.0	10.0	9.0	10.0	10.0	9	10	10	9.0	10.0	10.0	9.0	10.0	10.0	9	10	10	9.0	10.0	10.0	8	8	9	9.0	10.0	10.0	8.0,10.0,10.0	9.0,10.0,10.0	9.0,10.0,10.0	9.0,10.0,10.0	9.0,10.0,10.0	9.0,10.0,10.0	9.0,10.0,10.0	9.0,10.0,10.0	8.0,8.0,9.0	9.0,10.0,10.0	PRJNA271899	SAMN04521893	B2-1
Escherichia coli	RDK02_567B	GCA_900239865.1	17de2646ce097aa7b7910616f48cfba2	5.2217400000000005	0.95	0.82	8	10	10	9.0	10.0	10.0	9.0	10.0	10.0	9	10	10	9.0	10.0	10.0	9.0	10.0	10.0	9	10	10	9.0	10.0	10.0	8	8	9	9.0	10.0	10.0	8.0,10.0,10.0	9.0,10.0,10.0	9.0,10.0,10.0	9.0,10.0,10.0	9.0,10.0,10.0	9.0,10.0,10.0	9.0,10.0,10.0	9.0,10.0,10.0	8.0,8.0,9.0	9.0,10.0,10.0	PRJEB23541	SAMEA104399943	B2-1
Escherichia coli	R0009_587	GCA_900239855.1	878d0dbad651d316041445ffe165fc98	5.22093	0.93	0.82	8	10	10	9.0	10.0	10.0	9.0	10.0	10.0	9	10	10	9.0	10.0	10.0	9.0	10.0	10.0	9	10	10	9.0	10.0	10.0	8	8	9	9.0	10.0	10.0	8.0,10.0,10.0	9.0,10.0,10.0	9.0,10.0,10.0	9.0,10.0,10.0	9.0,10.0,10.0	9.0,10.0,10.0	9.0,10.0,10.0	9.0,10.0,10.0	8.0,8.0,9.0	9.0,10.0,10.0	PRJEB23541	SAMEA104399944	B2-1
Escherichia coli	U44	GCA_001638045.1	816b40d49b75d919a4582f428ca15ada	5.18534	0.92	0.79	8	10	10	9.0	10.0	10.0	9.0	10.0	10.0	9	10	10	9.0	10.0	10.0	9.0	10.0	10.0	9	10	10	9.0	10.0	10.0	8	8	9	9.0	10.0	10.0	8.0,10.0,10.0	9.0,10.0,10.0	9.0,10.0,10.0	9.0,10.0,10.0	9.0,10.0,10.0	9.0,10.0,10.0	9.0,10.0,10.0	9.0,10.0,10.0	8.0,8.0,9.0	9.0,10.0,10.0	PRJNA295914	SAMN04273125	B2-1
Escherichia coli	GN02631	GCA_001519915.1	624c2f38d8870eb138b0f0521c3f768f	5.29721	0.84	0.55	8	10	10	9.0	10.0	10.0	9.0	10.0	10.0	9	10	10	9.0	10.0	10.0	9.0	10.0	10.0	9	10	10	9.0	10.0	10.0	8	8	9	9.0	10.0	10.0	8.0,10.0,10.0	9.0,10.0,10.0	9.0,10.0,10.0	9.0,10.0,10.0	9.0,10.0,10.0	9.0,10.0,10.0	9.0,10.0,10.0	9.0,10.0,10.0	8.0,8.0,9.0	9.0,10.0,10.0	PRJNA290784	SAMN04388526	B2-1
Escherichia coli	GN04228	GCA_001521395.1	85a9a86d2999eeea11c5eafa74c6e2bc	5.190259999999999	0.88	0.62	8	10	10	9.0	10.0	10.0	9.0	10.0	10.0	9	10	10	9.0	10.0	10.0	9.0	10.0	10.0	9	10	10	9.0	10.0	10.0	8	8	9	9.0	10.0	10.0	8.0,10.0,10.0	9.0,10.0,10.0	9.0,10.0,10.0	9.0,10.0,10.0	9.0,10.0,10.0	9.0,10.0,10.0	9.0,10.0,10.0	9.0,10.0,10.0	8.0,8.0,9.0	9.0,10.0,10.0	PRJNA290784	SAMN04388570	B2-1
Escherichia coli	3134	GCA_001561215.1	dd79be3d73644f6c1a38bd51293a161f	5.07324	0.91	0.82	8	10	10	9.0	10.0	10.0	9.0	10.0	10.0	9	10	10	9.0	10.0	10.0	9.0	10.0	10.0	9	10	10	9.0	10.0	10.0	8	8	9	9.0	10.0	10.0	8.0,10.0,10.0	9.0,10.0,10.0	9.0,10.0,10.0	9.0,10.0,10.0	9.0,10.0,10.0	9.0,10.0,10.0	9.0,10.0,10.0	9.0,10.0,10.0	8.0,8.0,9.0	9.0,10.0,10.0	PRJNA295914	SAMN04273076	B2-1
Escherichia coli	1369	GCA_001561025.1	ad7b96eff7054fb168e22d79d6dedf59	5.16512	0.82	0.8	8	10	10	9.0	10.0	10.0	9.0	10.0	10.0	9	10	10	9.0	10.0	10.0	9.0	10.0	10.0	9	10	10	9.0	10.0	10.0	8	8	9	9.0	10.0	10.0	8.0,10.0,10.0	9.0,10.0,10.0	9.0,10.0,10.0	9.0,10.0,10.0	9.0,10.0,10.0	9.0,10.0,10.0	9.0,10.0,10.0	9.0,10.0,10.0	8.0,8.0,9.0	9.0,10.0,10.0	PRJNA295914	SAMN04273068	B2-1
Escherichia coli	1402	GCA_001561015.1	f397de63b9cfc12db39a96966e3ae8cf	5.1397900000000005	0.87	0.77	8	10	10	9.0	10.0	10.0	9.0	10.0	10.0	9	10	10	9.0	10.0	10.0	9.0	10.0	10.0	9	10	10	9.0	10.0	10.0	8	8	9	9.0	10.0	10.0	8.0,10.0,10.0	9.0,10.0,10.0	9.0,10.0,10.0	9.0,10.0,10.0	9.0,10.0,10.0	9.0,10.0,10.0	9.0,10.0,10.0	9.0,10.0,10.0	8.0,8.0,9.0	9.0,10.0,10.0	PRJNA295914	SAMN04273071	B2-1
Escherichia coli	1039	GCA_001647325.1	6c38aa5a5f926b2b35fefcac22f4bc2f	5.10778	0.93	0.82	8	10	10	9.0	10.0	10.0	9.0	10.0	10.0	9	10	10	9.0	10.0	10.0	9.0	10.0	10.0	9	10	10	9.0	10.0	10.0	8	8	9	9.0	10.0	10.0	8.0,10.0,10.0	9.0,10.0,10.0	9.0,10.0,10.0	9.0,10.0,10.0	9.0,10.0,10.0	9.0,10.0,10.0	9.0,10.0,10.0	9.0,10.0,10.0	8.0,8.0,9.0	9.0,10.0,10.0	PRJNA295914	SAMN04273063	B2-1
Escherichia coli	1389	GCA_001561095.1	852a0e8be3bb4c706fe8857dae945763	5.1070400000000005	0.93	0.82	8	10	10	9.0	10.0	10.0	9.0	10.0	10.0	9	10	10	9.0	10.0	10.0	9.0	10.0	10.0	9	10	10	9.0	10.0	10.0	8	8	9	9.0	10.0	10.0	8.0,10.0,10.0	9.0,10.0,10.0	9.0,10.0,10.0	9.0,10.0,10.0	9.0,10.0,10.0	9.0,10.0,10.0	9.0,10.0,10.0	9.0,10.0,10.0	8.0,8.0,9.0	9.0,10.0,10.0	PRJNA295914	SAMN04273070	B2-1
Escherichia coli	ECH+22	GCA_002248225.1	0e09a025ea34aa767f07475df413d002	5.20179	0.88	0.8	8	10	10	9.0	10.0	10.0	9.0	10.0	10.0	9	10	10	9.0	10.0	10.0	9.0	10.0	10.0	9	10	10	9.0	10.0	10.0	8	8	9	9.0	10.0	10.0	8.0,10.0,10.0	9.0,10.0,10.0	9.0,10.0,10.0	9.0,10.0,10.0	9.0,10.0,10.0	9.0,10.0,10.0	9.0,10.0,10.0	9.0,10.0,10.0	8.0,8.0,9.0	9.0,10.0,10.0	PRJNA389557	SAMN07450661	B2-1
Escherichia coli	HP47	GCA_001561865.1	625ba56c5c5a472d4127fa3d8e1574cc	5.29105	0.91	0.74	8	10	10	9.0	10.0	10.0	9.0	10.0	10.0	9	10	10	9.0	10.0	10.0	9.0	10.0	10.0	9	10	10	9.0	10.0	10.0	8	8	9	9.0	10.0	10.0	8.0,10.0,10.0	9.0,10.0,10.0	9.0,10.0,10.0	9.0,10.0,10.0	9.0,10.0,10.0	9.0,10.0,10.0	9.0,10.0,10.0	9.0,10.0,10.0	8.0,8.0,9.0	9.0,10.0,10.0	PRJNA295914	SAMN04273111	B2-1
Escherichia coli	RDK40_73	GCA_900239875.1	ea3799cafc1d437cf2d0f58f1531fa97	5.33622	0.88	0.53	8	10	10	9.0	10.0	10.0	9.0	10.0	10.0	9	10	10	9.0	10.0	10.0	9.0	10.0	10.0	9	10	10	9.0	10.0	10.0	8	8	9	9.0	10.0	10.0	8.0,10.0,10.0	9.0,10.0,10.0	9.0,10.0,10.0	9.0,10.0,10.0	9.0,10.0,10.0	9.0,10.0,10.0	9.0,10.0,10.0	9.0,10.0,10.0	8.0,8.0,9.0	9.0,10.0,10.0	PRJEB23541	SAMEA104399948	B2-1
Escherichia coli	RDK40_70	GCA_900239895.1	f85be83707d6b020514e3be207b310fe	5.17784	0.92	0.79	8	10	10	9.0	10.0	10.0	9.0	10.0	10.0	9	10	10	9.0	10.0	10.0	9.0	10.0	10.0	9	10	10	9.0	10.0	10.0	8	8	9	9.0	10.0	10.0	8.0,10.0,10.0	9.0,10.0,10.0	9.0,10.0,10.0	9.0,10.0,10.0	9.0,10.0,10.0	9.0,10.0,10.0	9.0,10.0,10.0	9.0,10.0,10.0	8.0,8.0,9.0	9.0,10.0,10.0	PRJEB23541	SAMEA104399946	B2-1
Escherichia coli BIDMC 38	BIDMC 38	GCA_000492255.1	fef17c500935b1680d1de3bf05d36d63	5.26985	0.98	0.94	8	10	10	9.0	10.0	10.0	9.0	10.0	10.0	9	10	10	9.0	10.0	10.0	9.0	10.0	10.0	9	10	10	9.0	10.0	10.0	8	8	9	9.0	10.0	10.0	8.0,10.0,10.0	9.0,10.0,10.0	9.0,10.0,10.0	9.0,10.0,10.0	9.0,10.0,10.0	9.0,10.0,10.0	9.0,10.0,10.0	9.0,10.0,10.0	8.0,8.0,9.0	9.0,10.0,10.0	PRJNA202050	SAMN02138669	B2-1
Escherichia coli O25b:H4-ST131	EC958	GCA_000285655.3	875ff8300f14093289bff6ed3a4f6375	5.24945	1.0	1.0	8	10	10	9.0	10.0	10.0	9.0	10.0	10.0	9	10	10	9.0	10.0	10.0	9.0	10.0	10.0	9	10	10	9.0	10.0	10.0	8	8	9	9.0	10.0	10.0	8.0,10.0,10.0	9.0,10.0,10.0	9.0,10.0,10.0	9.0,10.0,10.0	9.0,10.0,10.0	9.0,10.0,10.0	9.0,10.0,10.0	9.0,10.0,10.0	8.0,8.0,9.0	9.0,10.0,10.0	PRJEA61443	SAMEA2272019	B2-1
Escherichia coli	uk_P46212	GCA_001469815.1	1783ea999fdd2f342b2e7146c4bdde7f	5.25041	1.0	1.0	8	10	10	9.0	10.0	10.0	9.0	10.0	10.0	9	10	10	9.0	10.0	10.0	9.0	10.0	10.0	9	10	10	9.0	10.0	10.0	8	8	9	9.0	10.0	10.0	8.0,10.0,10.0	9.0,10.0,10.0	9.0,10.0,10.0	9.0,10.0,10.0	9.0,10.0,10.0	9.0,10.0,10.0	9.0,10.0,10.0	9.0,10.0,10.0	8.0,8.0,9.0	9.0,10.0,10.0	PRJNA297860	SAMN04159541	B2-1
Escherichia coli	NCTC 13441	GCA_900119685.1	dc04d2bdabe08918ee59cb1b8859e6eb	5.3357	1.0	0.99	8	10	10	9.0	10.0	10.0	9.0	10.0	10.0	9	10	10	9.0	10.0	10.0	9.0	10.0	10.0	9	10	10	9.0	10.0	10.0	8	8	9	9.0	10.0	10.0	8.0,10.0,10.0	9.0,10.0,10.0	9.0,10.0,10.0	9.0,10.0,10.0	9.0,10.0,10.0	9.0,10.0,10.0	9.0,10.0,10.0	9.0,10.0,10.0	8.0,8.0,9.0	9.0,10.0,10.0	PRJEB5997	SAMEA2432036	B2-1
Escherichia coli	blood-B11-136	GCA_000779745.1	bf6430be4e480f9c36847f2c7afc1c2c	5.34112	0.95	0.78	8	10	10	9.0	10.0	10.0	9.0	10.0	10.0	9	10	10	9.0	10.0	10.0	9.0	10.0	10.0	9	10	10	9.0	10.0	10.0	8	8	9	9.0	10.0	10.0	8.0,10.0,10.0	9.0,10.0,10.0	9.0,10.0,10.0	9.0,10.0,10.0	9.0,10.0,10.0	9.0,10.0,10.0	9.0,10.0,10.0	9.0,10.0,10.0	8.0,8.0,9.0	9.0,10.0,10.0	PRJNA248737	SAMN02801907	B2-1
Escherichia coli	58-882	GCA_002244535.1	953b6f35bb156dde1a609b7c261403ad	5.24167	0.98	0.92	8	10	10	9.0	10.0	10.0	9.0	10.0	10.0	9	10	10	9.0	10.0	10.0	9.0	10.0	10.0	9	10	10	9.0	10.0	10.0	8	8	9	9.0	10.0	10.0	8.0,10.0,10.0	9.0,10.0,10.0	9.0,10.0,10.0	9.0,10.0,10.0	9.0,10.0,10.0	9.0,10.0,10.0	9.0,10.0,10.0	9.0,10.0,10.0	8.0,8.0,9.0	9.0,10.0,10.0	PRJNA269984	SAMN03262768	B2-1
Escherichia coli	58-1129	GCA_002244545.1	38b16d66acc9193e672a68bb6adcd52b	5.25137	0.98	0.93	8	10	10	9.0	10.0	10.0	9.0	10.0	10.0	9	10	10	9.0	10.0	10.0	9.0	10.0	10.0	9	10	10	9.0	10.0	10.0	8	8	9	9.0	10.0	10.0	8.0,10.0,10.0	9.0,10.0,10.0	9.0,10.0,10.0	9.0,10.0,10.0	9.0,10.0,10.0	9.0,10.0,10.0	9.0,10.0,10.0	9.0,10.0,10.0	8.0,8.0,9.0	9.0,10.0,10.0	PRJNA269984	SAMN03262769	B2-1
Escherichia coli	58-809	GCA_002244515.1	e4cc6f73757e2f96dd6ad962e7d36856	5.258319999999999	0.99	0.95	8	10	10	9.0	10.0	10.0	9.0	10.0	10.0	9	10	10	9.0	10.0	10.0	9.0	10.0	10.0	9	10	10	9.0	10.0	10.0	8	8	9	9.0	10.0	10.0	8.0,10.0,10.0	9.0,10.0,10.0	9.0,10.0,10.0	9.0,10.0,10.0	9.0,10.0,10.0	9.0,10.0,10.0	9.0,10.0,10.0	9.0,10.0,10.0	8.0,8.0,9.0	9.0,10.0,10.0	PRJNA269984	SAMN03262767	B2-1
Escherichia coli JJ1887	JJ1887	GCA_001593565.1	51a3de418bc53ab80aa0bf6d2e0319ac	5.331519999999999	1.0	0.99	8	10	10	9.0	10.0	10.0	9.0	10.0	10.0	9	10	10	9.0	10.0	10.0	9.0	10.0	10.0	9	10	10	9.0	10.0	10.0	8	8	9	9.0	10.0	10.0	8.0,10.0,10.0	9.0,10.0,10.0	9.0,10.0,10.0	9.0,10.0,10.0	9.0,10.0,10.0	9.0,10.0,10.0	9.0,10.0,10.0	9.0,10.0,10.0	8.0,8.0,9.0	9.0,10.0,10.0	PRJNA311313	SAMN04481707	B2-1
Escherichia coli JJ1886	JJ1886	GCA_000493755.1	79d35f63cf80d4530d8639ba909b0ef1	5.30828	1.0	0.99	8	10	10	9.0	10.0	10.0	9.0	10.0	10.0	9	10	10	9.0	10.0	10.0	9.0	10.0	10.0	9	10	10	9.0	10.0	10.0	8	8	9	9.0	10.0	10.0	8.0,10.0,10.0	9.0,10.0,10.0	9.0,10.0,10.0	9.0,10.0,10.0	9.0,10.0,10.0	9.0,10.0,10.0	9.0,10.0,10.0	9.0,10.0,10.0	8.0,8.0,9.0	9.0,10.0,10.0	PRJNA218163	SAMN02603887	B2-1
Escherichia coli	GN02501	GCA_001520355.1	a9db29e762ed88ae78337c797730fd0c	5.27069	0.87	0.59	8	10	10	9.0	10.0	10.0	9.0	10.0	10.0	9	10	10	9.0	10.0	10.0	9.0	10.0	10.0	9	10	10	9.0	10.0	10.0	8	8	9	9.0	10.0	10.0	8.0,10.0,10.0	9.0,10.0,10.0	9.0,10.0,10.0	9.0,10.0,10.0	9.0,10.0,10.0	9.0,10.0,10.0	9.0,10.0,10.0	9.0,10.0,10.0	8.0,8.0,9.0	9.0,10.0,10.0	PRJNA290784	SAMN03922989	B2-1
Escherichia coli	upec-148	GCA_000780495.1	3e7cc9f4b778c55d5591398ad5e7783a	5.30224	0.85	0.59	8	10	10	9.0	10.0	10.0	9.0	10.0	10.0	9	10	10	9.0	10.0	10.0	9.0	10.0	10.0	9	10	10	9.0	10.0	10.0	8	8	9	9.0	10.0	10.0	8.0,10.0,10.0	9.0,10.0,10.0	9.0,10.0,10.0	9.0,10.0,10.0	9.0,10.0,10.0	9.0,10.0,10.0	9.0,10.0,10.0	9.0,10.0,10.0	8.0,8.0,9.0	9.0,10.0,10.0	PRJNA248737	SAMN02801962	B2-1
Escherichia coli ISC41	ISC41	GCA_000529555.1	9216b74676b0f2dfb0fa5feb40ea55ee	5.31813	0.95	0.82	8	10	10	9.0	10.0	10.0	9.0	10.0	10.0	9	10	10	9.0	10.0	10.0	9.0	10.0	10.0	9	10	10	9.0	10.0	10.0	8	8	9	9.0	10.0	10.0	8.0,10.0,10.0	9.0,10.0,10.0	9.0,10.0,10.0	9.0,10.0,10.0	9.0,10.0,10.0	9.0,10.0,10.0	9.0,10.0,10.0	9.0,10.0,10.0	8.0,8.0,9.0	9.0,10.0,10.0	PRJEB4818	SAMEA3138858	B2-1
Escherichia coli	upec-176	GCA_000779895.1	39ec2fec3cfbbdf2c9115ef0b7264cbf	5.45095	0.95	0.79	8	10	10	9.0	10.0	10.0	9.0	10.0	10.0	9	10	10	9.0	10.0	10.0	9.0	10.0	10.0	9	10	10	9.0	10.0	10.0	8	8	9	9.0	10.0	10.0	8.0,10.0,10.0	9.0,10.0,10.0	9.0,10.0,10.0	9.0,10.0,10.0	9.0,10.0,10.0	9.0,10.0,10.0	9.0,10.0,10.0	9.0,10.0,10.0	8.0,8.0,9.0	9.0,10.0,10.0	PRJNA248737	SAMN02801993	B2-1
Escherichia coli	GN02546	GCA_001520675.1	00bccd52ee57f6ef79e575a9f1d3050e	5.371090000000001	0.86	0.55	8	10	10	9.0	10.0	10.0	9.0	10.0	10.0	9	10	10	9.0	10.0	10.0	9.0	10.0	10.0	9	10	10	9.0	10.0	10.0	8	8	9	9.0	10.0	10.0	8.0,10.0,10.0	9.0,10.0,10.0	9.0,10.0,10.0	9.0,10.0,10.0	9.0,10.0,10.0	9.0,10.0,10.0	9.0,10.0,10.0	9.0,10.0,10.0	8.0,8.0,9.0	9.0,10.0,10.0	PRJNA290784	SAMN03922995	B2-1
Escherichia coli	MEEI01	GCA_001442595.1	454d02981fbd57024df02ddf5fb7a01a	5.21018	0.92	0.87	8	10	10	9.0	10.0	10.0	9.0	10.0	10.0	9	10	10	9.0	10.0	10.0	9.0	10.0	10.0	9	10	10	9.0	10.0	10.0	8	8	9	9.0	10.0	10.0	8.0,10.0,10.0	9.0,10.0,10.0	9.0,10.0,10.0	9.0,10.0,10.0	9.0,10.0,10.0	9.0,10.0,10.0	9.0,10.0,10.0	9.0,10.0,10.0	8.0,8.0,9.0	9.0,10.0,10.0	PRJNA301496	SAMN04251104	B2-1
Escherichia coli	B125	GCA_001561785.1	1887c3dfaee254af9044a62fb7b0a9a9	5.19046	0.92	0.78	8	10	10	9.0	10.0	10.0	9.0	10.0	10.0	9	10	10	9.0	10.0	10.0	9.0	10.0	10.0	9	10	10	9.0	10.0	10.0	8	8	9	9.0	10.0	10.0	8.0,10.0,10.0	9.0,10.0,10.0	9.0,10.0,10.0	9.0,10.0,10.0	9.0,10.0,10.0	9.0,10.0,10.0	9.0,10.0,10.0	9.0,10.0,10.0	8.0,8.0,9.0	9.0,10.0,10.0	PRJNA295914	SAMN04273081	B2-1
Escherichia coli	GN03132	GCA_001521095.1	aa0a3b6a01d2c60c07d56cef3a9bbafa	5.1569	0.89	0.64	8	10	10	9.0	10.0	10.0	9.0	10.0	10.0	9	10	10	9.0	10.0	10.0	9.0	10.0	10.0	9	10	10	9.0	10.0	10.0	8	8	9	9.0	10.0	10.0	8.0,10.0,10.0	9.0,10.0,10.0	9.0,10.0,10.0	9.0,10.0,10.0	9.0,10.0,10.0	9.0,10.0,10.0	9.0,10.0,10.0	9.0,10.0,10.0	8.0,8.0,9.0	9.0,10.0,10.0	PRJNA290784	SAMN04388546	B2-1
Escherichia coli	LV27950	GCA_001563415.1	2fd665b67a95041d94b045c5f0b42a2a	5.15399	0.93	0.71	8	10	10	9.0	10.0	10.0	9.0	10.0	10.0	9	10	10	9.0	10.0	10.0	9.0	10.0	10.0	9	10	10	9.0	10.0	10.0	8	8	9	9.0	10.0	10.0	8.0,10.0,10.0	9.0,10.0,10.0	9.0,10.0,10.0	9.0,10.0,10.0	9.0,10.0,10.0	9.0,10.0,10.0	9.0,10.0,10.0	9.0,10.0,10.0	8.0,8.0,9.0	9.0,10.0,10.0	PRJNA310408	SAMN04452069	B2-1
Escherichia coli	LV36464	GCA_001563395.1	a1967970e94ea3751f7d9414e6c82281	5.18035	0.87	0.78	8	10	10	9.0	10.0	10.0	9.0	10.0	10.0	9	10	10	9.0	10.0	10.0	9.0	10.0	10.0	9	10	10	9.0	10.0	10.0	8	8	9				8.0,10.0,10.0	9.0,10.0,10.0	9.0,10.0,10.0	9.0,10.0,10.0	9.0,10.0,10.0	9.0,10.0,10.0	9.0,10.0,10.0	9.0,10.0,10.0	8.0,8.0,9.0	nan,nan,nan	PRJNA310408	SAMN04452068	B2-1
Escherichia coli	38.ii.h	GCA_002284815.1	46b8f72d2197b7b7a87dbef3b38af293	5.30051	0.9	0.8	8	10	10	9.0	10.0	10.0	9.0	10.0	10.0	9	10	10	9.0	10.0	10.0	9.0	10.0	10.0	9	10	10	9.0	10.0	10.0	8	8	9	9.0	10.0	10.0	8.0,10.0,10.0	9.0,10.0,10.0	9.0,10.0,10.0	9.0,10.0,10.0	9.0,10.0,10.0	9.0,10.0,10.0	9.0,10.0,10.0	9.0,10.0,10.0	8.0,8.0,9.0	9.0,10.0,10.0	PRJNA389301	SAMN07198916	B2-1
Escherichia coli	141	GCA_002284685.1	9d2990ff82cea665f54014b6912c913d	5.305540000000001	0.9	0.8	8	10	10	9.0	10.0	10.0	9.0	10.0	10.0	9	10	10	9.0	10.0	10.0	9.0	10.0	10.0	9	10	10	9.0	10.0	10.0	8	8	9	9.0	10.0	10.0	8.0,10.0,10.0	9.0,10.0,10.0	9.0,10.0,10.0	9.0,10.0,10.0	9.0,10.0,10.0	9.0,10.0,10.0	9.0,10.0,10.0	9.0,10.0,10.0	8.0,8.0,9.0	9.0,10.0,10.0	PRJNA389301	SAMN07198924	B2-1
Escherichia coli	NA101	GCA_002224795.1	0c010dfe19957d8831d3ca6bb270cbf6	5.28601	0.91	0.75	8	10	10	9.0	10.0	10.0	9.0	10.0	10.0	9	10	10	9.0	10.0	10.0	9.0	10.0	10.0	9	10	10	9.0	10.0	10.0	8	8	9	9.0	10.0	10.0	8.0,10.0,10.0	9.0,10.0,10.0	9.0,10.0,10.0	9.0,10.0,10.0	9.0,10.0,10.0	9.0,10.0,10.0	9.0,10.0,10.0	9.0,10.0,10.0	8.0,8.0,9.0	9.0,10.0,10.0	PRJNA265021	SAMN03145052	B2-1
Escherichia coli	ST-131:E060	GCA_002528925.1	88e8757e8131f3017e9f581da01aabf4	5.19589	0.95	0.78	8	10	10	9.0	10.0	10.0	9.0	10.0	10.0	9	10	10	9.0	10.0	10.0	9.0	10.0	10.0	9	10	10	9.0	10.0	10.0	8	8	9	9.0	10.0	10.0	8.0,10.0,10.0	9.0,10.0,10.0	9.0,10.0,10.0	9.0,10.0,10.0	9.0,10.0,10.0	9.0,10.0,10.0	9.0,10.0,10.0	9.0,10.0,10.0	8.0,8.0,9.0	9.0,10.0,10.0	PRJNA355910	SAMN06106908	B2-1
Escherichia coli	NA112	GCA_002224745.1	86f9a813a54612a10b6ee5057af85fbc	5.14859	0.92	0.76	8	10	10	9.0	10.0	10.0	9.0	10.0	10.0	9	10	10	9.0	10.0	10.0	9.0	10.0	10.0	9	10	10	9.0	10.0	10.0	8	8	9	9.0	10.0	10.0	8.0,10.0,10.0	9.0,10.0,10.0	9.0,10.0,10.0	9.0,10.0,10.0	9.0,10.0,10.0	9.0,10.0,10.0	9.0,10.0,10.0	9.0,10.0,10.0	8.0,8.0,9.0	9.0,10.0,10.0	PRJNA265022	SAMN03145053	B2-1
Escherichia coli	Ecol_542	GCA_002012025.1	c51aa72ea1d30ae5f623795ac719e503	5.39532	1.0	0.99	8	10	10	9.0	10.0	10.0				9	10	10							9	10	10				8	8	9				8.0,10.0,10.0	9.0,10.0,10.0	nan,nan,nan	9.0,10.0,10.0	nan,nan,nan	nan,nan,nan	9.0,10.0,10.0	nan,nan,nan	8.0,8.0,9.0	nan,nan,nan	PRJNA316786	SAMN05511186	B2-1
Escherichia coli	B65	GCA_001561285.1	7ea21e961ff7459883ca9348f6ef1a44	5.20916	0.92	0.79	8	10	10	9.0	10.0	10.0	9.0	10.0	10.0	9	10	10	9.0	10.0	10.0	9.0	10.0	10.0	9	10	10	9.0	10.0	10.0	8	8	9	9.0	10.0	10.0	8.0,10.0,10.0	9.0,10.0,10.0	9.0,10.0,10.0	9.0,10.0,10.0	9.0,10.0,10.0	9.0,10.0,10.0	9.0,10.0,10.0	9.0,10.0,10.0	8.0,8.0,9.0	9.0,10.0,10.0	PRJNA295914	SAMN04273098	B2-1
Escherichia coli	E4	GCA_001561505.1	913e63907f8950229190ccce89a5be23	5.1687199999999995	0.86	0.65	8	10	10	9.0	10.0	10.0	9.0	10.0	10.0	9	10	10	9.0	10.0	10.0	9.0	10.0	10.0	9	10	10	9.0	10.0	10.0	8	8	9	9.0	10.0	10.0	8.0,10.0,10.0	9.0,10.0,10.0	9.0,10.0,10.0	9.0,10.0,10.0	9.0,10.0,10.0	9.0,10.0,10.0	9.0,10.0,10.0	9.0,10.0,10.0	8.0,8.0,9.0	9.0,10.0,10.0	PRJNA295914	SAMN04273108	B2-1
Escherichia coli	MGH143	GCA_002153005.1	96d747dab65f54ed15cff63875f4da5a	5.42633	0.96	0.83	8	10	10	9.0	10.0	10.0	9.0	10.0	10.0	9	10	10	9.0	10.0	10.0	9.0	10.0	10.0	9	10	10	9.0	10.0	10.0	8	8	9				8.0,10.0,10.0	9.0,10.0,10.0	9.0,10.0,10.0	9.0,10.0,10.0	9.0,10.0,10.0	9.0,10.0,10.0	9.0,10.0,10.0	9.0,10.0,10.0	8.0,8.0,9.0	nan,nan,nan	PRJNA271899	SAMN04521892	B2-1
Escherichia coli	MGH129	GCA_002163295.1	abd31254346c808e07d8663db8885b3a	5.54968	0.94	0.77	8	10	10	9.0	10.0	10.0	9.0	10.0	10.0	9	10	10	9.0	10.0	10.0	9.0	10.0	10.0	9	10	10	9.0	10.0	10.0	8	8	9	9.0	10.0	10.0	8.0,10.0,10.0	9.0,10.0,10.0	9.0,10.0,10.0	9.0,10.0,10.0	9.0,10.0,10.0	9.0,10.0,10.0	9.0,10.0,10.0	9.0,10.0,10.0	8.0,8.0,9.0	9.0,10.0,10.0	PRJNA271899	SAMN04521880	B2-1
Escherichia coli	ST-131:E021	GCA_002416785.1	07b538937f6b2c2d53096ccd10b7a5d1	5.2365699999999995	0.87	0.57	8	10	10	9.0	10.0	10.0	9.0	10.0	10.0	9	10	10	9.0	10.0	10.0	9.0	10.0	10.0	9	10	10	9.0	10.0	10.0	8	8	9	9.0	10.0	10.0	8.0,10.0,10.0	9.0,10.0,10.0	9.0,10.0,10.0	9.0,10.0,10.0	9.0,10.0,10.0	9.0,10.0,10.0	9.0,10.0,10.0	9.0,10.0,10.0	8.0,8.0,9.0	9.0,10.0,10.0	PRJNA355910	SAMN06106835	B2-1
Escherichia coli	GN05516	GCA_001621575.1	0c71b4b28000e3c0868cfdd7fa7370e8	5.26232	0.89	0.65	8	10	10	9.0	10.0	10.0	9.0	10.0	10.0	9	10	10	9.0	10.0	10.0	9.0	10.0	10.0	9	10	10	9.0	10.0	10.0	8	8	9	9.0	10.0	10.0	8.0,10.0,10.0	9.0,10.0,10.0	9.0,10.0,10.0	9.0,10.0,10.0	9.0,10.0,10.0	9.0,10.0,10.0	9.0,10.0,10.0	9.0,10.0,10.0	8.0,8.0,9.0	9.0,10.0,10.0	PRJNA290784	SAMN04393281	B2-1
Escherichia coli	26_Esco_HA-NL	GCA_002442015.1	74374f36fcbbdcc4499ebb0333902273	5.11643	0.91	0.84	8	10	10	9.0	10.0	10.0	9.0	10.0	10.0	9	10	10	9.0	10.0	10.0	9.0	10.0	10.0	9	10	10	9.0	10.0	10.0	8	8	9	9.0	10.0	10.0	8.0,10.0,10.0	9.0,10.0,10.0	9.0,10.0,10.0	9.0,10.0,10.0	9.0,10.0,10.0	9.0,10.0,10.0	9.0,10.0,10.0	9.0,10.0,10.0	8.0,8.0,9.0	9.0,10.0,10.0	PRJNA352198	SAMN05977349	B2-1
Escherichia coli	B95	GCA_001561685.1	4a6daa9e779a0ddf334c59b51626e7b7	5.2087699999999995	0.92	0.78	8	10	10	9.0	10.0	10.0	9.0	10.0	10.0	9	10	10	9.0	10.0	10.0	9.0	10.0	10.0	9	10	10	9.0	10.0	10.0	8	8	9	9.0	10.0	10.0	8.0,10.0,10.0	9.0,10.0,10.0	9.0,10.0,10.0	9.0,10.0,10.0	9.0,10.0,10.0	9.0,10.0,10.0	9.0,10.0,10.0	9.0,10.0,10.0	8.0,8.0,9.0	9.0,10.0,10.0	PRJNA295914	SAMN04273107	B2-1
Escherichia coli	U2	GCA_001638065.1	f0de802599218d7ebe7d8e417996fa0f	5.20972	0.92	0.79	8	10	10	9.0	10.0	10.0	9.0	10.0	10.0	9	10	10	9.0	10.0	10.0	9.0	10.0	10.0	9	10	10	9.0	10.0	10.0	8	8	9	9.0	10.0	10.0	8.0,10.0,10.0	9.0,10.0,10.0	9.0,10.0,10.0	9.0,10.0,10.0	9.0,10.0,10.0	9.0,10.0,10.0	9.0,10.0,10.0	9.0,10.0,10.0	8.0,8.0,9.0	9.0,10.0,10.0	PRJNA295914	SAMN04273124	B2-1
Escherichia coli LAU-EC7	LAU-EC7	GCA_000506465.2	85a2d98362588e65d65026d635760d12	5.28113	0.97	0.88	8	10	10	9.0	10.0	10.0	9.0	10.0	10.0	9	10	10	9.0	10.0	10.0	9.0	10.0	10.0	9	10	10	9.0	10.0	10.0	8	8	9	9.0	10.0	10.0	8.0,10.0,10.0	9.0,10.0,10.0	9.0,10.0,10.0	9.0,10.0,10.0	9.0,10.0,10.0	9.0,10.0,10.0	9.0,10.0,10.0	9.0,10.0,10.0	8.0,8.0,9.0	9.0,10.0,10.0	PRJNA215783	SAMN02470241	B2-1
Escherichia coli	BWH61	GCA_001030325.1	6ffe8394879045e8acdc4b8e78ce95a4	5.28576	0.98	0.93	8	10	10	9.0	10.0	10.0	9.0	10.0	10.0	9	10	10	9.0	10.0	10.0	9.0	10.0	10.0	9	10	10	9.0	10.0	10.0	8	8	9	9.0	10.0	10.0	8.0,10.0,10.0	9.0,10.0,10.0	9.0,10.0,10.0	9.0,10.0,10.0	9.0,10.0,10.0	9.0,10.0,10.0	9.0,10.0,10.0	9.0,10.0,10.0	8.0,8.0,9.0	9.0,10.0,10.0	PRJNA271899	SAMN03280202	B2-1
Escherichia coli	BWH60	GCA_001030305.1	bf93fe2a0ec0a952f42ba09e877a42b3	5.28364	0.98	0.93	8	10	10	9.0	10.0	10.0	9.0	10.0	10.0	9	10	10	9.0	10.0	10.0	9.0	10.0	10.0	9	10	10	9.0	10.0	10.0	8	8	9	9.0	10.0	10.0	8.0,10.0,10.0	9.0,10.0,10.0	9.0,10.0,10.0	9.0,10.0,10.0	9.0,10.0,10.0	9.0,10.0,10.0	9.0,10.0,10.0	9.0,10.0,10.0	8.0,8.0,9.0	9.0,10.0,10.0	PRJNA271899	SAMN03280201	B2-1
Escherichia coli	MOD1-EC6116	GCA_002463555.1	11b39158ac7fe588b1c05e5c2a027494	5.14804	0.92	0.78	8	10	10	9.0	10.0	10.0	9.0	10.0	10.0	9	10	10	9.0	10.0	10.0	9.0	10.0	10.0	9	10	10	9.0	10.0	10.0	8	8	9	9.0	10.0	10.0	8.0,10.0,10.0	9.0,10.0,10.0	9.0,10.0,10.0	9.0,10.0,10.0	9.0,10.0,10.0	9.0,10.0,10.0	9.0,10.0,10.0	9.0,10.0,10.0	8.0,8.0,9.0	9.0,10.0,10.0	PRJNA230969	SAMN05439503	B2-1
Escherichia coli	JJ2434	GCA_001513635.1	e2ada73fb72750c50168fa13922ab612	5.3171	1.0	1.0	8	10	10	9.0	10.0	10.0	9.0	10.0	10.0	9	10	10	9.0	10.0	10.0	9.0	10.0	10.0	9	10	10	9.0	10.0	10.0	8	8	9	9.0	10.0	10.0	8.0,10.0,10.0	9.0,10.0,10.0	9.0,10.0,10.0	9.0,10.0,10.0	9.0,10.0,10.0	9.0,10.0,10.0	9.0,10.0,10.0	9.0,10.0,10.0	8.0,8.0,9.0	9.0,10.0,10.0	PRJNA307507	SAMN04381854	B2-1
Escherichia coli	CD306	GCA_001513615.1	af9cc0003668f1c2ea4d6ae5168916ca	5.219040000000001	1.0	1.0	8	10	10	9.0	10.0	10.0	9.0	10.0	10.0	9	10	10	9.0	10.0	10.0	9.0	10.0	10.0	9	10	10	9.0	10.0	10.0	8	8	9	9.0	10.0	10.0	8.0,10.0,10.0	9.0,10.0,10.0	9.0,10.0,10.0	9.0,10.0,10.0	9.0,10.0,10.0	9.0,10.0,10.0	9.0,10.0,10.0	9.0,10.0,10.0	8.0,8.0,9.0	9.0,10.0,10.0	PRJNA307507	SAMN04381845	B2-1
Escherichia coli CHS 68	CHS 68	GCA_000692695.1	f4f7f5e378d4e1dba1a7faeee2a552ec	5.27658	0.98	0.94	8	10	10	9.0	10.0	10.0	9.0	10.0	10.0	9	10	10	9.0	10.0	10.0	9.0	10.0	10.0	9	10	10	9.0	10.0	10.0	8	8	9	9.0	10.0	10.0	8.0,10.0,10.0	9.0,10.0,10.0	9.0,10.0,10.0	9.0,10.0,10.0	9.0,10.0,10.0	9.0,10.0,10.0	9.0,10.0,10.0	9.0,10.0,10.0	8.0,8.0,9.0	9.0,10.0,10.0	PRJNA234237	SAMN02581370	B2-1
Escherichia coli KTE49	KTE49	GCA_000351445.1	2da1847ec722580a3d90a5cbac01894f	5.263730000000001	0.93	0.9	8	10	10	9.0	10.0	10.0	9.0	10.0	10.0	9	10	10	9.0	10.0	10.0	9.0	10.0	10.0	9	10	10	9.0	10.0	10.0	8	8	9	9.0	10.0	10.0	8.0,10.0,10.0	9.0,10.0,10.0	9.0,10.0,10.0	9.0,10.0,10.0	9.0,10.0,10.0	9.0,10.0,10.0	9.0,10.0,10.0	9.0,10.0,10.0	8.0,8.0,9.0	9.0,10.0,10.0	PRJNA164855	SAMN00854608	B2-1
Escherichia coli HVH 84 (4-1021478)	HVH 84 (4-1021478)	GCA_000457185.1	3513a252152d78d5d7e19e6a1adb1a70	5.241969999999999	0.98	0.92	8	10	10	9.0	10.0	10.0	9.0	10.0	10.0	9	10	10	9.0	10.0	10.0	9.0	10.0	10.0	9	10	10	9.0	10.0	10.0	8	8	9	9.0	10.0	10.0	8.0,10.0,10.0	9.0,10.0,10.0	9.0,10.0,10.0	9.0,10.0,10.0	9.0,10.0,10.0	9.0,10.0,10.0	9.0,10.0,10.0	9.0,10.0,10.0	8.0,8.0,9.0	9.0,10.0,10.0	PRJNA186106	SAMN01885733	B2-1
Escherichia coli HVH 205 (4-3094677)	HVH 205 (4-3094677)	GCA_000459155.1	e0e1f123858881dab491eab61b41ff47	5.387919999999999	0.98	0.93	8	10	10	9.0	10.0	10.0				9	10	10	9.0	10.0	10.0				9	10	10	9.0	10.0	10.0	8	8	9				8.0,10.0,10.0	9.0,10.0,10.0	nan,nan,nan	9.0,10.0,10.0	9.0,10.0,10.0	nan,nan,nan	9.0,10.0,10.0	9.0,10.0,10.0	8.0,8.0,9.0	nan,nan,nan	PRJNA186232	SAMN01885844	B2-1
Escherichia coli	CCUG 62462	GCA_001661055.2	1735770767523a6e03553d7abb552a4c	5.26633	0.93	0.82	8	10	10	9.0	10.0	10.0	9.0	10.0	10.0	9	10	10	9.0	10.0	10.0	9.0	10.0	10.0	9	10	10	9.0	10.0	10.0	8	8	9	9.0	10.0	10.0	8.0,10.0,10.0	9.0,10.0,10.0	9.0,10.0,10.0	9.0,10.0,10.0	9.0,10.0,10.0	9.0,10.0,10.0	9.0,10.0,10.0	9.0,10.0,10.0	8.0,8.0,9.0	9.0,10.0,10.0	PRJNA324653	SAMN05212795	B2-1
Escherichia coli	U92	GCA_001638165.1	6e81f32711008b84aa95994477ba22f3	5.28721	0.91	0.74	8	10	10	9.0	10.0	10.0	9.0	10.0	10.0	9	10	10	9.0	10.0	10.0	9.0	10.0	10.0	9	10	10	9.0	10.0	10.0	8	8	9	9.0	10.0	10.0	8.0,10.0,10.0	9.0,10.0,10.0	9.0,10.0,10.0	9.0,10.0,10.0	9.0,10.0,10.0	9.0,10.0,10.0	9.0,10.0,10.0	9.0,10.0,10.0	8.0,8.0,9.0	9.0,10.0,10.0	PRJNA295914	SAMN04273128	B2-1
Escherichia coli	EC191	GCA_002507455.1	c5b7f27ef0621025c0338f1bb7c713ac	5.04385	0.98	0.93	8	10	10	9.0	10.0	10.0	9.0	10.0	10.0	9	10	10	9.0	10.0	10.0	9.0	10.0	10.0	9	10	10	9.0	10.0	10.0	8	8	9	9.0	10.0	10.0	8.0,10.0,10.0	9.0,10.0,10.0	9.0,10.0,10.0	9.0,10.0,10.0	9.0,10.0,10.0	9.0,10.0,10.0	9.0,10.0,10.0	9.0,10.0,10.0	8.0,8.0,9.0	9.0,10.0,10.0	PRJNA407669	SAMN07660898	B2-1
Escherichia coli HVH 146 (4-3189767)	HVH 146 (4-3189767)	GCA_000458175.1	a0201a1654f121535c56072739d69874	5.40238	0.98	0.92	8	10	10	9.0	10.0	10.0				9	10	10							9	10	10	9.0	10.0	10.0	8	8	9				8.0,10.0,10.0	9.0,10.0,10.0	nan,nan,nan	9.0,10.0,10.0	nan,nan,nan	nan,nan,nan	9.0,10.0,10.0	9.0,10.0,10.0	8.0,8.0,9.0	nan,nan,nan	PRJNA186178	SAMN01885791	B2-1
Escherichia coli	1011	GCA_001647335.1	e125e9f168ff2d9ba76aeebfb17307a1	5.09968	0.93	0.83	8	10	10	9.0	10.0	10.0	9.0	10.0	10.0	9	10	10	9.0	10.0	10.0	9.0	10.0	10.0	9	10	10	9.0	10.0	10.0	8	8	9	9.0	10.0	10.0	8.0,10.0,10.0	9.0,10.0,10.0	9.0,10.0,10.0	9.0,10.0,10.0	9.0,10.0,10.0	9.0,10.0,10.0	9.0,10.0,10.0	9.0,10.0,10.0	8.0,8.0,9.0	9.0,10.0,10.0	PRJNA295914	SAMN04273061	B2-1
Escherichia coli KTE178	KTE178	GCA_000350905.1	a29be4aa6bc028887ff656f8dc3d2b57	5.30789	0.96	0.93	8	10	10	9.0	10.0	10.0				9	10	10							9	10	10	9.0	10.0	10.0	8	8	9				8.0,10.0,10.0	9.0,10.0,10.0	nan,nan,nan	9.0,10.0,10.0	nan,nan,nan	nan,nan,nan	9.0,10.0,10.0	9.0,10.0,10.0	8.0,8.0,9.0	nan,nan,nan	PRJNA163373	SAMN00974035	B2-1
Escherichia coli	11.3-R3	GCA_002001945.1	7dc5e04133d21462ee230fe6e9c40597	5.21853	0.92	0.79	8	10	10	9.0	10.0	10.0				9	10	10							9	10	10	9.0	10.0	10.0	8	8	9				8.0,10.0,10.0	9.0,10.0,10.0	nan,nan,nan	9.0,10.0,10.0	nan,nan,nan	nan,nan,nan	9.0,10.0,10.0	9.0,10.0,10.0	8.0,8.0,9.0	nan,nan,nan	PRJNA335932	SAMN05567350	B2-1
Escherichia coli HVH 17 (4-7473087)	HVH 17 (4-7473087)	GCA_000456225.1	c3dee94e79149db07cd7e8ccdf6841f3	5.27649	0.95	0.9	8	10	10	9.0	10.0	10.0				9	10	10							9	10	10	9.0	10.0	10.0	8	8	9				8.0,10.0,10.0	9.0,10.0,10.0	nan,nan,nan	9.0,10.0,10.0	nan,nan,nan	nan,nan,nan	9.0,10.0,10.0	9.0,10.0,10.0	8.0,8.0,9.0	nan,nan,nan	PRJNA186050	SAMN01885680	B2-1
Escherichia coli	3019	GCA_001561175.1	e313d4249747bbb140301d9037020b1c	5.20214	0.91	0.83	8	10	10	9.0	10.0	10.0				9	10	10							9	10	10	9.0	10.0	10.0	8	8	9				8.0,10.0,10.0	9.0,10.0,10.0	nan,nan,nan	9.0,10.0,10.0	nan,nan,nan	nan,nan,nan	9.0,10.0,10.0	9.0,10.0,10.0	8.0,8.0,9.0	nan,nan,nan	PRJNA295914	SAMN04273074	B2-1
Escherichia coli HVH 141 (4-5995973)	HVH 141 (4-5995973)	GCA_000458075.1	01c2df73a3c12b93c38baed83153aca6	5.20231	0.99	0.95	8	10	10	9.0	10.0	10.0	9.0	10.0	10.0	9	10	10	9.0	10.0	10.0	9.0	10.0	10.0	9	10	10	9.0	10.0	10.0	8	8	9				8.0,10.0,10.0	9.0,10.0,10.0	9.0,10.0,10.0	9.0,10.0,10.0	9.0,10.0,10.0	9.0,10.0,10.0	9.0,10.0,10.0	9.0,10.0,10.0	8.0,8.0,9.0	nan,nan,nan	PRJNA186173	SAMN01885786	B2-1
Escherichia coli	B48	GCA_001561435.1	1865f2045510f62630200d73e114eb0c	5.18806	0.92	0.76	8	10	10	9.0	10.0	10.0				9	10	10	9.0	10.0	10.0				9	10	10	9.0	10.0	10.0	8	8	9				8.0,10.0,10.0	9.0,10.0,10.0	nan,nan,nan	9.0,10.0,10.0	9.0,10.0,10.0	nan,nan,nan	9.0,10.0,10.0	9.0,10.0,10.0	8.0,8.0,9.0	nan,nan,nan	PRJNA295914	SAMN04273093	B2-1
Escherichia coli	MOD1-EC6699	GCA_002521555.1	07f312a473ab4b74cc3aca3ae1a9264f	5.03956	0.9	0.71	8	10	10	9.0	10.0	10.0	9.0	10.0	10.0	9	10	10	9.0	10.0	10.0	9.0	10.0	10.0	9	10	10	9.0	10.0	10.0	8	8	9	9.0	10.0	10.0	8.0,10.0,10.0	9.0,10.0,10.0	9.0,10.0,10.0	9.0,10.0,10.0	9.0,10.0,10.0	9.0,10.0,10.0	9.0,10.0,10.0	9.0,10.0,10.0	8.0,8.0,9.0	9.0,10.0,10.0	PRJNA230969	SAMN04992529	B2-1
Escherichia coli	35-593	GCA_002243765.1	e4ec9e40ebf14640f4076874393cd582	5.11484	0.99	0.95	8	10	10	9.0	10.0	10.0	9.0	10.0	10.0	9	10	10	9.0	10.0	10.0	9.0	10.0	10.0	9	10	10	9.0	10.0	10.0	8	8	9	9.0	10.0	10.0	8.0,10.0,10.0	9.0,10.0,10.0	9.0,10.0,10.0	9.0,10.0,10.0	9.0,10.0,10.0	9.0,10.0,10.0	9.0,10.0,10.0	9.0,10.0,10.0	8.0,8.0,9.0	9.0,10.0,10.0	PRJNA269984	SAMN03262727	B2-1
Escherichia coli	G749	GCA_001566635.1	313867263fe3df7bd5c195d32705b527	5.21997	1.0	0.99	8	10	10	9.0	10.0	10.0				9	10	10							9	10	10	9.0	10.0	10.0	8	8	9				8.0,10.0,10.0	9.0,10.0,10.0	nan,nan,nan	9.0,10.0,10.0	nan,nan,nan	nan,nan,nan	9.0,10.0,10.0	9.0,10.0,10.0	8.0,8.0,9.0	nan,nan,nan	PRJNA307507	SAMN04381851	B2-1
Escherichia coli	Ecol_AZ159	GCA_002012145.1	20715a1aebbaf4c556f5ae6234d91cb8	5.10193	1.0	1.0	8	10	10	9.0	10.0	10.0	9.0	10.0	10.0	9	10	10	9.0	10.0	10.0	9.0	10.0	10.0	9	10	10	9.0	10.0	10.0	8	8	9	9.0	10.0	10.0	8.0,10.0,10.0	9.0,10.0,10.0	9.0,10.0,10.0	9.0,10.0,10.0	9.0,10.0,10.0	9.0,10.0,10.0	9.0,10.0,10.0	9.0,10.0,10.0	8.0,8.0,9.0	9.0,10.0,10.0	PRJNA316786	SAMN05511159	B2-1
Escherichia coli	EC192	GCA_002507485.1	370c240f6d18476635a0d60d2b898021	5.05741	0.96	0.86	8	10	10	9.0	10.0	10.0	9.0	10.0	10.0	9	10	10	9.0	10.0	10.0	9.0	10.0	10.0	9	10	10	9.0	10.0	10.0	8	8	9	9.0	10.0	10.0	8.0,10.0,10.0	9.0,10.0,10.0	9.0,10.0,10.0	9.0,10.0,10.0	9.0,10.0,10.0	9.0,10.0,10.0	9.0,10.0,10.0	9.0,10.0,10.0	8.0,8.0,9.0	9.0,10.0,10.0	PRJNA407669	SAMN07660899	B2-1
Escherichia coli	107-1461	GCA_002244995.1	91bf2e62c5c0820b419eb6e0dfb4d17d	5.2077800000000005	0.95	0.9	8	10	10	9.0	10.0	10.0	9.0	10.0	10.0	9	10	10	9.0	10.0	10.0	9.0	10.0	10.0	9	10	10	9.0	10.0	10.0	8	8	9	9.0	10.0	10.0	8.0,10.0,10.0	9.0,10.0,10.0	9.0,10.0,10.0	9.0,10.0,10.0	9.0,10.0,10.0	9.0,10.0,10.0	9.0,10.0,10.0	9.0,10.0,10.0	8.0,8.0,9.0	9.0,10.0,10.0	PRJNA269984	SAMN03262790	B2-1
Escherichia coli	LM33	GCA_900007315.1	0fc1ee4aabe0e8b4a2ed6f0bee53a188	5.20155	0.92	0.88	8	10	10							9	10	10							9	10	10				8	8	9				8.0,10.0,10.0	nan,nan,nan	nan,nan,nan	9.0,10.0,10.0	nan,nan,nan	nan,nan,nan	9.0,10.0,10.0	nan,nan,nan	8.0,8.0,9.0	nan,nan,nan	PRJEB9970	SAMEA3496963	B2-1
Escherichia coli	MB3298	GCA_001638025.1	ebb92879346c4e29fbc35ad586b46f65	5.14214	0.92	0.79	8	10	10	9.0	10.0	10.0	9.0	10.0	10.0	9	10	10	9.0	10.0	10.0				9	10	10	9.0	10.0	10.0	8	8	9				8.0,10.0,10.0	9.0,10.0,10.0	9.0,10.0,10.0	9.0,10.0,10.0	9.0,10.0,10.0	nan,nan,nan	9.0,10.0,10.0	9.0,10.0,10.0	8.0,8.0,9.0	nan,nan,nan	PRJNA295914	SAMN04273121	B2-1
Escherichia coli	Spr2013_WWKa_ALT_43	GCA_003145935.1	3bd82bcdc292779910c80ccf899a6115	5.02904	0.87	0.69	8	10	10	9.0	10.0	10.0	9.0	10.0	10.0	9	10	10	9.0	10.0	10.0	9.0	10.0	10.0	9	10	10	9.0	10.0	10.0	8	8	9	9.0	10.0	10.0	8.0,10.0,10.0	9.0,10.0,10.0	9.0,10.0,10.0	9.0,10.0,10.0	9.0,10.0,10.0	9.0,10.0,10.0	9.0,10.0,10.0	9.0,10.0,10.0	8.0,8.0,9.0	9.0,10.0,10.0	PRJNA380388	SAMN06641812	B2-1
Escherichia coli	MOD1-EC6883	GCA_002520015.1	d642e63f317def05acdeeb587e7c7382	5.11796	0.93	0.83	8	10	10	9.0	10.0	10.0	9.0	10.0	10.0	9	10	10	9.0	10.0	10.0	9.0	10.0	10.0	9	10	10	9.0	10.0	10.0	8	8	9	9.0	10.0	10.0	8.0,10.0,10.0	9.0,10.0,10.0	9.0,10.0,10.0	9.0,10.0,10.0	9.0,10.0,10.0	9.0,10.0,10.0	9.0,10.0,10.0	9.0,10.0,10.0	8.0,8.0,9.0	9.0,10.0,10.0	PRJNA230969	SAMN04992249	B2-1
Escherichia coli	MOD1-EC5458	GCA_002230095.1	7e1e3d5b343c5334687c508d7001a94d	4.968719999999999	0.92	0.76	8	10	10	9.0	10.0	10.0	9.0	10.0	10.0	9	10	10	9.0	10.0	10.0	9.0	10.0	10.0	9	10	10	9.0	10.0	10.0	8	8	9	9.0	10.0	10.0	8.0,10.0,10.0	9.0,10.0,10.0	9.0,10.0,10.0	9.0,10.0,10.0	9.0,10.0,10.0	9.0,10.0,10.0	9.0,10.0,10.0	9.0,10.0,10.0	8.0,8.0,9.0	9.0,10.0,10.0	PRJNA230969	SAMN05440287	B2-1
Escherichia coli	TUM13736	GCA_003175575.1	e7f0ebc069bb47cb690b484b542032ef	5.06145	0.95	0.81	8	10	10	9.0	10.0	10.0	9.0	10.0	10.0	9	10	10	9.0	10.0	10.0	9.0	10.0	10.0	9	10	10	9.0	10.0	10.0	8	8	9	9.0	10.0	10.0	8.0,10.0,10.0	9.0,10.0,10.0	9.0,10.0,10.0	9.0,10.0,10.0	9.0,10.0,10.0	9.0,10.0,10.0	9.0,10.0,10.0	9.0,10.0,10.0	8.0,8.0,9.0	9.0,10.0,10.0	PRJDB6851	SAMD00115680	B2-1
Escherichia coli HVH 177 (4-2876612)	HVH 177 (4-2876612)	GCA_000507645.1	22621a85101717cd03f575f70c91e8c5	5.06276	0.99	0.97	8	10	10	9.0	10.0	10.0	9.0	10.0	10.0	9	10	10	9.0	10.0	10.0	9.0	10.0	10.0	9	10	10	9.0	10.0	10.0	8	8	9	9.0	10.0	10.0	8.0,10.0,10.0	9.0,10.0,10.0	9.0,10.0,10.0	9.0,10.0,10.0	9.0,10.0,10.0	9.0,10.0,10.0	9.0,10.0,10.0	9.0,10.0,10.0	8.0,8.0,9.0	9.0,10.0,10.0	PRJNA186205	SAMN01885818	B2-1
Escherichia coli	S250	GCA_001648715.1	f2c77941a081552ec7e6fc06cc54159f	4.978190000000001	0.93	0.91	8	10	10	9.0	10.0	10.0	9.0	10.0	10.0	9	10	10	9.0	10.0	10.0	9.0	10.0	10.0	9	10	10	9.0	10.0	10.0	8	8	9	9.0	10.0	10.0	8.0,10.0,10.0	9.0,10.0,10.0	9.0,10.0,10.0	9.0,10.0,10.0	9.0,10.0,10.0	9.0,10.0,10.0	9.0,10.0,10.0	9.0,10.0,10.0	8.0,8.0,9.0	9.0,10.0,10.0	PRJNA320043	SAMN04914651	B2-1
Escherichia coli	14747-1	GCA_003027505.1	514321e5da7d6bc597748a95492ef928	5.03819	0.95	0.88	8	10	10	9.0	10.0	10.0	9.0	10.0	10.0	9	10	10	9.0	10.0	10.0	9.0	10.0	10.0	9	10	10	9.0	10.0	10.0	8	8	9	9.0	10.0	10.0	8.0,10.0,10.0	9.0,10.0,10.0	9.0,10.0,10.0	9.0,10.0,10.0	9.0,10.0,10.0	9.0,10.0,10.0	9.0,10.0,10.0	9.0,10.0,10.0	8.0,8.0,9.0	9.0,10.0,10.0	PRJNA230969	SAMN08668652	B2-1
Escherichia coli	IMT26197	GCA_001675705.1	048bc4e413a36380d677ea4af1191c36	4.96145	0.84	0.37	8	10	10	9.0	10.0	10.0	9.0	10.0	10.0	9	10	10	9.0	10.0	10.0	9.0	10.0	10.0	9	10	10	9.0	10.0	10.0	8	8	9	9.0	10.0	10.0	8.0,10.0,10.0	9.0,10.0,10.0	9.0,10.0,10.0	9.0,10.0,10.0	9.0,10.0,10.0	9.0,10.0,10.0	9.0,10.0,10.0	9.0,10.0,10.0	8.0,8.0,9.0	9.0,10.0,10.0	PRJNA322739	SAMN05172964	B2-1
Escherichia coli	HT2012136	GCA_002973175.1	48d841df449e6203fd2163f8786adda6	5.1628300000000005	0.84	0.65	8	10	10							9	10	10							9	10	10				8	8	9				8.0,10.0,10.0	nan,nan,nan	nan,nan,nan	9.0,10.0,10.0	nan,nan,nan	nan,nan,nan	9.0,10.0,10.0	nan,nan,nan	8.0,8.0,9.0	nan,nan,nan	PRJNA277263	SAMN03389075	B2-1
Escherichia coli	HT2012131	GCA_002972715.1	5e7f04ee5cda2f5a8ea4026350d0c4c5	5.0598	0.87	0.68	8	10	10	9.0	10.0	10.0	9.0	10.0	10.0	9	10	10	9.0	10.0	10.0	9.0	10.0	10.0	9	10	10	9.0	10.0	10.0	8	8	9	9.0	10.0	10.0	8.0,10.0,10.0	9.0,10.0,10.0	9.0,10.0,10.0	9.0,10.0,10.0	9.0,10.0,10.0	9.0,10.0,10.0	9.0,10.0,10.0	9.0,10.0,10.0	8.0,8.0,9.0	9.0,10.0,10.0	PRJNA277258	SAMN03388695	B2-1
Escherichia coli	strain Z247	GCA_002142715.1	d6e512be4c662ea0b7f9a3b01d2c71c8	5.4000699999999995	1.0	0.99	8	10	10							9	10	10							9	10	10				8	8	9				8.0,10.0,10.0	nan,nan,nan	nan,nan,nan	9.0,10.0,10.0	nan,nan,nan	nan,nan,nan	9.0,10.0,10.0	nan,nan,nan	8.0,8.0,9.0	nan,nan,nan	PRJNA386074	SAMN06925129	B2-1
Escherichia coli	MOD1-EC7007	GCA_002467885.1	3c63c90d319084b79cf85977d7219337	5.3204199999999995	0.96	0.85	8	10	10							9	10	10							9	10	10				8	8	9				8.0,10.0,10.0	nan,nan,nan	nan,nan,nan	9.0,10.0,10.0	nan,nan,nan	nan,nan,nan	9.0,10.0,10.0	nan,nan,nan	8.0,8.0,9.0	nan,nan,nan	PRJNA230969	SAMN04992373	B2-1
Escherichia coli	F2_56	GCA_900196295.1	a1164d26631241ed54ccab023a55509a	5.41627	0.95	0.88	8	10	10							9	10	10							9	10	10				8	8	9				8.0,10.0,10.0	nan,nan,nan	nan,nan,nan	9.0,10.0,10.0	nan,nan,nan	nan,nan,nan	9.0,10.0,10.0	nan,nan,nan	8.0,8.0,9.0	nan,nan,nan	PRJEB21464	SAMEA104140536	B2-1
Escherichia coli	Ecol_244	GCA_002012305.1	b2ce291c9aedeaed70d01e192fa12765	5.3830599999999995	1.0	0.99	8	10	10							9	10	10							9	10	10				8	8	9				8.0,10.0,10.0	nan,nan,nan	nan,nan,nan	9.0,10.0,10.0	nan,nan,nan	nan,nan,nan	9.0,10.0,10.0	nan,nan,nan	8.0,8.0,9.0	nan,nan,nan	PRJNA316786	SAMN05511157	B2-1
Escherichia coli	2999	GCA_001561195.1	2d000e22fe2c7000f7489394bad99e61	5.13089	0.92	0.78	8	10	10	9.0	10.0	10.0	9.0	10.0	10.0	9	10	10	9.0	10.0	10.0	9.0	10.0	10.0	9	10	10	9.0	10.0	10.0	8	8	9	9.0	10.0	10.0	8.0,10.0,10.0	9.0,10.0,10.0	9.0,10.0,10.0	9.0,10.0,10.0	9.0,10.0,10.0	9.0,10.0,10.0	9.0,10.0,10.0	9.0,10.0,10.0	8.0,8.0,9.0	9.0,10.0,10.0	PRJNA295914	SAMN04273073	B2-1
Escherichia coli	Ec-HUCA 4	GCA_002855715.1	9392b46e4a8b83a43ddaa7b373baf66a	5.35423	0.9	0.81	8	10	10	9.0	10.0	10.0				9	10	10							9	10	10				8	8	9				8.0,10.0,10.0	9.0,10.0,10.0	nan,nan,nan	9.0,10.0,10.0	nan,nan,nan	nan,nan,nan	9.0,10.0,10.0	nan,nan,nan	8.0,8.0,9.0	nan,nan,nan	PRJNA381431	SAMN06676457	B2-1
Escherichia coli	TUM17750	GCA_003203415.1	2f2c0dc69769c3cd3a42e93a21d4e8c9	5.47665	0.83	0.44	8	10	10	9.0	10.0	10.0				9	10	10							9	10	10	9.0	10.0	10.0	8	8	9				8.0,10.0,10.0	9.0,10.0,10.0	nan,nan,nan	9.0,10.0,10.0	nan,nan,nan	nan,nan,nan	9.0,10.0,10.0	9.0,10.0,10.0	8.0,8.0,9.0	nan,nan,nan	PRJDB6851	SAMD00119547	B2-1
Escherichia coli	CMY-33	GCA_003076735.1	27d2f68409b9be6ccb90f9a667600361	5.1996199999999995	0.9	0.88	8	10	10	9.0	10.0	10.0				9	10	10							9	10	10	9.0	10.0	10.0	8	8	9				8.0,10.0,10.0	9.0,10.0,10.0	nan,nan,nan	9.0,10.0,10.0	nan,nan,nan	nan,nan,nan	9.0,10.0,10.0	9.0,10.0,10.0	8.0,8.0,9.0	nan,nan,nan	PRJNA453674	SAMN08985455	B2-1
Escherichia coli	EC-32	GCA_003076695.1	ec3b9043d0572f07ca4ef6a4c7ccceb6	5.19989	0.89	0.87	8	10	10	9.0	10.0	10.0				9	10	10							9	10	10	9.0	10.0	10.0	8	8	9				8.0,10.0,10.0	9.0,10.0,10.0	nan,nan,nan	9.0,10.0,10.0	nan,nan,nan	nan,nan,nan	9.0,10.0,10.0	9.0,10.0,10.0	8.0,8.0,9.0	nan,nan,nan	PRJNA453674	SAMN08985454	B2-1
Escherichia coli	EC-16	GCA_003076715.1	7447fa4cd8f3f217ba504d06b8b8f48c	5.1924	0.89	0.87	8	10	10	9.0	10.0	10.0				9	10	10	9.0	10.0	10.0				9	10	10	9.0	10.0	10.0	8	8	9				8.0,10.0,10.0	9.0,10.0,10.0	nan,nan,nan	9.0,10.0,10.0	9.0,10.0,10.0	nan,nan,nan	9.0,10.0,10.0	9.0,10.0,10.0	8.0,8.0,9.0	nan,nan,nan	PRJNA453674	SAMN08985453	B2-1
Escherichia coli	EC-4	GCA_003076675.1	b3ebda2f13118a782beb2f7121bdb43e	5.1973400000000005	0.89	0.87	8	10	10	9.0	10.0	10.0				9	10	10	9.0	10.0	10.0				9	10	10	9.0	10.0	10.0	8	8	9				8.0,10.0,10.0	9.0,10.0,10.0	nan,nan,nan	9.0,10.0,10.0	9.0,10.0,10.0	nan,nan,nan	9.0,10.0,10.0	9.0,10.0,10.0	8.0,8.0,9.0	nan,nan,nan	PRJNA453674	SAMN08985452	B2-1
Escherichia coli	EC-1	GCA_003122025.1	e28c040544d7df636f977849b0ed3025	5.19763	0.89	0.87	8	10	10	9.0	10.0	10.0				9	10	10							9	10	10	9.0	10.0	10.0	8	8	9				8.0,10.0,10.0	9.0,10.0,10.0	nan,nan,nan	9.0,10.0,10.0	nan,nan,nan	nan,nan,nan	9.0,10.0,10.0	9.0,10.0,10.0	8.0,8.0,9.0	nan,nan,nan	PRJNA453674	SAMN08985439	B2-1
Escherichia coli	GN05843	GCA_001621765.1	57939e3c86bc5012133dcc5def994dc6	5.24873	0.92	0.77	8	10	10	9.0	10.0	10.0				9	10	10							9	10	10				8	8	9				8.0,10.0,10.0	9.0,10.0,10.0	nan,nan,nan	9.0,10.0,10.0	nan,nan,nan	nan,nan,nan	9.0,10.0,10.0	nan,nan,nan	8.0,8.0,9.0	nan,nan,nan	PRJNA290784	SAMN04393291	B2-1
Escherichia coli	B132	GCA_001561705.1	6e18101dd176eca70c2ee132a3de7915	5.12475	0.94	0.85	8	10	10	9.0	10.0	10.0	9.0	10.0	10.0	9	10	10	9.0	10.0	10.0	9.0	10.0	10.0	9	10	10	9.0	10.0	10.0	8	8	9	9.0	10.0	10.0	8.0,10.0,10.0	9.0,10.0,10.0	9.0,10.0,10.0	9.0,10.0,10.0	9.0,10.0,10.0	9.0,10.0,10.0	9.0,10.0,10.0	9.0,10.0,10.0	8.0,8.0,9.0	9.0,10.0,10.0	PRJNA295914	SAMN04273082	B2-1
Escherichia coli	GN02448	GCA_001521055.1	1a686ed45fd73f3c65eb272d23471e76	5.41633	0.86	0.66	8	10	10							9	10	10							9	10	10				8	8	9				8.0,10.0,10.0	nan,nan,nan	nan,nan,nan	9.0,10.0,10.0	nan,nan,nan	nan,nan,nan	9.0,10.0,10.0	nan,nan,nan	8.0,8.0,9.0	nan,nan,nan	PRJNA290784	SAMN03922979	B2-1
Escherichia coli	J21	GCA_001637985.1	c040ed1da771852c573eaa7aaa8445d9	5.16392	0.92	0.76	8	10	10	9.0	10.0	10.0	9.0	10.0	10.0	9	10	10	9.0	10.0	10.0	9.0	10.0	10.0	9	10	10	9.0	10.0	10.0	8	8	9	9.0	10.0	10.0	8.0,10.0,10.0	9.0,10.0,10.0	9.0,10.0,10.0	9.0,10.0,10.0	9.0,10.0,10.0	9.0,10.0,10.0	9.0,10.0,10.0	9.0,10.0,10.0	8.0,8.0,9.0	9.0,10.0,10.0	PRJNA295914	SAMN04273114	B2-1
Escherichia coli	LS4	GCA_002764015.1	d7a2f5deb66767649a57ae6e7b61ada5	5.3139	1.0	1.0	8	10	10	9.0	10.0	10.0				9	10	10							9	10	10				8	8	9				8.0,10.0,10.0	9.0,10.0,10.0	nan,nan,nan	9.0,10.0,10.0	nan,nan,nan	nan,nan,nan	9.0,10.0,10.0	nan,nan,nan	8.0,8.0,9.0	nan,nan,nan	PRJNA417204	SAMN07980822	B2-1
Escherichia coli	NQ3	GCA_002763995.1	fb18ac4b1cdee2abff5d5cff221f62d8	5.3139	1.0	1.0	8	10	10	9.0	10.0	10.0				9	10	10							9	10	10				8	8	9				8.0,10.0,10.0	9.0,10.0,10.0	nan,nan,nan	9.0,10.0,10.0	nan,nan,nan	nan,nan,nan	9.0,10.0,10.0	nan,nan,nan	8.0,8.0,9.0	nan,nan,nan	PRJNA417204	SAMN07980821	B2-1
Escherichia coli	TUM17749	GCA_003203395.1	58ebd86b2b9c41534f26893276cb2d58	5.26791	0.95	0.81	8	10	10	9.0	10.0	10.0				9	10	10							9	10	10				8	8	9				8.0,10.0,10.0	9.0,10.0,10.0	nan,nan,nan	9.0,10.0,10.0	nan,nan,nan	nan,nan,nan	9.0,10.0,10.0	nan,nan,nan	8.0,8.0,9.0	nan,nan,nan	PRJDB6851	SAMD00119546	B2-1
Escherichia coli	JJ1897	GCA_001513655.1	591f7c4240206ac9c056e1b6d4d40d7e	5.31504	1.0	1.0	8	10	10	9.0	10.0	10.0				9	10	10							9	10	10				8	8	9				8.0,10.0,10.0	9.0,10.0,10.0	nan,nan,nan	9.0,10.0,10.0	nan,nan,nan	nan,nan,nan	9.0,10.0,10.0	nan,nan,nan	8.0,8.0,9.0	nan,nan,nan	PRJNA307507	SAMN04381850	B2-1
Escherichia coli	1351	GCA_001647405.1	0780736df378892d6792d6317cb640f9	5.023969999999999	0.95	0.88	8	10	10	9.0	10.0	10.0	9.0	10.0	10.0	9	10	10	9.0	10.0	10.0	9.0	10.0	10.0	9	10	10	9.0	10.0	10.0	8	8	9	9.0	10.0	10.0	8.0,10.0,10.0	9.0,10.0,10.0	9.0,10.0,10.0	9.0,10.0,10.0	9.0,10.0,10.0	9.0,10.0,10.0	9.0,10.0,10.0	9.0,10.0,10.0	8.0,8.0,9.0	9.0,10.0,10.0	PRJNA295914	SAMN04273066	B2-1
Escherichia coli	B51	GCA_001561445.1	3bc9529693201a77927cf31dc9e262ad	5.02764	0.94	0.87	8	10	10	9.0	10.0	10.0	9.0	10.0	10.0	9	10	10	9.0	10.0	10.0	9.0	10.0	10.0	9	10	10	9.0	10.0	10.0	8	8	9	9.0	10.0	10.0	8.0,10.0,10.0	9.0,10.0,10.0	9.0,10.0,10.0	9.0,10.0,10.0	9.0,10.0,10.0	9.0,10.0,10.0	9.0,10.0,10.0	9.0,10.0,10.0	8.0,8.0,9.0	9.0,10.0,10.0	PRJNA295914	SAMN04273095	B2-1
Escherichia coli	U5	GCA_001638055.1	699b296349bb51b8e8cde8412b98b248	5.279	0.91	0.73	8	10	10	9.0	10.0	10.0	9.0	10.0	10.0	9	10	10	9.0	10.0	10.0	9.0	10.0	10.0	9	10	10	9.0	10.0	10.0	8	8	9				8.0,10.0,10.0	9.0,10.0,10.0	9.0,10.0,10.0	9.0,10.0,10.0	9.0,10.0,10.0	9.0,10.0,10.0	9.0,10.0,10.0	9.0,10.0,10.0	8.0,8.0,9.0	nan,nan,nan	PRJNA295914	SAMN04273126	B2-1
Escherichia coli	GN02449	GCA_001520395.1	193f7578936efa4c3c0f31a6ea22daf5	5.20871	0.9	0.7	8	10	10	9.0	10.0	10.0				9	10	10	9.0	10.0	10.0				9	10	10	9.0	10.0	10.0	8	8	9				8.0,10.0,10.0	9.0,10.0,10.0	nan,nan,nan	9.0,10.0,10.0	9.0,10.0,10.0	nan,nan,nan	9.0,10.0,10.0	9.0,10.0,10.0	8.0,8.0,9.0	nan,nan,nan	PRJNA290784	SAMN03922980	B2-1
Escherichia coli HVH 202 (4-3163997)	HVH 202 (4-3163997)	GCA_000459095.1	ced5f9e93d0686d8b3043418eaed2183	5.34804	0.96	0.93	8	10	10	9.0	10.0	10.0				9	10	10							9	10	10	9.0	10.0	10.0	8	8	9				8.0,10.0,10.0	9.0,10.0,10.0	nan,nan,nan	9.0,10.0,10.0	nan,nan,nan	nan,nan,nan	9.0,10.0,10.0	9.0,10.0,10.0	8.0,8.0,9.0	nan,nan,nan	PRJNA186229	SAMN01885841	B2-1
Escherichia coli	CR48	GCA_001182805.1	104f1be337f8d7466abeec52733e54cd	5.18569	0.92	0.88	8	10	10	9.0	10.0	10.0	9.0	10.0	10.0	9	10	10	9.0	10.0	10.0				9	10	10	9.0	10.0	10.0	8	8	9				8.0,10.0,10.0	9.0,10.0,10.0	9.0,10.0,10.0	9.0,10.0,10.0	9.0,10.0,10.0	nan,nan,nan	9.0,10.0,10.0	9.0,10.0,10.0	8.0,8.0,9.0	nan,nan,nan	PRJNA281568	SAMN03798494	B2-1
Escherichia coli	GN02545	GCA_001520695.1	fd5e67f34a5d00bd3943fc363669ecc7	5.226780000000001	0.92	0.77	8	10	10	9.0	10.0	10.0	9.0	10.0	10.0	9	10	10	9.0	10.0	10.0				9	10	10	9.0	10.0	10.0	8	8	9				8.0,10.0,10.0	9.0,10.0,10.0	9.0,10.0,10.0	9.0,10.0,10.0	9.0,10.0,10.0	nan,nan,nan	9.0,10.0,10.0	9.0,10.0,10.0	8.0,8.0,9.0	nan,nan,nan	PRJNA290784	SAMN03922994	B2-1
Escherichia coli	151-1921	GCA_002244785.1	d5b3d3676fdf0afb8e23bdb099ae1bf0	5.30334	0.98	0.94	8	10	10	9.0	10.0	10.0				9	10	10							9	10	10	9.0	10.0	10.0	8	8	9				8.0,10.0,10.0	9.0,10.0,10.0	nan,nan,nan	9.0,10.0,10.0	nan,nan,nan	nan,nan,nan	9.0,10.0,10.0	9.0,10.0,10.0	8.0,8.0,9.0	nan,nan,nan	PRJNA269984	SAMN03262780	B2-1
Escherichia coli	ZH063	GCA_001577325.1	0b820d8d4f6bd828f6896e1869239d76	5.19705	1.0	1.0	8	10	10	9.0	10.0	10.0	9.0	10.0	10.0	9	10	10	9.0	10.0	10.0	9.0	10.0	10.0	9	10	10	9.0	10.0	10.0	8	8	9	9.0	10.0	10.0	8.0,10.0,10.0	9.0,10.0,10.0	9.0,10.0,10.0	9.0,10.0,10.0	9.0,10.0,10.0	9.0,10.0,10.0	9.0,10.0,10.0	9.0,10.0,10.0	8.0,8.0,9.0	9.0,10.0,10.0	PRJNA307507	SAMN04381853	B2-1
Escherichia coli HVH 90 (4-3191362)	HVH 90 (4-3191362)	GCA_000457285.1	a381d57670ae518df569b36f52b4edca	5.178999999999999	0.99	0.95	8	10	10	9.0	10.0	10.0	9.0	10.0	10.0	9	10	10	9.0	10.0	10.0	9.0	10.0	10.0	9	10	10	9.0	10.0	10.0	8	8	9	9.0	10.0	10.0	8.0,10.0,10.0	9.0,10.0,10.0	9.0,10.0,10.0	9.0,10.0,10.0	9.0,10.0,10.0	9.0,10.0,10.0	9.0,10.0,10.0	9.0,10.0,10.0	8.0,8.0,9.0	9.0,10.0,10.0	PRJNA186112	SAMN01885739	B2-1
Escherichia coli	B54	GCA_001561455.1	bfa9615f5bd6964176dbd192a0cf1c96	5.15672	0.9	0.81	8	10	10	9.0	10.0	10.0	9.0	10.0	10.0	9	10	10	9.0	10.0	10.0	9.0	10.0	10.0	9	10	10	9.0	10.0	10.0	8	8	9	9.0	10.0	10.0	8.0,10.0,10.0	9.0,10.0,10.0	9.0,10.0,10.0	9.0,10.0,10.0	9.0,10.0,10.0	9.0,10.0,10.0	9.0,10.0,10.0	9.0,10.0,10.0	8.0,8.0,9.0	9.0,10.0,10.0	PRJNA295914	SAMN04273096	B2-1
Escherichia coli	U12	GCA_001637965.1	58151d06eea1d61728718cccfa093b60	5.10119	0.92	0.88	8	10	10	9.0	10.0	10.0	9.0	10.0	10.0	9	10	10	9.0	10.0	10.0	9.0	10.0	10.0	9	10	10	9.0	10.0	10.0	8	8	9	9.0	10.0	10.0	8.0,10.0,10.0	9.0,10.0,10.0	9.0,10.0,10.0	9.0,10.0,10.0	9.0,10.0,10.0	9.0,10.0,10.0	9.0,10.0,10.0	9.0,10.0,10.0	8.0,8.0,9.0	9.0,10.0,10.0	PRJNA295914	SAMN04273123	B2-1
Escherichia coli HVH 154 (4-5636698)	HVH 154 (4-5636698)	GCA_000458295.1	6045c441af4fa2263a1e9725a039c5c0	5.33657	0.96	0.84	8	10	10	9.0	10.0	10.0	9.0	10.0	10.0	9	10	10	9.0	10.0	10.0	9.0	10.0	10.0	9	10	10	9.0	10.0	10.0	8	8	9	9.0	10.0	10.0	8.0,10.0,10.0	9.0,10.0,10.0	9.0,10.0,10.0	9.0,10.0,10.0	9.0,10.0,10.0	9.0,10.0,10.0	9.0,10.0,10.0	9.0,10.0,10.0	8.0,8.0,9.0	9.0,10.0,10.0	PRJNA186186	SAMN01885799	B2-1
Escherichia coli	B44	GCA_001561375.1	33113ebba708fb200b95e410951a72bc	5.21017	0.91	0.84	8	10	10	9.0	10.0	10.0				9	10	10							9	10	10	9.0	10.0	10.0	8	8	9				8.0,10.0,10.0	9.0,10.0,10.0	nan,nan,nan	9.0,10.0,10.0	nan,nan,nan	nan,nan,nan	9.0,10.0,10.0	9.0,10.0,10.0	8.0,8.0,9.0	nan,nan,nan	PRJNA295914	SAMN04273090	B2-1
Escherichia coli KTE6	KTE6	GCA_000352065.1	9122517b48933796a3c3b6a733078690	5.213369999999999	0.99	0.95	8	10	10	9.0	10.0	10.0	9.0	10.0	10.0	9	10	10	9.0	10.0	10.0	9.0	10.0	10.0	9	10	10	9.0	10.0	10.0	8	8	9	9.0	10.0	10.0	8.0,10.0,10.0	9.0,10.0,10.0	9.0,10.0,10.0	9.0,10.0,10.0	9.0,10.0,10.0	9.0,10.0,10.0	9.0,10.0,10.0	9.0,10.0,10.0	8.0,8.0,9.0	9.0,10.0,10.0	PRJNA157573	SAMN00847645	B2-1
Escherichia coli	11.1-R1	GCA_002001525.1	54397fd940920ed5f1d9d06b6c7a1781	5.1375	0.96	0.85	8	10	10	9.0	10.0	10.0	9.0	10.0	10.0	9	10	10	9.0	10.0	10.0	9.0	10.0	10.0	9	10	10	9.0	10.0	10.0	8	8	9	9.0	10.0	10.0	8.0,10.0,10.0	9.0,10.0,10.0	9.0,10.0,10.0	9.0,10.0,10.0	9.0,10.0,10.0	9.0,10.0,10.0	9.0,10.0,10.0	9.0,10.0,10.0	8.0,8.0,9.0	9.0,10.0,10.0	PRJNA335932	SAMN05567349	B2-1
Escherichia coli	SaT040	GCA_001566615.1	47bc945688206e6177beffb693a19f8d	5.17604	1.0	1.0	8	10	10	9.0	10.0	10.0	9.0	10.0	10.0	9	10	10	9.0	10.0	10.0	9.0	10.0	10.0	9	10	10	9.0	10.0	10.0	8	8	9				8.0,10.0,10.0	9.0,10.0,10.0	9.0,10.0,10.0	9.0,10.0,10.0	9.0,10.0,10.0	9.0,10.0,10.0	9.0,10.0,10.0	9.0,10.0,10.0	8.0,8.0,9.0	nan,nan,nan	PRJNA307507	SAMN04381849	B2-1
Escherichia coli	1366	GCA_001561045.1	301c73cfe2db4dac3275bd973e10c065	5.13315	0.93	0.83	8	10	10	9.0	10.0	10.0	9.0	10.0	10.0	9	10	10	9.0	10.0	10.0	9.0	10.0	10.0	9	10	10	9.0	10.0	10.0	8	8	9	9.0	10.0	10.0	8.0,10.0,10.0	9.0,10.0,10.0	9.0,10.0,10.0	9.0,10.0,10.0	9.0,10.0,10.0	9.0,10.0,10.0	9.0,10.0,10.0	9.0,10.0,10.0	8.0,8.0,9.0	9.0,10.0,10.0	PRJNA295914	SAMN04273067	B2-1
Escherichia coli	B3	GCA_001561135.1	94127b076c6f5abec3f346fd748b51dc	5.13563	0.94	0.85	8	10	10	9.0	10.0	10.0	9.0	10.0	10.0	9	10	10	9.0	10.0	10.0	9.0	10.0	10.0	9	10	10	9.0	10.0	10.0	8	8	9	9.0	10.0	10.0	8.0,10.0,10.0	9.0,10.0,10.0	9.0,10.0,10.0	9.0,10.0,10.0	9.0,10.0,10.0	9.0,10.0,10.0	9.0,10.0,10.0	9.0,10.0,10.0	8.0,8.0,9.0	9.0,10.0,10.0	PRJNA295914	SAMN04273088	B2-1
Escherichia coli	MB1074	GCA_001637845.1	15fed6ebb567a6a08cc957f4c4b4f799	5.347580000000001	0.91	0.72	8	10	10	9.0	10.0	10.0				9	10	10							9	10	10	9.0	10.0	10.0	8	8	9				8.0,10.0,10.0	9.0,10.0,10.0	nan,nan,nan	9.0,10.0,10.0	nan,nan,nan	nan,nan,nan	9.0,10.0,10.0	9.0,10.0,10.0	8.0,8.0,9.0	nan,nan,nan	PRJNA295914	SAMN04273118	B2-1
Escherichia coli	GN04124	GCA_001521375.1	c2afad2c5990220f5d8bd9a7b5da88a7	5.20063	0.88	0.63	8	10	10	9.0	10.0	10.0	9.0	10.0	10.0	9	10	10	9.0	10.0	10.0	9.0	10.0	10.0	9	10	10	9.0	10.0	10.0	8	8	9	9.0	10.0	10.0	8.0,10.0,10.0	9.0,10.0,10.0	9.0,10.0,10.0	9.0,10.0,10.0	9.0,10.0,10.0	9.0,10.0,10.0	9.0,10.0,10.0	9.0,10.0,10.0	8.0,8.0,9.0	9.0,10.0,10.0	PRJNA290784	SAMN04388567	B2-1
Escherichia coli	G199	GCA_002120205.1	32a3a5544a6a3b416b0c3c27bcff225b	5.277909999999999	1.0	0.99	8	10	10	9.0	10.0	10.0	9.0	10.0	10.0	9	10	10	9.0	10.0	10.0	9.0	10.0	10.0	9	10	10	9.0	10.0	10.0	8	8	9	9.0	10.0	10.0	8.0,10.0,10.0	9.0,10.0,10.0	9.0,10.0,10.0	9.0,10.0,10.0	9.0,10.0,10.0	9.0,10.0,10.0	9.0,10.0,10.0	9.0,10.0,10.0	8.0,8.0,9.0	9.0,10.0,10.0	PRJNA307507	SAMN04381848	B2-1
Escherichia coli	B71	GCA_001561555.1	d60d163a8f66c7ba12f0bbed158a740d	5.183330000000001	0.92	0.79	8	10	10	9.0	10.0	10.0	9.0	10.0	10.0	9	10	10	9.0	10.0	10.0	9.0	10.0	10.0	9	10	10	9.0	10.0	10.0	8	8	9	9.0	10.0	10.0	8.0,10.0,10.0	9.0,10.0,10.0	9.0,10.0,10.0	9.0,10.0,10.0	9.0,10.0,10.0	9.0,10.0,10.0	9.0,10.0,10.0	9.0,10.0,10.0	8.0,8.0,9.0	9.0,10.0,10.0	PRJNA295914	SAMN04273099	B2-1
Escherichia coli	B26	GCA_001561335.1	ff85a9a45a5918f9a7bad26329a58cc6	5.1482	0.91	0.74	8	10	10	9.0	10.0	10.0	9.0	10.0	10.0	9	10	10	9.0	10.0	10.0	9.0	10.0	10.0	9	10	10	9.0	10.0	10.0	8	8	9	9.0	10.0	10.0	8.0,10.0,10.0	9.0,10.0,10.0	9.0,10.0,10.0	9.0,10.0,10.0	9.0,10.0,10.0	9.0,10.0,10.0	9.0,10.0,10.0	9.0,10.0,10.0	8.0,8.0,9.0	9.0,10.0,10.0	PRJNA295914	SAMN04273087	B2-1
Escherichia coli	GN05829	GCA_001621745.1	6547340f187768f05ad99a7ee18ab857	5.06268	0.9	0.7	8	10	10	9.0	10.0	10.0	9.0	10.0	10.0	9	10	10	9.0	10.0	10.0	9.0	10.0	10.0	9	10	10	9.0	10.0	10.0	8	8	9	9.0	10.0	10.0	8.0,10.0,10.0	9.0,10.0,10.0	9.0,10.0,10.0	9.0,10.0,10.0	9.0,10.0,10.0	9.0,10.0,10.0	9.0,10.0,10.0	9.0,10.0,10.0	8.0,8.0,9.0	9.0,10.0,10.0	PRJNA290784	SAMN04393289	B2-1
Escherichia coli	MOD1-EC671	GCA_002456695.1	457dd3c15f5cd6492256f63c91afaa3e	5.363630000000001	0.9	0.68	8	10	10	9.0	10.0	10.0				9	10	10							9	10	10				8	8	9				8.0,10.0,10.0	9.0,10.0,10.0	nan,nan,nan	9.0,10.0,10.0	nan,nan,nan	nan,nan,nan	9.0,10.0,10.0	nan,nan,nan	8.0,8.0,9.0	nan,nan,nan	PRJNA230969	SAMN05591558	B2-1
Escherichia coli	upec-54	GCA_000776925.1	164a0c5abe21a78f4291dcc9536d89f2	5.14279	0.85	0.72	8	10	10	9.0	10.0	10.0	9.0	10.0	10.0	9	10	10	9.0	10.0	10.0				9	10	10	9.0	10.0	10.0	8	8	9				8.0,10.0,10.0	9.0,10.0,10.0	9.0,10.0,10.0	9.0,10.0,10.0	9.0,10.0,10.0	nan,nan,nan	9.0,10.0,10.0	9.0,10.0,10.0	8.0,8.0,9.0	nan,nan,nan	PRJNA248737	SAMN02802146	B2-1
Escherichia coli 2-316-03_S4_C3	2-316-03_S4_C3	GCA_000704345.1	826eb156ea27a53813de596b91a32d30	5.42764	0.87	0.78	8	10	10	9.0	10.0	10.0	9.0	10.0	10.0	9	10	10	9.0	10.0	10.0				9	10	10	9.0	10.0	10.0	8	8	9				8.0,10.0,10.0	9.0,10.0,10.0	9.0,10.0,10.0	9.0,10.0,10.0	9.0,10.0,10.0	nan,nan,nan	9.0,10.0,10.0	9.0,10.0,10.0	8.0,8.0,9.0	nan,nan,nan	PRJNA233922	SAMN02680150	B2-1
Escherichia coli 3-020-07_S4_C1	3-020-07_S4_C1	GCA_000711555.1	bcd41deaa699e67ce8aff8f911b36853	5.69137	0.93	0.82	8	10	10	9.0	10.0	10.0				9	10	10							9	10	10				8	8	9				8.0,10.0,10.0	9.0,10.0,10.0	nan,nan,nan	9.0,10.0,10.0	nan,nan,nan	nan,nan,nan	9.0,10.0,10.0	nan,nan,nan	8.0,8.0,9.0	nan,nan,nan	PRJNA233877	SAMN02689045	B2-1
Escherichia coli	482_SBOY	GCA_001065165.1	0ce603004a0e30539946b6599e19ec7f	5.08311	0.82	0.67	8	10	10	9.0	10.0	10.0	9.0	10.0	10.0	9	10	10	9.0	10.0	10.0	9.0	10.0	10.0	9	10	10	9.0	10.0	10.0	8	8	9	9.0	10.0	10.0	8.0,10.0,10.0	9.0,10.0,10.0	9.0,10.0,10.0	9.0,10.0,10.0	9.0,10.0,10.0	9.0,10.0,10.0	9.0,10.0,10.0	9.0,10.0,10.0	8.0,8.0,9.0	9.0,10.0,10.0	PRJNA267549	SAMN03197675	B2-1
Escherichia coli	60_SBOY	GCA_001063835.1	a36099edb16b9fc7a10196cae63ba553	5.18834	0.88	0.7	8	10	10	9.0	10.0	10.0	9.0	10.0	10.0	9	10	10	9.0	10.0	10.0	9.0	10.0	10.0	9	10	10	9.0	10.0	10.0	8	8	9	9.0	10.0	10.0	8.0,10.0,10.0	9.0,10.0,10.0	9.0,10.0,10.0	9.0,10.0,10.0	9.0,10.0,10.0	9.0,10.0,10.0	9.0,10.0,10.0	9.0,10.0,10.0	8.0,8.0,9.0	9.0,10.0,10.0	PRJNA267549	SAMN03197800	B2-1
Escherichia coli	456_ECOL	GCA_001056875.1	bc8584e6465f199ab96891fe9c34bcd9	5.13503	0.85	0.72	8	10	10	9.0	10.0	10.0	9.0	10.0	10.0	9	10	10	9.0	10.0	10.0	9.0	10.0	10.0	9	10	10	9.0	10.0	10.0	8	8	9	9.0	10.0	10.0	8.0,10.0,10.0	9.0,10.0,10.0	9.0,10.0,10.0	9.0,10.0,10.0	9.0,10.0,10.0	9.0,10.0,10.0	9.0,10.0,10.0	9.0,10.0,10.0	8.0,8.0,9.0	9.0,10.0,10.0	PRJNA267549	SAMN03197648	B2-1
Escherichia coli	Ecol_448	GCA_001618365.1	3f36b07b16d7810dd7724be5f310e7df	5.2123	1.0	1.0	8	10	10	9.0	10.0	10.0	9.0	10.0	10.0	9	10	10	9.0	10.0	10.0	9.0	10.0	10.0	9	10	10	9.0	10.0	10.0	8	8	9	9.0	10.0	10.0	8.0,10.0,10.0	9.0,10.0,10.0	9.0,10.0,10.0	9.0,10.0,10.0	9.0,10.0,10.0	9.0,10.0,10.0	9.0,10.0,10.0	9.0,10.0,10.0	8.0,8.0,9.0	9.0,10.0,10.0	PRJNA316786	SAMN04590097	B2-1
Escherichia coli	B37	GCA_001561295.1	7a27a18a5de1bd6ca4af822c2023697b	5.1306400000000005	0.91	0.72	8	10	10	9.0	10.0	10.0	9.0	10.0	10.0	9	10	10	9.0	10.0	10.0	9.0	10.0	10.0	9	10	10	9.0	10.0	10.0	8	8	9	9.0	10.0	10.0	8.0,10.0,10.0	9.0,10.0,10.0	9.0,10.0,10.0	9.0,10.0,10.0	9.0,10.0,10.0	9.0,10.0,10.0	9.0,10.0,10.0	9.0,10.0,10.0	8.0,8.0,9.0	9.0,10.0,10.0	PRJNA295914	SAMN04273089	B2-1
Escherichia coli	ECPUTH09	GCA_002249065.1	db80b7883db5c60d31ead82ab99d7dbf	5.02926	0.95	0.81	8	10	10	9.0	10.0	10.0	9.0	10.0	10.0	9	10	10	9.0	10.0	10.0	9.0	10.0	10.0	9	10	10	9.0	10.0	10.0	8	8	9	9.0	10.0	10.0	8.0,10.0,10.0	9.0,10.0,10.0	9.0,10.0,10.0	9.0,10.0,10.0	9.0,10.0,10.0	9.0,10.0,10.0	9.0,10.0,10.0	9.0,10.0,10.0	8.0,8.0,9.0	9.0,10.0,10.0	PRJNA389557	SAMN07450712	B2-1
Escherichia coli	Ec-HUCA 1	GCA_002855675.1	23c9a1cee63b70dcf328b64ce14ce4f6	5.16686	0.92	0.79	8	10	10	9.0	10.0	10.0	9.0	10.0	10.0	9	10	10	9.0	10.0	10.0	9.0	10.0	10.0	9	10	10	9.0	10.0	10.0	8	8	9	9.0	10.0	10.0	8.0,10.0,10.0	9.0,10.0,10.0	9.0,10.0,10.0	9.0,10.0,10.0	9.0,10.0,10.0	9.0,10.0,10.0	9.0,10.0,10.0	9.0,10.0,10.0	8.0,8.0,9.0	9.0,10.0,10.0	PRJNA381431	SAMN06676454	B2-1
Escherichia coli KTE162	KTE162	GCA_000352005.1	53f36936715f3f7572feb2316a5d90f3	5.00889	0.95	0.92	8	10	10	9.0	10.0	10.0	9.0	10.0	10.0	9	10	10	9.0	10.0	10.0	9.0	10.0	10.0	9	10	10	9.0	10.0	10.0	8	8	9	9.0	10.0	10.0	8.0,10.0,10.0	9.0,10.0,10.0	9.0,10.0,10.0	9.0,10.0,10.0	9.0,10.0,10.0	9.0,10.0,10.0	9.0,10.0,10.0	9.0,10.0,10.0	8.0,8.0,9.0	9.0,10.0,10.0	PRJNA165011	SAMN00854686	B2-1
Escherichia coli	486_ECOL	GCA_001056965.1	c8aa0aade6ab87e1b030f69043e8815d	4.9063300000000005	0.81	0.76	8	10	10	9.0	10.0	10.0	9.0	10.0	10.0	9	10	10	9.0	10.0	10.0	9.0	10.0	10.0	9	10	10	9.0	10.0	10.0	8	8	9	9.0	10.0	10.0	8.0,10.0,10.0	9.0,10.0,10.0	9.0,10.0,10.0	9.0,10.0,10.0	9.0,10.0,10.0	9.0,10.0,10.0	9.0,10.0,10.0	9.0,10.0,10.0	8.0,8.0,9.0	9.0,10.0,10.0	PRJNA267549	SAMN03197679	B2-1
Escherichia coli	B22	GCA_001561355.1	9f9434ba8a0f894179c0d54fb48ad304	4.96439	0.91	0.73	8	10	10	9.0	10.0	10.0	9.0	10.0	10.0	9	10	10	9.0	10.0	10.0	9.0	10.0	10.0	9	10	10	9.0	10.0	10.0	8	8	9	9.0	10.0	10.0	8.0,10.0,10.0	9.0,10.0,10.0	9.0,10.0,10.0	9.0,10.0,10.0	9.0,10.0,10.0	9.0,10.0,10.0	9.0,10.0,10.0	9.0,10.0,10.0	8.0,8.0,9.0	9.0,10.0,10.0	PRJNA295914	SAMN04273086	B2-1
Escherichia coli	Win2012_WWKa_OUT_8	GCA_003144925.1	153308f74309b79533ca82464939450d	5.01699	0.86	0.76	8	10	10	9.0	10.0	10.0	9.0	10.0	10.0	9	10	10	9.0	10.0	10.0	9.0	10.0	10.0	9	10	10	9.0	10.0	10.0	8	8	9	9.0	10.0	10.0	8.0,10.0,10.0	9.0,10.0,10.0	9.0,10.0,10.0	9.0,10.0,10.0	9.0,10.0,10.0	9.0,10.0,10.0	9.0,10.0,10.0	9.0,10.0,10.0	8.0,8.0,9.0	9.0,10.0,10.0	PRJNA380388	SAMN06641883	B2-1
Escherichia coli	GN03204	GCA_001520915.1	b08d20ea916150fefe8c42cf082f9b57	4.97395	0.89	0.65	8	10	10	9.0	10.0	10.0	9.0	10.0	10.0	9	10	10	9.0	10.0	10.0	9.0	10.0	10.0	9	10	10	9.0	10.0	10.0	8	8	9	9.0	10.0	10.0	8.0,10.0,10.0	9.0,10.0,10.0	9.0,10.0,10.0	9.0,10.0,10.0	9.0,10.0,10.0	9.0,10.0,10.0	9.0,10.0,10.0	9.0,10.0,10.0	8.0,8.0,9.0	9.0,10.0,10.0	PRJNA290784	SAMN04388548	B2-1
Escherichia coli	ECPUTH04	GCA_002248265.1	c7afcec09611a10dcfd418b6a1b515c6	5.13004	0.95	0.8	8	10	10	9.0	10.0	10.0	9.0	10.0	10.0	9	10	10	9.0	10.0	10.0	9.0	10.0	10.0	9	10	10	9.0	10.0	10.0	8	8	9	9.0	10.0	10.0	8.0,10.0,10.0	9.0,10.0,10.0	9.0,10.0,10.0	9.0,10.0,10.0	9.0,10.0,10.0	9.0,10.0,10.0	9.0,10.0,10.0	9.0,10.0,10.0	8.0,8.0,9.0	9.0,10.0,10.0	PRJNA389557	SAMN07450657	B2-1
Escherichia coli	GN05121	GCA_001621355.1	fafd65556c614a4893f9db3b0eca8792	5.02775	0.88	0.7	8	10	10	9.0	10.0	10.0	9.0	10.0	10.0	9	10	10	9.0	10.0	10.0	9.0	10.0	10.0	9	10	10	9.0	10.0	10.0	8	8	9	9.0	10.0	10.0	8.0,10.0,10.0	9.0,10.0,10.0	9.0,10.0,10.0	9.0,10.0,10.0	9.0,10.0,10.0	9.0,10.0,10.0	9.0,10.0,10.0	9.0,10.0,10.0	8.0,8.0,9.0	9.0,10.0,10.0	PRJNA290784	SAMN04393269	B2-1
Escherichia coli	GN05712	GCA_001521555.1	0fc63cc82b1fc2416fd856d390303719	5.13052	0.87	0.57	8	10	10	9.0	10.0	10.0	9.0	10.0	10.0	9	10	10	9.0	10.0	10.0	9.0	10.0	10.0	9	10	10	9.0	10.0	10.0	8	8	9	9.0	10.0	10.0	8.0,10.0,10.0	9.0,10.0,10.0	9.0,10.0,10.0	9.0,10.0,10.0	9.0,10.0,10.0	9.0,10.0,10.0	9.0,10.0,10.0	9.0,10.0,10.0	8.0,8.0,9.0	9.0,10.0,10.0	PRJNA290784	SAMN04388576	B2-1
Escherichia coli 907446	907446	GCA_000488335.1	4f81498c3c05058d1f39240d1c521364	5.049119999999999	0.88	0.72	8	10	10	9.0	10.0	10.0	9.0	10.0	10.0	9	10	10	9.0	10.0	10.0	9.0	10.0	10.0	9	10	10	9.0	10.0	10.0	8	8	9	9.0	10.0	10.0	8.0,10.0,10.0	9.0,10.0,10.0	9.0,10.0,10.0	9.0,10.0,10.0	9.0,10.0,10.0	9.0,10.0,10.0	9.0,10.0,10.0	9.0,10.0,10.0	8.0,8.0,9.0	9.0,10.0,10.0	PRJNA183804	SAMN02436876	B2-1
Escherichia coli	DA33135	GCA_003181035.1	34a605f05dc6719908b55fd8d9909035	5.25309	1.0	1.0	8	10	10	9.0	10.0	10.0	9.0	10.0	10.0	9	10	10	9.0	10.0	10.0	9.0	10.0	10.0	9	10	10	9.0	10.0	10.0	8	8	9	9.0	10.0	10.0	8.0,10.0,10.0	9.0,10.0,10.0	9.0,10.0,10.0	9.0,10.0,10.0	9.0,10.0,10.0	9.0,10.0,10.0	9.0,10.0,10.0	9.0,10.0,10.0	8.0,8.0,9.0	9.0,10.0,10.0	PRJNA472712	SAMN09245744	B2-1
Escherichia coli	TUM3434	GCA_003176455.1	2e9835bdacb594f256218f1ccf0dc58b	5.106380000000001	0.95	0.79	8	10	10	9.0	10.0	10.0	9.0	10.0	10.0	9	10	10	9.0	10.0	10.0	9.0	10.0	10.0	9	10	10	9.0	10.0	10.0	8	8	9	9.0	10.0	10.0	8.0,10.0,10.0	9.0,10.0,10.0	9.0,10.0,10.0	9.0,10.0,10.0	9.0,10.0,10.0	9.0,10.0,10.0	9.0,10.0,10.0	9.0,10.0,10.0	8.0,8.0,9.0	9.0,10.0,10.0	PRJDB6851	SAMD00115705	B2-1
Escherichia coli	upec-271	GCA_000777695.1	6529a050a2d837a6212908c696a92bf1	5.07369	0.89	0.76	8	10	10	9.0	10.0	10.0	9.0	10.0	10.0	9	10	10	9.0	10.0	10.0	9.0	10.0	10.0	9	10	10	9.0	10.0	10.0	8	8	9	9.0	10.0	10.0	8.0,10.0,10.0	9.0,10.0,10.0	9.0,10.0,10.0	9.0,10.0,10.0	9.0,10.0,10.0	9.0,10.0,10.0	9.0,10.0,10.0	9.0,10.0,10.0	8.0,8.0,9.0	9.0,10.0,10.0	PRJNA248737	SAMN02802099	B2-1
Escherichia coli	CS04	GCA_000740535.1	c95cdf96f65a327d08cf7cd7f815b68b	5.09995	0.92	0.66	8	10	10	9.0	10.0	10.0	9.0	10.0	10.0	9	10	10	9.0	10.0	10.0	9.0	10.0	10.0	9	10	10	9.0	10.0	10.0	8	8	9	9.0	10.0	10.0	8.0,10.0,10.0	9.0,10.0,10.0	9.0,10.0,10.0	9.0,10.0,10.0	9.0,10.0,10.0	9.0,10.0,10.0	9.0,10.0,10.0	9.0,10.0,10.0	8.0,8.0,9.0	9.0,10.0,10.0	PRJNA251901	SAMN02841130	B2-1
Escherichia coli	CS05	GCA_000740565.1	e144f1532fd5765f7f79492d223e171a	5.09823	0.9	0.68	8	10	10	9.0	10.0	10.0	9.0	10.0	10.0	9	10	10	9.0	10.0	10.0	9.0	10.0	10.0	9	10	10	9.0	10.0	10.0	8	8	9	9.0	10.0	10.0	8.0,10.0,10.0	9.0,10.0,10.0	9.0,10.0,10.0	9.0,10.0,10.0	9.0,10.0,10.0	9.0,10.0,10.0	9.0,10.0,10.0	9.0,10.0,10.0	8.0,8.0,9.0	9.0,10.0,10.0	PRJNA251902	SAMN02841131	B2-1
Escherichia coli	233	GCA_002917565.1	7f23799f188ded8c8b6969fa4ffe3681	5.5944400000000005	0.83	0.32	8	10	10							9	10	10							9	10	10				8	8	9				8.0,10.0,10.0	nan,nan,nan	nan,nan,nan	9.0,10.0,10.0	nan,nan,nan	nan,nan,nan	9.0,10.0,10.0	nan,nan,nan	8.0,8.0,9.0	nan,nan,nan	PRJNA400506	SAMN07594134	B2-1
Escherichia coli	MVAST0167	GCA_001566655.1	9e42920f2d58ea3fd3e5ce907dbcc9fb	5.01424	1.0	1.0	8	10	10	9.0	10.0	10.0	9.0	10.0	10.0	9	10	10	9.0	10.0	10.0	9.0	10.0	10.0	9	10	10	9.0	10.0	10.0	8	8	9	9.0	10.0	10.0	8.0,10.0,10.0	9.0,10.0,10.0	9.0,10.0,10.0	9.0,10.0,10.0	9.0,10.0,10.0	9.0,10.0,10.0	9.0,10.0,10.0	9.0,10.0,10.0	8.0,8.0,9.0	9.0,10.0,10.0	PRJNA307507	SAMN04381852	B2-1
Escherichia coli	32b_Esco_HA-NL	GCA_002442165.1	93934fd452d7daec3db4a0edbd58dfb6	5.07826	0.86	0.73	8	10	10	9.0	10.0	10.0	9.0	10.0	10.0	9	10	10	9.0	10.0	10.0	9.0	10.0	10.0	9	10	10	9.0	10.0	10.0	8	8	9				8.0,10.0,10.0	9.0,10.0,10.0	9.0,10.0,10.0	9.0,10.0,10.0	9.0,10.0,10.0	9.0,10.0,10.0	9.0,10.0,10.0	9.0,10.0,10.0	8.0,8.0,9.0	nan,nan,nan	PRJNA352198	SAMN05977356	B2-1
Escherichia coli	Eco889	GCA_001663475.1	c4e04205abe12a2f67dc8d07ea418b4b	5.31246	1.0	1.0	8	10	10	9.0	10.0	10.0				9	10	10	9.0	10.0	10.0				9	10	10	9.0	10.0	10.0	8	8	9				8.0,10.0,10.0	9.0,10.0,10.0	nan,nan,nan	9.0,10.0,10.0	9.0,10.0,10.0	nan,nan,nan	9.0,10.0,10.0	9.0,10.0,10.0	8.0,8.0,9.0	nan,nan,nan	PRJNA279654	SAMN03455974	B2-1
Escherichia coli	upec-88	GCA_000776535.1	4163ed571e208aaeb76e2d02f2c115c3	5.20435	0.9	0.69	8	10	10	9.0	10.0	10.0	9.0	10.0	10.0	9	10	10	9.0	10.0	10.0	9.0	10.0	10.0	9	10	10	9.0	10.0	10.0	8	8	9				8.0,10.0,10.0	9.0,10.0,10.0	9.0,10.0,10.0	9.0,10.0,10.0	9.0,10.0,10.0	9.0,10.0,10.0	9.0,10.0,10.0	9.0,10.0,10.0	8.0,8.0,9.0	nan,nan,nan	PRJNA248737	SAMN02802183	B2-1
Escherichia coli KTE216	KTE216	GCA_000351225.1	ccfb20e6e1f3042df7a773de3b7ffd80	5.30989	0.98	0.92	8	10	10	9.0	10.0	10.0	9.0	10.0	10.0	9	10	10	9.0	10.0	10.0				9	10	10	9.0	10.0	10.0	8	8	9				8.0,10.0,10.0	9.0,10.0,10.0	9.0,10.0,10.0	9.0,10.0,10.0	9.0,10.0,10.0	nan,nan,nan	9.0,10.0,10.0	9.0,10.0,10.0	8.0,8.0,9.0	nan,nan,nan	PRJNA163445	SAMN00974071	B2-1
Escherichia coli	GN04075	GCA_001521595.1	0fb0619de93eaf9df06896617b59ca50	5.181	0.89	0.67	8	10	10	9.0	10.0	10.0	9.0	10.0	10.0	9	10	10	9.0	10.0	10.0	9.0	10.0	10.0	9	10	10	9.0	10.0	10.0	8	8	9	9.0	10.0	10.0	8.0,10.0,10.0	9.0,10.0,10.0	9.0,10.0,10.0	9.0,10.0,10.0	9.0,10.0,10.0	9.0,10.0,10.0	9.0,10.0,10.0	9.0,10.0,10.0	8.0,8.0,9.0	9.0,10.0,10.0	PRJNA290784	SAMN04388565	B2-1
Escherichia coli KTE148	KTE148	GCA_000326365.1	afd7aa5c6815f08a54877da15194d05b	5.0999099999999995	0.87	0.78	8	10	10	9.0	10.0	10.0	9.0	10.0	10.0	9	10	10	9.0	10.0	10.0	9.0	10.0	10.0	9	10	10	9.0	10.0	10.0	8	8	9	9.0	10.0	10.0	8.0,10.0,10.0	9.0,10.0,10.0	9.0,10.0,10.0	9.0,10.0,10.0	9.0,10.0,10.0	9.0,10.0,10.0	9.0,10.0,10.0	9.0,10.0,10.0	8.0,8.0,9.0	9.0,10.0,10.0	PRJNA157701	SAMN00847709	B2-1
Escherichia coli KTE173	KTE173	GCA_000352845.1	9027cc748dcedf0f3f5c2c6f60aa4a05	5.22233	0.98	0.92	8	10	10	9.0	10.0	10.0	9.0	10.0	10.0	9	10	10	9.0	10.0	10.0	9.0	10.0	10.0	9	10	10	9.0	10.0	10.0	8	8	9	9.0	10.0	10.0	8.0,10.0,10.0	9.0,10.0,10.0	9.0,10.0,10.0	9.0,10.0,10.0	9.0,10.0,10.0	9.0,10.0,10.0	9.0,10.0,10.0	9.0,10.0,10.0	8.0,8.0,9.0	9.0,10.0,10.0	PRJNA163369	SAMN00974033	B2-1
Escherichia coli KTE175	KTE175	GCA_000352865.1	ffb0ce1e81ea07c408fb279ebace565a	5.24726	0.98	0.94	8	10	10	9.0	10.0	10.0	9.0	10.0	10.0	9	10	10	9.0	10.0	10.0	9.0	10.0	10.0	9	10	10	9.0	10.0	10.0	8	8	9	9.0	10.0	10.0	8.0,10.0,10.0	9.0,10.0,10.0	9.0,10.0,10.0	9.0,10.0,10.0	9.0,10.0,10.0	9.0,10.0,10.0	9.0,10.0,10.0	9.0,10.0,10.0	8.0,8.0,9.0	9.0,10.0,10.0	PRJNA163371	SAMN00974034	B2-1
Escherichia coli	12.2p	GCA_002166005.1	8fc87038f5608ee5b08027f598a9b5a4	4.98423	0.83	0.41	8	10	10	9.0	10.0	10.0	9.0	10.0	10.0	9	10	10	9.0	10.0	10.0	9.0	10.0	10.0	9	10	10	9.0	10.0	10.0	8	8	9	9.0	10.0	10.0	8.0,10.0,10.0	9.0,10.0,10.0	9.0,10.0,10.0	9.0,10.0,10.0	9.0,10.0,10.0	9.0,10.0,10.0	9.0,10.0,10.0	9.0,10.0,10.0	8.0,8.0,9.0	9.0,10.0,10.0	PRJNA269984	SAMN06856378	B2-1
Escherichia coli	12.4r	GCA_002165995.1	41e5b9008f4408cd705424e226f7324b	4.99311	0.88	0.63	8	10	10	9.0	10.0	10.0	9.0	10.0	10.0	9	10	10	9.0	10.0	10.0	9.0	10.0	10.0	9	10	10	9.0	10.0	10.0	8	8	9	9.0	10.0	10.0	8.0,10.0,10.0	9.0,10.0,10.0	9.0,10.0,10.0	9.0,10.0,10.0	9.0,10.0,10.0	9.0,10.0,10.0	9.0,10.0,10.0	9.0,10.0,10.0	8.0,8.0,9.0	9.0,10.0,10.0	PRJNA269984	SAMN06856380	B2-1
Escherichia coli	12.1a	GCA_002165955.1	9a66c0f1d98a7bc0c1cc1d803bac5313	4.99095	0.89	0.67	8	10	10	9.0	10.0	10.0	9.0	10.0	10.0	9	10	10	9.0	10.0	10.0	9.0	10.0	10.0	9	10	10	9.0	10.0	10.0	8	8	9	9.0	10.0	10.0	8.0,10.0,10.0	9.0,10.0,10.0	9.0,10.0,10.0	9.0,10.0,10.0	9.0,10.0,10.0	9.0,10.0,10.0	9.0,10.0,10.0	9.0,10.0,10.0	8.0,8.0,9.0	9.0,10.0,10.0	PRJNA269984	SAMN06856377	B2-1
Escherichia coli	12.3r	GCA_002166035.1	a56fadcade3f13cfca3db6fa321bec72	4.99175	0.89	0.66	8	10	10	9.0	10.0	10.0	9.0	10.0	10.0	9	10	10	9.0	10.0	10.0	9.0	10.0	10.0	9	10	10	9.0	10.0	10.0	8	8	9	9.0	10.0	10.0	8.0,10.0,10.0	9.0,10.0,10.0	9.0,10.0,10.0	9.0,10.0,10.0	9.0,10.0,10.0	9.0,10.0,10.0	9.0,10.0,10.0	9.0,10.0,10.0	8.0,8.0,9.0	9.0,10.0,10.0	PRJNA269984	SAMN06856379	B2-1
Escherichia coli	SN5	GCA_001182885.1	89bc621d25aae31470f3b18ba4123a9a	5.21603	0.89	0.84	8	10	10							9	10	10							9	10	10				8	8	9				8.0,10.0,10.0	nan,nan,nan	nan,nan,nan	9.0,10.0,10.0	nan,nan,nan	nan,nan,nan	9.0,10.0,10.0	nan,nan,nan	8.0,8.0,9.0	nan,nan,nan	PRJNA281568	SAMN03491847	B2-1
Escherichia coli	J09	GCA_001637895.1	710a17738618bbf85d328a1ae0a76ac6	4.85216	0.93	0.81	8	10	10	9.0	10.0	10.0	9.0	10.0	10.0	9	10	10	9.0	10.0	10.0	9.0	10.0	10.0	9	10	10	9.0	10.0	10.0	8	8	9	9.0	10.0	10.0	8.0,10.0,10.0	9.0,10.0,10.0	9.0,10.0,10.0	9.0,10.0,10.0	9.0,10.0,10.0	9.0,10.0,10.0	9.0,10.0,10.0	9.0,10.0,10.0	8.0,8.0,9.0	9.0,10.0,10.0	PRJNA295914	SAMN04273113	B2-1
Escherichia coli	Ecol_745	GCA_001618345.2	35c311a745345be933cb646203fd511f	5.04091	1.0	1.0	8	10	10	9.0	10.0	10.0	9.0	10.0	10.0	9	10	10	9.0	10.0	10.0	9.0	10.0	10.0	9	10	10	9.0	10.0	10.0	8	8	9	9.0	10.0	10.0	8.0,10.0,10.0	9.0,10.0,10.0	9.0,10.0,10.0	9.0,10.0,10.0	9.0,10.0,10.0	9.0,10.0,10.0	9.0,10.0,10.0	9.0,10.0,10.0	8.0,8.0,9.0	9.0,10.0,10.0	PRJNA316786	SAMN04590095	B2-1
Escherichia coli	39913	GCA_002180815.1	b204766cc657d80d2403374eb52b9d6c	4.9005	0.93	0.82	8	10	10	9.0	10.0	10.0	9.0	10.0	10.0	9	10	10	9.0	10.0	10.0	9.0	10.0	10.0	9	10	10	9.0	10.0	10.0	8	8	9	9.0	10.0	10.0	8.0,10.0,10.0	9.0,10.0,10.0	9.0,10.0,10.0	9.0,10.0,10.0	9.0,10.0,10.0	9.0,10.0,10.0	9.0,10.0,10.0	9.0,10.0,10.0	8.0,8.0,9.0	9.0,10.0,10.0	PRJNA339843	SAMN06218076	B2-1
Escherichia coli	upec-134	GCA_000780815.1	3f1cfbbc4b5e09c56a44fc6b1f8b42e6	4.99381	0.95	0.78	8	10	10	9.0	10.0	10.0	9.0	10.0	10.0	9	10	10	9.0	10.0	10.0	9.0	10.0	10.0	9	10	10	9.0	10.0	10.0	8	8	9	9.0	10.0	10.0	8.0,10.0,10.0	9.0,10.0,10.0	9.0,10.0,10.0	9.0,10.0,10.0	9.0,10.0,10.0	9.0,10.0,10.0	9.0,10.0,10.0	9.0,10.0,10.0	8.0,8.0,9.0	9.0,10.0,10.0	PRJNA248737	SAMN02801947	B2-1
Escherichia coli	U80	GCA_001638075.1	f11c9b064acb412f6bd34139e4c3bc9a	4.9431199999999995	0.89	0.74	8	10	10	9.0	10.0	10.0	9.0	10.0	10.0	9	10	10	9.0	10.0	10.0	9.0	10.0	10.0	9	10	10	9.0	10.0	10.0	8	8	9	9.0	10.0	10.0	8.0,10.0,10.0	9.0,10.0,10.0	9.0,10.0,10.0	9.0,10.0,10.0	9.0,10.0,10.0	9.0,10.0,10.0	9.0,10.0,10.0	9.0,10.0,10.0	8.0,8.0,9.0	9.0,10.0,10.0	PRJNA295914	SAMN04273127	B2-1
Escherichia coli	CoR-19	GCA_002223935.1	d28089d4ddc39d49ccc3134291270fff	4.958130000000001	0.81	0.84	8	10	10	9.0	10.0	10.0	9.0	10.0	10.0	9	10	10	9.0	10.0	10.0	9.0	10.0	10.0	9	10	10	9.0	10.0	10.0	8	8	9	9.0	10.0	10.0	8.0,10.0,10.0	9.0,10.0,10.0	9.0,10.0,10.0	9.0,10.0,10.0	9.0,10.0,10.0	9.0,10.0,10.0	9.0,10.0,10.0	9.0,10.0,10.0	8.0,8.0,9.0	9.0,10.0,10.0	PRJNA344524	SAMN07211286	B2-1
Escherichia coli	Ecol_743	GCA_001618325.1	f7b768fff03299b5de9eb312cca7bdc2	5.14009	1.0	0.99	8	10	10	9.0	10.0	10.0	9.0	10.0	10.0	9	10	10	9.0	10.0	10.0	9.0	10.0	10.0	9	10	10	9.0	10.0	10.0	8	8	9	9.0	10.0	10.0	8.0,10.0,10.0	9.0,10.0,10.0	9.0,10.0,10.0	9.0,10.0,10.0	9.0,10.0,10.0	9.0,10.0,10.0	9.0,10.0,10.0	9.0,10.0,10.0	8.0,8.0,9.0	9.0,10.0,10.0	PRJNA316786	SAMN04590096	B2-1
Escherichia coli KTE139	KTE139	GCA_000326345.1	467dbaef869527733bf4c0688bf1086d	4.88431	0.88	0.82	8	10	10	9.0	10.0	10.0	9.0	10.0	10.0	9	10	10	9.0	10.0	10.0	9.0	10.0	10.0	9	10	10	9.0	10.0	10.0	8	8	9	9.0	10.0	10.0	8.0,10.0,10.0	9.0,10.0,10.0	9.0,10.0,10.0	9.0,10.0,10.0	9.0,10.0,10.0	9.0,10.0,10.0	9.0,10.0,10.0	9.0,10.0,10.0	8.0,8.0,9.0	9.0,10.0,10.0	PRJNA157697	SAMN00847707	B2-1
Escherichia coli KTE211	KTE211	GCA_000353045.1	8f1b0c7d2408679fe9f53051c78e5a15	5.0027099999999995	0.98	0.94	8	10	10	9.0	10.0	10.0	9.0	10.0	10.0	9	10	10	9.0	10.0	10.0	9.0	10.0	10.0	9	10	10	9.0	10.0	10.0	8	8	9	9.0	10.0	10.0	8.0,10.0,10.0	9.0,10.0,10.0	9.0,10.0,10.0	9.0,10.0,10.0	9.0,10.0,10.0	9.0,10.0,10.0	9.0,10.0,10.0	9.0,10.0,10.0	8.0,8.0,9.0	9.0,10.0,10.0	PRJNA163435	SAMN00974066	B2-1
Escherichia coli	EcSTB_718_S	GCA_003225915.1	629c01fe5e5c291f1ae07d216df870bd	4.87729	0.99	0.95	8	10	10	9.0	10.0	10.0	9.0	10.0	10.0	9	10	10	9.0	10.0	10.0	9.0	10.0	10.0	9	10	10	9.0	10.0	10.0	8	8	9	9.0	10.0	10.0	8.0,10.0,10.0	9.0,10.0,10.0	9.0,10.0,10.0	9.0,10.0,10.0	9.0,10.0,10.0	9.0,10.0,10.0	9.0,10.0,10.0	9.0,10.0,10.0	8.0,8.0,9.0	9.0,10.0,10.0	PRJNA470769	SAMN09104663	B2-1
Escherichia coli	EcSTB_718_R	GCA_003226185.1	61e1f5be85c2ca96da9aaaa73b3db4cc	4.9509	0.99	0.96	8	10	10	9.0	10.0	10.0	9.0	10.0	10.0	9	10	10	9.0	10.0	10.0	9.0	10.0	10.0	9	10	10	9.0	10.0	10.0	8	8	9	9.0	10.0	10.0	8.0,10.0,10.0	9.0,10.0,10.0	9.0,10.0,10.0	9.0,10.0,10.0	9.0,10.0,10.0	9.0,10.0,10.0	9.0,10.0,10.0	9.0,10.0,10.0	8.0,8.0,9.0	9.0,10.0,10.0	PRJNA470769	SAMN09104664	B2-1
Escherichia coli	EcN107	GCA_003226175.1	9ad4430c2db648e30e46be58577ac590	4.9543099999999995	0.99	0.96	8	10	10	9.0	10.0	10.0	9.0	10.0	10.0	9	10	10	9.0	10.0	10.0	9.0	10.0	10.0	9	10	10	9.0	10.0	10.0	8	8	9	9.0	10.0	10.0	8.0,10.0,10.0	9.0,10.0,10.0	9.0,10.0,10.0	9.0,10.0,10.0	9.0,10.0,10.0	9.0,10.0,10.0	9.0,10.0,10.0	9.0,10.0,10.0	8.0,8.0,9.0	9.0,10.0,10.0	PRJNA470769	SAMN09104665	B2-1
Escherichia coli	YD762	GCA_002886445.1	a1b143e5069d6ed21ba1731c962917d9	4.9111400000000005	0.9	0.8	8	10	10	9.0	10.0	10.0	9.0	10.0	10.0	9	10	10	9.0	10.0	10.0	9.0	10.0	10.0	9	10	10	9.0	10.0	10.0	8	8	9	9.0	10.0	10.0	8.0,10.0,10.0	9.0,10.0,10.0	9.0,10.0,10.0	9.0,10.0,10.0	9.0,10.0,10.0	9.0,10.0,10.0	9.0,10.0,10.0	9.0,10.0,10.0	8.0,8.0,9.0	9.0,10.0,10.0	PRJNA416908	SAMN07974476	B2-1
Escherichia coli	upec-29	GCA_000777395.1	6c278badffb3d8fce4439e942158534d	4.80691	0.83	0.54	8	10	10	9.0	10.0	10.0	9.0	10.0	10.0	9	10	10	9.0	10.0	10.0	9.0	10.0	10.0	9	10	10	9.0	10.0	10.0	8	8	9	9.0	10.0	10.0	8.0,10.0,10.0	9.0,10.0,10.0	9.0,10.0,10.0	9.0,10.0,10.0	9.0,10.0,10.0	9.0,10.0,10.0	9.0,10.0,10.0	9.0,10.0,10.0	8.0,8.0,9.0	9.0,10.0,10.0	PRJNA248737	SAMN02802118	B2-1
Escherichia coli SE15	SE15	GCA_000010485.1	ebaf90def46edb7a776b158809165a4c	4.83968	1.0	1.0	8	10	10	9.0	10.0	10.0	9.0	10.0	10.0	9	10	10	9.0	10.0	10.0	9.0	10.0	10.0	9	10	10	9.0	10.0	10.0	8	8	9	9.0	10.0	10.0	8.0,10.0,10.0	9.0,10.0,10.0	9.0,10.0,10.0	9.0,10.0,10.0	9.0,10.0,10.0	9.0,10.0,10.0	9.0,10.0,10.0	9.0,10.0,10.0	8.0,8.0,9.0	9.0,10.0,10.0	PRJDA19053	SAMD00060923	B2-1
Escherichia coli	MOD1-EC321	GCA_002466345.1	e7910b6e6da9fa9c4baae4bac741a686	5.09501	0.87	0.67	4	4	4	4.0	4.0	4.0	4.0	4.0	4.0	4	4	4	4.0	4.0	4.0	4.0	4.0	4.0	4	4	4	4.0	4.0	4.0	4	4	4	4.0	4.0	4.0	4.0,4.0,4.0	4.0,4.0,4.0	4.0,4.0,4.0	4.0,4.0,4.0	4.0,4.0,4.0	4.0,4.0,4.0	4.0,4.0,4.0	4.0,4.0,4.0	4.0,4.0,4.0	4.0,4.0,4.0	PRJNA230969	SAMN05591593	B2-2
Escherichia coli DEC2C	DEC2C	GCA_000249195.2	de5f0064a7508baff233a1afed03f1af	5.29805	0.96	0.85	4	4	4	4.0	4.0	4.0	4.0	4.0	4.0	4	4	4	4.0	4.0	4.0	4.0	4.0	4.0	4	4	4	4.0	4.0	4.0	4	4	4	4.0	4.0	4.0	4.0,4.0,4.0	4.0,4.0,4.0	4.0,4.0,4.0	4.0,4.0,4.0	4.0,4.0,4.0	4.0,4.0,4.0	4.0,4.0,4.0	4.0,4.0,4.0	4.0,4.0,4.0	4.0,4.0,4.0	PRJNA50917	SAMN00116897	B2-2
Escherichia coli 2362-75	2362-75	GCA_000183005.2	1367daf097d2c0f951ccb17d0920f22c	5.17344	0.96	0.86	4	4	4	4.0	4.0	4.0	4.0	4.0	4.0	4	4	4	4.0	4.0	4.0	4.0	4.0	4.0	4	4	4	4.0	4.0	4.0	4	4	4	4.0	4.0	4.0	4.0,4.0,4.0	4.0,4.0,4.0	4.0,4.0,4.0	4.0,4.0,4.0	4.0,4.0,4.0	4.0,4.0,4.0	4.0,4.0,4.0	4.0,4.0,4.0	4.0,4.0,4.0	4.0,4.0,4.0	PRJNA40275	SAMN00792453	B2-2
Escherichia coli DEC1C	DEC1C	GCA_000249095.2	6126cd60d98ee8afbe0678337ab27310	5.27707	0.97	0.87	4	4	4	4.0	4.0	4.0	4.0	4.0	4.0	4	4	4	4.0	4.0	4.0	4.0	4.0	4.0	4	4	4	4.0	4.0	4.0	4	4	4	4.0	4.0	4.0	4.0,4.0,4.0	4.0,4.0,4.0	4.0,4.0,4.0	4.0,4.0,4.0	4.0,4.0,4.0	4.0,4.0,4.0	4.0,4.0,4.0	4.0,4.0,4.0	4.0,4.0,4.0	4.0,4.0,4.0	PRJNA50907	SAMN00191020	B2-2
Escherichia coli	MOD1-EC917	GCA_002464965.1	5843ee5eed52b474225b89aa300f62ca	4.96385	0.91	0.64	4	4	4	4.0	4.0	4.0	4.0	4.0	4.0	4	4	4	4.0	4.0	4.0	4.0	4.0	4.0	4	4	4	4.0	4.0	4.0	4	4	4	4.0	4.0	4.0	4.0,4.0,4.0	4.0,4.0,4.0	4.0,4.0,4.0	4.0,4.0,4.0	4.0,4.0,4.0	4.0,4.0,4.0	4.0,4.0,4.0	4.0,4.0,4.0	4.0,4.0,4.0	4.0,4.0,4.0	PRJNA230969	SAMN06048799	B2-2
Escherichia coli DEC1E	DEC1E	GCA_000249135.2	5b77f6f9e3b2aacd18b49d0a81b5ffb7	5.153919999999999	0.98	0.91	4	4	4	4.0	4.0	4.0	4.0	4.0	4.0	4	4	4	4.0	4.0	4.0	4.0	4.0	4.0	4	4	4	4.0	4.0	4.0	4	4	4	4.0	4.0	4.0	4.0,4.0,4.0	4.0,4.0,4.0	4.0,4.0,4.0	4.0,4.0,4.0	4.0,4.0,4.0	4.0,4.0,4.0	4.0,4.0,4.0	4.0,4.0,4.0	4.0,4.0,4.0	4.0,4.0,4.0	PRJNA50911	SAMN00191014	B2-2
Escherichia coli DEC2D	DEC2D	GCA_000249215.2	5e3d29987c2ec3e8adfb0c6b4da4ee59	5.09472	0.98	0.92	4	4	4	4.0	4.0	4.0	4.0	4.0	4.0	4	4	4	4.0	4.0	4.0	4.0	4.0	4.0	4	4	4	4.0	4.0	4.0	4	4	4	4.0	4.0	4.0	4.0,4.0,4.0	4.0,4.0,4.0	4.0,4.0,4.0	4.0,4.0,4.0	4.0,4.0,4.0	4.0,4.0,4.0	4.0,4.0,4.0	4.0,4.0,4.0	4.0,4.0,4.0	4.0,4.0,4.0	PRJNA50919	SAMN00116898	B2-2
Escherichia coli DEC1B	DEC1B	GCA_000249075.2	7b19e9d64e41fb3caf9d6d552e98e823	5.19838	0.96	0.86	4	4	4	4.0	4.0	4.0	4.0	4.0	4.0	4	4	4	4.0	4.0	4.0	4.0	4.0	4.0	4	4	4	4.0	4.0	4.0	4	4	4	4.0	4.0	4.0	4.0,4.0,4.0	4.0,4.0,4.0	4.0,4.0,4.0	4.0,4.0,4.0	4.0,4.0,4.0	4.0,4.0,4.0	4.0,4.0,4.0	4.0,4.0,4.0	4.0,4.0,4.0	4.0,4.0,4.0	PRJNA50905	SAMN00191239	B2-2
Escherichia coli DEC2A	DEC2A	GCA_000249155.2	3a48afc27bcc92e55e3230d664127d65	5.09094	0.97	0.88	4	4	4	4.0	4.0	4.0	4.0	4.0	4.0	4	4	4	4.0	4.0	4.0	4.0	4.0	4.0	4	4	4	4.0	4.0	4.0	4	4	4	4.0	4.0	4.0	4.0,4.0,4.0	4.0,4.0,4.0	4.0,4.0,4.0	4.0,4.0,4.0	4.0,4.0,4.0	4.0,4.0,4.0	4.0,4.0,4.0	4.0,4.0,4.0	4.0,4.0,4.0	4.0,4.0,4.0	PRJNA50913	SAMN00115025	B2-2
Escherichia coli DEC2E	DEC2E	GCA_000249235.2	25a7f4e265842c67402adfecd19aba84	5.20568	0.97	0.87	4	4	4	4.0	4.0	4.0	4.0	4.0	4.0	4	4	4	4.0	4.0	4.0	4.0	4.0	4.0	4	4	4	4.0	4.0	4.0	4	4	4	4.0	4.0	4.0	4.0,4.0,4.0	4.0,4.0,4.0	4.0,4.0,4.0	4.0,4.0,4.0	4.0,4.0,4.0	4.0,4.0,4.0	4.0,4.0,4.0	4.0,4.0,4.0	4.0,4.0,4.0	4.0,4.0,4.0	PRJNA50921	SAMN00116899	B2-2
Escherichia coli DEC1A	DEC1A	GCA_000249055.2	129a592787a7d7b66ff71aececc1026f	5.10872	0.97	0.89	4	4	4	4.0	4.0	4.0	4.0	4.0	4.0	4	4	4	4.0	4.0	4.0	4.0	4.0	4.0	4	4	4	4.0	4.0	4.0	4	4	4	4.0	4.0	4.0	4.0,4.0,4.0	4.0,4.0,4.0	4.0,4.0,4.0	4.0,4.0,4.0	4.0,4.0,4.0	4.0,4.0,4.0	4.0,4.0,4.0	4.0,4.0,4.0	4.0,4.0,4.0	4.0,4.0,4.0	PRJNA50903	SAMN00191023	B2-2
Escherichia coli DEC2B	DEC2B	GCA_000249175.2	9006cabc4f6377d4649c79a536d4fee3	5.13445	0.98	0.91	4	4	4	4.0	4.0	4.0	4.0	4.0	4.0	4	4	4	4.0	4.0	4.0	4.0	4.0	4.0	4	4	4	4.0	4.0	4.0	4	4	4	4.0	4.0	4.0	4.0,4.0,4.0	4.0,4.0,4.0	4.0,4.0,4.0	4.0,4.0,4.0	4.0,4.0,4.0	4.0,4.0,4.0	4.0,4.0,4.0	4.0,4.0,4.0	4.0,4.0,4.0	4.0,4.0,4.0	PRJNA50915	SAMN00191015	B2-2
Escherichia coli	400929	GCA_001266335.1	7ecf8bc518ade6471617126b6dfd8e36	5.03784	0.9	0.78	4	4	4	4.0	4.0	4.0				4	4	4							4	4	4				4	4	4				4.0,4.0,4.0	4.0,4.0,4.0	nan,nan,nan	4.0,4.0,4.0	nan,nan,nan	nan,nan,nan	4.0,4.0,4.0	nan,nan,nan	4.0,4.0,4.0	nan,nan,nan	PRJNA237944	SAMN02640750	B2-2
Escherichia coli	S6995	GCA_000691085.1	0c3ed5ad392ba134019aeb8e12556bbe	5.2114199999999995	0.95	0.8	4	4	4	4.0	4.0	4.0	4.0	4.0	4.0	4	4	4	4.0	4.0	4.0	4.0	4.0	4.0	4	4	4	4.0	4.0	4.0	4	4	4	4.0	4.0	4.0	4.0,4.0,4.0	4.0,4.0,4.0	4.0,4.0,4.0	4.0,4.0,4.0	4.0,4.0,4.0	4.0,4.0,4.0	4.0,4.0,4.0	4.0,4.0,4.0	4.0,4.0,4.0	4.0,4.0,4.0	PRJNA242753	SAMN02709450	B2-2
Escherichia coli	303289	GCA_001267345.1	51d0cfa1509d4d47090bd7d73745e642	5.09136	0.9	0.79	4	4	4	4.0	4.0	4.0	4.0	4.0	4.0	4	4	4	4.0	4.0	4.0	4.0	4.0	4.0	4	4	4	4.0	4.0	4.0	4	4	4	4.0	4.0	4.0	4.0,4.0,4.0	4.0,4.0,4.0	4.0,4.0,4.0	4.0,4.0,4.0	4.0,4.0,4.0	4.0,4.0,4.0	4.0,4.0,4.0	4.0,4.0,4.0	4.0,4.0,4.0	4.0,4.0,4.0	PRJNA237882	SAMN02640703	B2-2
Escherichia coli	302048	GCA_001265355.1	8d8a568595123e5fe2b3c9e266bd012f	5.27051	0.89	0.55	4	4	4	4.0	4.0	4.0	4.0	4.0	4.0	4	4	4	4.0	4.0	4.0	4.0	4.0	4.0	4	4	4	4.0	4.0	4.0	4	4	4	4.0	4.0	4.0	4.0,4.0,4.0	4.0,4.0,4.0	4.0,4.0,4.0	4.0,4.0,4.0	4.0,4.0,4.0	4.0,4.0,4.0	4.0,4.0,4.0	4.0,4.0,4.0	4.0,4.0,4.0	4.0,4.0,4.0	PRJNA237877	SAMN02640699	B2-2
Escherichia coli	MOD1-EC1404	GCA_002461505.1	52f4c62f7b336e0617a8f6c7e1d851a9	5.13698	0.92	0.67	4	4	4	4.0	4.0	4.0	4.0	4.0	4.0	4	4	4	4.0	4.0	4.0	4.0	4.0	4.0	4	4	4	4.0	4.0	4.0	4	4	4	4.0	4.0	4.0	4.0,4.0,4.0	4.0,4.0,4.0	4.0,4.0,4.0	4.0,4.0,4.0	4.0,4.0,4.0	4.0,4.0,4.0	4.0,4.0,4.0	4.0,4.0,4.0	4.0,4.0,4.0	4.0,4.0,4.0	PRJNA230969	SAMN06045922	B2-2
Escherichia coli E851/71	E851/71	GCA_000754045.1	d7c6d5fb09ba88a6e20e3a36107be2d8	5.72063	0.95	0.81	4	4	4	4.0	4.0	4.0	4.0	4.0	4.0	4	4	4	4.0	4.0	4.0	4.0	4.0	4.0	4	4	4	4.0	4.0	4.0	4	4	4	4.0	4.0	4.0	4.0,4.0,4.0	4.0,4.0,4.0	4.0,4.0,4.0	4.0,4.0,4.0	4.0,4.0,4.0	4.0,4.0,4.0	4.0,4.0,4.0	4.0,4.0,4.0	4.0,4.0,4.0	4.0,4.0,4.0	PRJNA40277	SAMN03025772	B2-2
Escherichia coli	102598	GCA_001265675.1	620b204943fbe6ba4f36ba7979d6af38	5.36297	0.91	0.74	4	4	4	4.0	4.0	4.0				4	4	4							4	4	4	4.0	4.0	4.0	4	4	4				4.0,4.0,4.0	4.0,4.0,4.0	nan,nan,nan	4.0,4.0,4.0	nan,nan,nan	nan,nan,nan	4.0,4.0,4.0	4.0,4.0,4.0	4.0,4.0,4.0	nan,nan,nan	PRJNA237901	SAMN02640716	B2-2
Escherichia coli	103414	GCA_002075235.1	14796e5376866c3d0969560f273316ba	5.23458	0.95	0.8	4	4	4	4.0	4.0	4.0	4.0	4.0	4.0	4	4	4	4.0	4.0	4.0	4.0	4.0	4.0	4	4	4	4.0	4.0	4.0	4	4	4	4.0	4.0	4.0	4.0,4.0,4.0	4.0,4.0,4.0	4.0,4.0,4.0	4.0,4.0,4.0	4.0,4.0,4.0	4.0,4.0,4.0	4.0,4.0,4.0	4.0,4.0,4.0	4.0,4.0,4.0	4.0,4.0,4.0	PRJNA276122	SAMN03366551	B2-2
Escherichia coli	100290	GCA_001265165.1	8995fa8e55b0759488580964ffde131c	5.42408	0.93	0.83	4	4	4	4.0	4.0	4.0				4	4	4							4	4	4	4.0	4.0	4.0	4	4	4				4.0,4.0,4.0	4.0,4.0,4.0	nan,nan,nan	4.0,4.0,4.0	nan,nan,nan	nan,nan,nan	4.0,4.0,4.0	4.0,4.0,4.0	4.0,4.0,4.0	nan,nan,nan	PRJNA237859	SAMN02640689	B2-2
Escherichia coli	MOD1-EC1392	GCA_002461645.1	34cfb0adcd8064077a5eb2f9c81fff3c	5.01938	0.89	0.65	4	4	4	4.0	4.0	4.0	4.0	4.0	4.0	4	4	4	4.0	4.0	4.0	4.0	4.0	4.0	4	4	4	4.0	4.0	4.0	4	4	4	4.0	4.0	4.0	4.0,4.0,4.0	4.0,4.0,4.0	4.0,4.0,4.0	4.0,4.0,4.0	4.0,4.0,4.0	4.0,4.0,4.0	4.0,4.0,4.0	4.0,4.0,4.0	4.0,4.0,4.0	4.0,4.0,4.0	PRJNA230969	SAMN05591683	B2-2
Escherichia coli EPEC11	EPEC11	GCA_001605745.1	d4d19656a7af57cc34fdcd91ef4b93bc	5.39342	0.94	0.76	4	4	4	4.0	4.0	4.0	4.0	4.0	4.0	4	4	4	4.0	4.0	4.0	4.0	4.0	4.0	4	4	4	4.0	4.0	4.0	4	4	4	4.0	4.0	4.0	4.0,4.0,4.0	4.0,4.0,4.0	4.0,4.0,4.0	4.0,4.0,4.0	4.0,4.0,4.0	4.0,4.0,4.0	4.0,4.0,4.0	4.0,4.0,4.0	4.0,4.0,4.0	4.0,4.0,4.0	PRJNA40271	SAMN04595035	B2-2
Escherichia coli	403116	GCA_001267335.1	1d74809631daa83e2bf0446035e8f7b2	4.97595	0.91	0.83	4	4	4	4.0	4.0	4.0	4.0	4.0	4.0	4	4	4	4.0	4.0	4.0	4.0	4.0	4.0	4	4	4	4.0	4.0	4.0	4	4	4	4.0	4.0	4.0	4.0,4.0,4.0	4.0,4.0,4.0	4.0,4.0,4.0	4.0,4.0,4.0	4.0,4.0,4.0	4.0,4.0,4.0	4.0,4.0,4.0	4.0,4.0,4.0	4.0,4.0,4.0	4.0,4.0,4.0	PRJNA237949	SAMN02640755	B2-2
Escherichia coli	401195	GCA_001266355.1	67a10dc993500aaff6003c13a94d0c59	4.88706	0.88	0.72	4	4	4	4.0	4.0	4.0	4.0	4.0	4.0	4	4	4	4.0	4.0	4.0	4.0	4.0	4.0	4	4	4	4.0	4.0	4.0	4	4	4	4.0	4.0	4.0	4.0,4.0,4.0	4.0,4.0,4.0	4.0,4.0,4.0	4.0,4.0,4.0	4.0,4.0,4.0	4.0,4.0,4.0	4.0,4.0,4.0	4.0,4.0,4.0	4.0,4.0,4.0	4.0,4.0,4.0	PRJNA237945	SAMN02640751	B2-2
Escherichia coli	401031	GCA_001265415.1	48700c9d030b292c021316203acd10f4	5.036980000000001	0.89	0.75	4	4	4	4.0	4.0	4.0	4.0	4.0	4.0	4	4	4	4.0	4.0	4.0	4.0	4.0	4.0	4	4	4	4.0	4.0	4.0	4	4	4	4.0	4.0	4.0	4.0,4.0,4.0	4.0,4.0,4.0	4.0,4.0,4.0	4.0,4.0,4.0	4.0,4.0,4.0	4.0,4.0,4.0	4.0,4.0,4.0	4.0,4.0,4.0	4.0,4.0,4.0	4.0,4.0,4.0	PRJNA237884	SAMN02640705	B2-2
Escherichia coli O127:H6 str. E2348/69	E2348/69	GCA_000026545.1	04035ac6e992c576587d34bf174846db	5.06968	1.0	1.0	4	4	4	4.0	4.0	4.0	4.0	4.0	4.0	4	4	4	4.0	4.0	4.0	4.0	4.0	4.0	4	4	4	4.0	4.0	4.0	4	4	4	4.0	4.0	4.0	4.0,4.0,4.0	4.0,4.0,4.0	4.0,4.0,4.0	4.0,4.0,4.0	4.0,4.0,4.0	4.0,4.0,4.0	4.0,4.0,4.0	4.0,4.0,4.0	4.0,4.0,4.0	4.0,4.0,4.0	PRJEA32571	SAMEA1705959	B2-2
Escherichia coli	MOD1-EC322	GCA_002466305.1	52615d232841b3195f56d8a0680c9001	4.95268	0.91	0.73	4	4	4	4.0	4.0	4.0	4.0	4.0	4.0	4	4	4	4.0	4.0	4.0	4.0	4.0	4.0	4	4	4	4.0	4.0	4.0	4	4	4	4.0	4.0	4.0	4.0,4.0,4.0	4.0,4.0,4.0	4.0,4.0,4.0	4.0,4.0,4.0	4.0,4.0,4.0	4.0,4.0,4.0	4.0,4.0,4.0	4.0,4.0,4.0	4.0,4.0,4.0	4.0,4.0,4.0	PRJNA230969	SAMN05591592	B2-2
Escherichia coli O127:H6 str. E2348/69 substr. CVDNalr	E2348/69 substr. CVDNalr	GCA_000442065.2	adf109456a5d5ccf06ef3bdd4921f10d	4.940840000000001	0.88	0.8	4	4	4	4.0	4.0	4.0	4.0	4.0	4.0	4	4	4	4.0	4.0	4.0	4.0	4.0	4.0	4	4	4	4.0	4.0	4.0	4	4	4	4.0	4.0	4.0	4.0,4.0,4.0	4.0,4.0,4.0	4.0,4.0,4.0	4.0,4.0,4.0	4.0,4.0,4.0	4.0,4.0,4.0	4.0,4.0,4.0	4.0,4.0,4.0	4.0,4.0,4.0	4.0,4.0,4.0	PRJNA204931	SAMN02435804	B2-2
Escherichia coli O127:H6 str. E2348/69 substr. UMD753	E2348/69 substr. UMD753	GCA_000442085.2	d9e4f58660a8c497d4a87ae5de024043	4.94114	0.85	0.79	4	4	4	4.0	4.0	4.0	4.0	4.0	4.0	4	4	4	4.0	4.0	4.0	4.0	4.0	4.0	4	4	4	4.0	4.0	4.0	4	4	4	4.0	4.0	4.0	4.0,4.0,4.0	4.0,4.0,4.0	4.0,4.0,4.0	4.0,4.0,4.0	4.0,4.0,4.0	4.0,4.0,4.0	4.0,4.0,4.0	4.0,4.0,4.0	4.0,4.0,4.0	4.0,4.0,4.0	PRJNA204937	SAMN02435803	B2-2
Escherichia coli DEC1D	DEC1D	GCA_000249115.2	ac3f8ca1a86dda3248b88ddac3089710	5.15941	0.97	0.89	4	4	4	4.0	4.0	4.0	4.0	4.0	4.0	4	4	4	4.0	4.0	4.0	4.0	4.0	4.0	4	4	4	4.0	4.0	4.0	4	4	4	4.0	4.0	4.0	4.0,4.0,4.0	4.0,4.0,4.0	4.0,4.0,4.0	4.0,4.0,4.0	4.0,4.0,4.0	4.0,4.0,4.0	4.0,4.0,4.0	4.0,4.0,4.0	4.0,4.0,4.0	4.0,4.0,4.0	PRJNA50909	SAMN00191019	B2-2
Escherichia coli O127:H6	EPEC1	GCA_900149875.1	4795fc5637a7212c7b76f8fba10cbda9	4.79249	1.0	1.0	4	4	4	4.0	4.0	4.0	4.0	4.0	4.0	4	4	4	4.0	4.0	4.0	4.0	4.0	4.0	4	4	4	4.0	4.0	4.0	4	4	4	4.0	4.0	4.0	4.0,4.0,4.0	4.0,4.0,4.0	4.0,4.0,4.0	4.0,4.0,4.0	4.0,4.0,4.0	4.0,4.0,4.0	4.0,4.0,4.0	4.0,4.0,4.0	4.0,4.0,4.0	4.0,4.0,4.0	PRJEB18717	SAMEA35194168	B2-2
Escherichia coli O127:H6	EPEC E2348/69 variety 2	GCA_900149915.1	6253bdc071e279ee0aa4234cea9e0f03	4.8486199999999995	1.0	1.0	4	4	4	4.0	4.0	4.0	4.0	4.0	4.0	4	4	4	4.0	4.0	4.0	4.0	4.0	4.0	4	4	4	4.0	4.0	4.0	4	4	4	4.0	4.0	4.0	4.0,4.0,4.0	4.0,4.0,4.0	4.0,4.0,4.0	4.0,4.0,4.0	4.0,4.0,4.0	4.0,4.0,4.0	4.0,4.0,4.0	4.0,4.0,4.0	4.0,4.0,4.0	4.0,4.0,4.0	PRJEB18716	SAMEA35192668	B2-2
Escherichia coli	403128	GCA_001283825.1	8b8849a76b41e43a6a91c5c2a4b1cad8	4.9151	0.84	0.77	4	4	4	4.0	4.0	4.0	4.0	4.0	4.0	4	4	4	4.0	4.0	4.0	4.0	4.0	4.0	4	4	4	4.0	4.0	4.0	4	4	4	4.0	4.0	4.0	4.0,4.0,4.0	4.0,4.0,4.0	4.0,4.0,4.0	4.0,4.0,4.0	4.0,4.0,4.0	4.0,4.0,4.0	4.0,4.0,4.0	4.0,4.0,4.0	4.0,4.0,4.0	4.0,4.0,4.0	PRJEB2827	SAMEA1466190	B2-2
Escherichia coli	102535	GCA_001266115.1	fd7a020848440cc41a27cdea3b403f40	4.78544	0.93	0.83	4	4	4	4.0	4.0	4.0	4.0	4.0	4.0	4	4	4	4.0	4.0	4.0	4.0	4.0	4.0	4	4	4	4.0	4.0	4.0	4	4	4	4.0	4.0	4.0	4.0,4.0,4.0	4.0,4.0,4.0	4.0,4.0,4.0	4.0,4.0,4.0	4.0,4.0,4.0	4.0,4.0,4.0	4.0,4.0,4.0	4.0,4.0,4.0	4.0,4.0,4.0	4.0,4.0,4.0	PRJNA237928	SAMN02640739	B2-2
Escherichia coli	401264	GCA_001265515.1	52597ebd327b49d9e3ab161b122e82e8	5.14392	0.92	0.69	4	4	4	4.0	4.0	4.0	4.0	4.0	4.0	4	4	4	4.0	4.0	4.0	4.0	4.0	4.0	4	4	4	4.0	4.0	4.0	4	4	4	4.0	4.0	4.0	4.0,4.0,4.0	4.0,4.0,4.0	4.0,4.0,4.0	4.0,4.0,4.0	4.0,4.0,4.0	4.0,4.0,4.0	4.0,4.0,4.0	4.0,4.0,4.0	4.0,4.0,4.0	4.0,4.0,4.0	PRJNA237887	SAMN02640708	B2-2
Escherichia coli 103385	103385	GCA_001265235.1	6a1f28922f80520f0e35e1b5003b2b74	5.05277	0.92	0.77	4	4	4	4.0	4.0	4.0	4.0	4.0	4.0	4	4	4	4.0	4.0	4.0				4	4	4	4.0	4.0	4.0	4	4	4				4.0,4.0,4.0	4.0,4.0,4.0	4.0,4.0,4.0	4.0,4.0,4.0	4.0,4.0,4.0	nan,nan,nan	4.0,4.0,4.0	4.0,4.0,4.0	4.0,4.0,4.0	nan,nan,nan	PRJNA237863	SAMN02640693	B2-2
Escherichia coli	402310	GCA_001265975.1	2e7e88048f2cbe648167c88f539cd86b	5.10936	0.96	0.85	4	4	4	4.0	4.0	4.0	4.0	4.0	4.0	4	4	4	4.0	4.0	4.0	4.0	4.0	4.0	4	4	4	4.0	4.0	4.0	4	4	4	4.0	4.0	4.0	4.0,4.0,4.0	4.0,4.0,4.0	4.0,4.0,4.0	4.0,4.0,4.0	4.0,4.0,4.0	4.0,4.0,4.0	4.0,4.0,4.0	4.0,4.0,4.0	4.0,4.0,4.0	4.0,4.0,4.0	PRJNA237923	SAMN02640732	B2-2
Escherichia coli	401817	GCA_001265935.1	8df8245c21fc4a88ae2f290330aec577	4.8992	0.96	0.84	4	4	4	4.0	4.0	4.0	4.0	4.0	4.0	4	4	4	4.0	4.0	4.0	4.0	4.0	4.0	4	4	4	4.0	4.0	4.0	4	4	4	4.0	4.0	4.0	4.0,4.0,4.0	4.0,4.0,4.0	4.0,4.0,4.0	4.0,4.0,4.0	4.0,4.0,4.0	4.0,4.0,4.0	4.0,4.0,4.0	4.0,4.0,4.0	4.0,4.0,4.0	4.0,4.0,4.0	PRJNA237922	SAMN02640731	B2-2
Escherichia coli	M15-4	GCA_002553475.1	0e680f5d20b6dbe4193bb2c0da12ec97	5.0826400000000005	0.91	0.73	4	4	4	4.0	4.0	4.0	4.0	4.0	4.0	4	4	4	4.0	4.0	4.0	4.0	4.0	4.0	4	4	4	4.0	4.0	4.0	4	4	4	4.0	4.0	4.0	4.0,4.0,4.0	4.0,4.0,4.0	4.0,4.0,4.0	4.0,4.0,4.0	4.0,4.0,4.0	4.0,4.0,4.0	4.0,4.0,4.0	4.0,4.0,4.0	4.0,4.0,4.0	4.0,4.0,4.0	PRJNA355006	SAMN06059905	B2-2
Escherichia coli	MOD1-EC1702	GCA_002459605.1	bfe60c4e2d458129ab28888d3780fc6d	5.1264	0.89	0.67	4	4	4	4.0	4.0	4.0	4.0	4.0	4.0	4	4	4	4.0	4.0	4.0	4.0	4.0	4.0	4	4	4	4.0	4.0	4.0	4	4	4	4.0	4.0	4.0	4.0,4.0,4.0	4.0,4.0,4.0	4.0,4.0,4.0	4.0,4.0,4.0	4.0,4.0,4.0	4.0,4.0,4.0	4.0,4.0,4.0	4.0,4.0,4.0	4.0,4.0,4.0	4.0,4.0,4.0	PRJNA230969	SAMN05607347	B2-2
Escherichia coli	102713	GCA_002075265.1	64791b1ca01da90859ed8d5beca9fafc	5.25784	0.91	0.72	4	4	4	4.0	4.0	4.0	4.0	4.0	4.0	4	4	4	4.0	4.0	4.0				4	4	4	4.0	4.0	4.0	4	4	4				4.0,4.0,4.0	4.0,4.0,4.0	4.0,4.0,4.0	4.0,4.0,4.0	4.0,4.0,4.0	nan,nan,nan	4.0,4.0,4.0	4.0,4.0,4.0	4.0,4.0,4.0	nan,nan,nan	PRJNA276124	SAMN03366553	B2-2
Escherichia coli	S7438	GCA_000690945.1	484e733fe913e5d029fdf392947c5c79	5.1297	0.95	0.78	4	4	4	4.0	4.0	4.0	4.0	4.0	4.0	4	4	4	4.0	4.0	4.0	4.0	4.0	4.0	4	4	4	4.0	4.0	4.0	4	4	4	4.0	4.0	4.0	4.0,4.0,4.0	4.0,4.0,4.0	4.0,4.0,4.0	4.0,4.0,4.0	4.0,4.0,4.0	4.0,4.0,4.0	4.0,4.0,4.0	4.0,4.0,4.0	4.0,4.0,4.0	4.0,4.0,4.0	PRJNA242755	SAMN02709452	B2-2
Escherichia coli	S6966	GCA_000691065.1	1d33f07bb6276e0ad02b24050e5c060e	5.2184800000000005	0.93	0.82	4	4	4	4.0	4.0	4.0	4.0	4.0	4.0	4	4	4	4.0	4.0	4.0	4.0	4.0	4.0	4	4	4	4.0	4.0	4.0	4	4	4	4.0	4.0	4.0	4.0,4.0,4.0	4.0,4.0,4.0	4.0,4.0,4.0	4.0,4.0,4.0	4.0,4.0,4.0	4.0,4.0,4.0	4.0,4.0,4.0	4.0,4.0,4.0	4.0,4.0,4.0	4.0,4.0,4.0	PRJNA242751	SAMN02709449	B2-2
Escherichia coli	401588	GCA_001265925.1	f85c8f7ca4fe18b0238630324887d2b4	5.10291	0.96	0.84	4	4	4	4.0	4.0	4.0	4.0	4.0	4.0	4	4	4	4.0	4.0	4.0	4.0	4.0	4.0	4	4	4	4.0	4.0	4.0	4	4	4	4.0	4.0	4.0	4.0,4.0,4.0	4.0,4.0,4.0	4.0,4.0,4.0	4.0,4.0,4.0	4.0,4.0,4.0	4.0,4.0,4.0	4.0,4.0,4.0	4.0,4.0,4.0	4.0,4.0,4.0	4.0,4.0,4.0	PRJNA237921	SAMN02640730	B2-2
Escherichia coli 300059	300059	GCA_001265295.1	0d4e7f0cc505b077909f96e702d3cb1a	4.83188	0.95	0.8	4	4	4	4.0	4.0	4.0	4.0	4.0	4.0	4	4	4	4.0	4.0	4.0	4.0	4.0	4.0	4	4	4	4.0	4.0	4.0	4	4	4	4.0	4.0	4.0	4.0,4.0,4.0	4.0,4.0,4.0	4.0,4.0,4.0	4.0,4.0,4.0	4.0,4.0,4.0	4.0,4.0,4.0	4.0,4.0,4.0	4.0,4.0,4.0	4.0,4.0,4.0	4.0,4.0,4.0	PRJNA237866	SAMN02640696	B2-2
Escherichia coli	300214	GCA_001265765.1	a1a399f02e286e89bdfd5a8aa28d4829	5.06653	0.96	0.83	4	4	4	4.0	4.0	4.0	4.0	4.0	4.0	4	4	4	4.0	4.0	4.0	4.0	4.0	4.0	4	4	4	4.0	4.0	4.0	4	4	4	4.0	4.0	4.0	4.0,4.0,4.0	4.0,4.0,4.0	4.0,4.0,4.0	4.0,4.0,4.0	4.0,4.0,4.0	4.0,4.0,4.0	4.0,4.0,4.0	4.0,4.0,4.0	4.0,4.0,4.0	4.0,4.0,4.0	PRJNA237906	SAMN02640721	B2-2
Escherichia coli	300262	GCA_001265315.1	348b8159d54a1812fec96af3d073fad1	4.97415	0.95	0.82	4	4	4	4.0	4.0	4.0	4.0	4.0	4.0	4	4	4	4.0	4.0	4.0	4.0	4.0	4.0	4	4	4	4.0	4.0	4.0	4	4	4	4.0	4.0	4.0	4.0,4.0,4.0	4.0,4.0,4.0	4.0,4.0,4.0	4.0,4.0,4.0	4.0,4.0,4.0	4.0,4.0,4.0	4.0,4.0,4.0	4.0,4.0,4.0	4.0,4.0,4.0	4.0,4.0,4.0	PRJNA237867	SAMN02640697	B2-2
Escherichia coli	302275	GCA_001265395.1	83fcee86f3c6a9de9312731f3243673e	5.00971	0.89	0.56	4	4	4	4.0	4.0	4.0	4.0	4.0	4.0	4	4	4	4.0	4.0	4.0	4.0	4.0	4.0	4	4	4	4.0	4.0	4.0	4	4	4	4.0	4.0	4.0	4.0,4.0,4.0	4.0,4.0,4.0	4.0,4.0,4.0	4.0,4.0,4.0	4.0,4.0,4.0	4.0,4.0,4.0	4.0,4.0,4.0	4.0,4.0,4.0	4.0,4.0,4.0	4.0,4.0,4.0	PRJNA237880	SAMN02640701	B2-2
Escherichia coli C844_97	C844_97	GCA_000410675.2	179857b053a64339852e27ebb1693e32	4.66411	0.93	0.8	4	4	4	4.0	4.0	4.0	4.0	4.0	4.0	4	4	4	4.0	4.0	4.0	4.0	4.0	4.0	4	4	4	4.0	4.0	4.0	4	4	4	4.0	4.0	4.0	4.0,4.0,4.0	4.0,4.0,4.0	4.0,4.0,4.0	4.0,4.0,4.0	4.0,4.0,4.0	4.0,4.0,4.0	4.0,4.0,4.0	4.0,4.0,4.0	4.0,4.0,4.0	4.0,4.0,4.0	PRJNA79323	SAMN02435913	B2-2
Escherichia coli 3003	3003	GCA_000194665.2	6b285fc635bed18ca40298c51d2999d9	4.917330000000001	1.0	0.99	4	4	4	4.0	4.0	4.0	4.0	4.0	4.0	4	4	4	4.0	4.0	4.0	4.0	4.0	4.0	4	4	4	4.0	4.0	4.0	4	4	4	4.0	4.0	4.0	4.0,4.0,4.0	4.0,4.0,4.0	4.0,4.0,4.0	4.0,4.0,4.0	4.0,4.0,4.0	4.0,4.0,4.0	4.0,4.0,4.0	4.0,4.0,4.0	4.0,4.0,4.0	4.0,4.0,4.0	PRJNA51131	SAMN00031774	B2-2
Escherichia coli	MOD1-EC581	GCA_002466085.1	d176e42e075f862f54d2e3ec9a860182	4.83111	0.94	0.76	4	4	4	4.0	4.0	4.0	4.0	4.0	4.0	4	4	4	4.0	4.0	4.0	4.0	4.0	4.0	4	4	4	4.0	4.0	4.0	4	4	4	4.0	4.0	4.0	4.0,4.0,4.0	4.0,4.0,4.0	4.0,4.0,4.0	4.0,4.0,4.0	4.0,4.0,4.0	4.0,4.0,4.0	4.0,4.0,4.0	4.0,4.0,4.0	4.0,4.0,4.0	4.0,4.0,4.0	PRJNA230969	SAMN06049495	B2-2
Escherichia coli C639_08	C639_08	GCA_000410655.2	7e1e50b3ca7434cd3a8c509e49f6edbe	4.91352	0.92	0.77	4	4	4	4.0	4.0	4.0	4.0	4.0	4.0	4	4	4	4.0	4.0	4.0	4.0	4.0	4.0	4	4	4	4.0	4.0	4.0	4	4	4	4.0	4.0	4.0	4.0,4.0,4.0	4.0,4.0,4.0	4.0,4.0,4.0	4.0,4.0,4.0	4.0,4.0,4.0	4.0,4.0,4.0	4.0,4.0,4.0	4.0,4.0,4.0	4.0,4.0,4.0	4.0,4.0,4.0	PRJNA79281	SAMN02435964	B2-2
Escherichia coli RN587/1	RN587/1	GCA_000188875.2	2d777fdc802b4c05313f13cce7ad6b50	5.06158	0.97	0.88	4	4	4	4.0	4.0	4.0	4.0	4.0	4.0	4	4	4	4.0	4.0	4.0	4.0	4.0	4.0	4	4	4	4.0	4.0	4.0	4	4	4	4.0	4.0	4.0	4.0,4.0,4.0	4.0,4.0,4.0	4.0,4.0,4.0	4.0,4.0,4.0	4.0,4.0,4.0	4.0,4.0,4.0	4.0,4.0,4.0	4.0,4.0,4.0	4.0,4.0,4.0	4.0,4.0,4.0	PRJNA40279	SAMN00792454	B2-2
Escherichia coli ARS4.2123	ARS4.2123	GCA_000304095.2	b9b10029a8ad38880e68c7e204f48c6e	4.9773	0.89	0.67	4	4	4	4.0	4.0	4.0	4.0	4.0	4.0	4	4	4	4.0	4.0	4.0	4.0	4.0	4.0	4	4	4	4.0	4.0	4.0	4	4	4	4.0	4.0	4.0	4.0,4.0,4.0	4.0,4.0,4.0	4.0,4.0,4.0	4.0,4.0,4.0	4.0,4.0,4.0	4.0,4.0,4.0	4.0,4.0,4.0	4.0,4.0,4.0	4.0,4.0,4.0	4.0,4.0,4.0	PRJNA65995	SAMN00806481	B2-2
Escherichia coli C9_92	C9_92	GCA_000447125.2	3c231f002ada800070de1bcac8a5ffcb	4.71365	0.94	0.84	4	4	4	4.0	4.0	4.0	4.0	4.0	4.0	4	4	4	4.0	4.0	4.0	4.0	4.0	4.0	4	4	4	4.0	4.0	4.0	4	4	4	4.0	4.0	4.0	4.0,4.0,4.0	4.0,4.0,4.0	4.0,4.0,4.0	4.0,4.0,4.0	4.0,4.0,4.0	4.0,4.0,4.0	4.0,4.0,4.0	4.0,4.0,4.0	4.0,4.0,4.0	4.0,4.0,4.0	PRJNA79333	SAMN02435968	B2-2
Escherichia coli	700283	GCA_001266445.1	4167bb8834fdf8eb38b0b72738a2951f	4.75705	0.88	0.83	4	4	4	4.0	4.0	4.0	4.0	4.0	4.0	4	4	4	4.0	4.0	4.0	4.0	4.0	4.0	4	4	4	4.0	4.0	4.0	4	4	4	4.0	4.0	4.0	4.0,4.0,4.0	4.0,4.0,4.0	4.0,4.0,4.0	4.0,4.0,4.0	4.0,4.0,4.0	4.0,4.0,4.0	4.0,4.0,4.0	4.0,4.0,4.0	4.0,4.0,4.0	4.0,4.0,4.0	PRJNA237951	SAMN02640757	B2-2
Escherichia coli	MOD1-EC1544	GCA_002461255.1	989f5d94d25db30810f721116dde0c18	4.8098	0.92	0.66	4	4	4	4.0	4.0	4.0	4.0	4.0	4.0	4	4	4	4.0	4.0	4.0	4.0	4.0	4.0	4	4	4	4.0	4.0	4.0	4	4	4	4.0	4.0	4.0	4.0,4.0,4.0	4.0,4.0,4.0	4.0,4.0,4.0	4.0,4.0,4.0	4.0,4.0,4.0	4.0,4.0,4.0	4.0,4.0,4.0	4.0,4.0,4.0	4.0,4.0,4.0	4.0,4.0,4.0	PRJNA230969	SAMN05591720	B2-2
Escherichia coli	MOD1-EC1696	GCA_002460435.1	c0ef8059812799191e0842db0b007d7e	5.1833	0.92	0.66	4	4	4	4.0	4.0	4.0	4.0	4.0	4.0	4	4	4	4.0	4.0	4.0	4.0	4.0	4.0	4	4	4	4.0	4.0	4.0	4	4	4	4.0	4.0	4.0	4.0,4.0,4.0	4.0,4.0,4.0	4.0,4.0,4.0	4.0,4.0,4.0	4.0,4.0,4.0	4.0,4.0,4.0	4.0,4.0,4.0	4.0,4.0,4.0	4.0,4.0,4.0	4.0,4.0,4.0	PRJNA230969	SAMN05607352	B2-2
Escherichia coli O86:H34 str. 99-3124	99-3124	GCA_000614465.2	86efaefb4b7ccbc9667fe3b844c8ccfe	4.89085	0.87	0.69	4	4	4	4.0	4.0	4.0	4.0	4.0	4.0	4	4	4	4.0	4.0	4.0	4.0	4.0	4.0	4	4	4	4.0	4.0	4.0	4	4	4	4.0	4.0	4.0	4.0,4.0,4.0	4.0,4.0,4.0	4.0,4.0,4.0	4.0,4.0,4.0	4.0,4.0,4.0	4.0,4.0,4.0	4.0,4.0,4.0	4.0,4.0,4.0	4.0,4.0,4.0	4.0,4.0,4.0	PRJNA218110	SAMN02353068	B2-2
Escherichia coli	402559	GCA_001266385.1	f80cb544eee9d7ec276501b9508561ab	4.9864	0.88	0.63	4	4	4	4.0	4.0	4.0	4.0	4.0	4.0	4	4	4	4.0	4.0	4.0	4.0	4.0	4.0	4	4	4	4.0	4.0	4.0	4	4	4	4.0	4.0	4.0	4.0,4.0,4.0	4.0,4.0,4.0	4.0,4.0,4.0	4.0,4.0,4.0	4.0,4.0,4.0	4.0,4.0,4.0	4.0,4.0,4.0	4.0,4.0,4.0	4.0,4.0,4.0	4.0,4.0,4.0	PRJNA237947	SAMN02640753	B2-2
Escherichia coli	MOD1-EC5075	GCA_002474445.1	48279bd8c3cae19fd4ecb9a53de30aec	5.046119999999999	0.89	0.65	4	4	4	4.0	4.0	4.0	4.0	4.0	4.0	4	4	4	4.0	4.0	4.0	4.0	4.0	4.0	4	4	4	4.0	4.0	4.0	4	4	4	4.0	4.0	4.0	4.0,4.0,4.0	4.0,4.0,4.0	4.0,4.0,4.0	4.0,4.0,4.0	4.0,4.0,4.0	4.0,4.0,4.0	4.0,4.0,4.0	4.0,4.0,4.0	4.0,4.0,4.0	4.0,4.0,4.0	PRJNA230969	SAMN04279412	B2-2
Escherichia coli	MOD1-EC1553	GCA_002461115.1	bc7477796441f26e99afb174a56e685f	4.83019	0.92	0.68	4	4	4	4.0	4.0	4.0	4.0	4.0	4.0	4	4	4	4.0	4.0	4.0	4.0	4.0	4.0	4	4	4	4.0	4.0	4.0	4	4	4	4.0	4.0	4.0	4.0,4.0,4.0	4.0,4.0,4.0	4.0,4.0,4.0	4.0,4.0,4.0	4.0,4.0,4.0	4.0,4.0,4.0	4.0,4.0,4.0	4.0,4.0,4.0	4.0,4.0,4.0	4.0,4.0,4.0	PRJNA230969	SAMN05591711	B2-2
Escherichia coli	302909	GCA_001265845.1	6b6431e6ccbc054a1f0359dcef367b0a	4.7929	0.91	0.65	4	4	4	4.0	4.0	4.0	4.0	4.0	4.0	4	4	4	4.0	4.0	4.0	4.0	4.0	4.0	4	4	4	4.0	4.0	4.0	4	4	4	4.0	4.0	4.0	4.0,4.0,4.0	4.0,4.0,4.0	4.0,4.0,4.0	4.0,4.0,4.0	4.0,4.0,4.0	4.0,4.0,4.0	4.0,4.0,4.0	4.0,4.0,4.0	4.0,4.0,4.0	4.0,4.0,4.0	PRJNA237915	SAMN02640725	B2-2
Escherichia coli	401675	GCA_001266375.1	19caeec3e773dfd69bb7937cba0da0fc	4.9546	0.95	0.8	4	4	4	4.0	4.0	4.0	4.0	4.0	4.0	4	4	4	4.0	4.0	4.0	4.0	4.0	4.0	4	4	4	4.0	4.0	4.0	4	4	4	4.0	4.0	4.0	4.0,4.0,4.0	4.0,4.0,4.0	4.0,4.0,4.0	4.0,4.0,4.0	4.0,4.0,4.0	4.0,4.0,4.0	4.0,4.0,4.0	4.0,4.0,4.0	4.0,4.0,4.0	4.0,4.0,4.0	PRJNA237946	SAMN02640752	B2-2
Escherichia coli	MOD1-EC1564	GCA_002460965.1	bae7cdbecdb114098dd90a104f61cf5d	4.9411	0.91	0.64	4	4	4	4.0	4.0	4.0	4.0	4.0	4.0	4	4	4	4.0	4.0	4.0	4.0	4.0	4.0	4	4	4	4.0	4.0	4.0	4	4	4	4.0	4.0	4.0	4.0,4.0,4.0	4.0,4.0,4.0	4.0,4.0,4.0	4.0,4.0,4.0	4.0,4.0,4.0	4.0,4.0,4.0	4.0,4.0,4.0	4.0,4.0,4.0	4.0,4.0,4.0	4.0,4.0,4.0	PRJNA230969	SAMN05591700	B2-2
Escherichia coli	200077	GCA_001266175.1	421f4936e45137fd28a2cfd4724d8ac5	5.08589	0.95	0.78	4	4	4	4.0	4.0	4.0	4.0	4.0	4.0	4	4	4	4.0	4.0	4.0	4.0	4.0	4.0	4	4	4	4.0	4.0	4.0	4	4	4	4.0	4.0	4.0	4.0,4.0,4.0	4.0,4.0,4.0	4.0,4.0,4.0	4.0,4.0,4.0	4.0,4.0,4.0	4.0,4.0,4.0	4.0,4.0,4.0	4.0,4.0,4.0	4.0,4.0,4.0	4.0,4.0,4.0	PRJNA237935	SAMN02640742	B2-2
Escherichia coli	MOD1-EC1699	GCA_002509785.1	583ef43c0bb0e4edc725977e9615da5d	4.952319999999999	0.95	0.78	4	4	4	4.0	4.0	4.0	4.0	4.0	4.0	4	4	4	4.0	4.0	4.0	4.0	4.0	4.0	4	4	4	4.0	4.0	4.0	4	4	4	4.0	4.0	4.0	4.0,4.0,4.0	4.0,4.0,4.0	4.0,4.0,4.0	4.0,4.0,4.0	4.0,4.0,4.0	4.0,4.0,4.0	4.0,4.0,4.0	4.0,4.0,4.0	4.0,4.0,4.0	4.0,4.0,4.0	PRJNA230969	SAMN05607351	B2-2
Escherichia coli	MOD1-EC1545	GCA_002461225.1	71fb38c81267548581a212cb70bed38c	4.98595	0.94	0.76	4	4	4	4.0	4.0	4.0	4.0	4.0	4.0	4	4	4	4.0	4.0	4.0	4.0	4.0	4.0	4	4	4	4.0	4.0	4.0	4	4	4	4.0	4.0	4.0	4.0,4.0,4.0	4.0,4.0,4.0	4.0,4.0,4.0	4.0,4.0,4.0	4.0,4.0,4.0	4.0,4.0,4.0	4.0,4.0,4.0	4.0,4.0,4.0	4.0,4.0,4.0	4.0,4.0,4.0	PRJNA230969	SAMN05591719	B2-2
Escherichia coli	MOD1-EC1542	GCA_002461965.1	ae09c4c4f5a61ad3e6687a53aeabae98	4.89562	0.94	0.74	4	4	4	4.0	4.0	4.0	4.0	4.0	4.0	4	4	4	4.0	4.0	4.0	4.0	4.0	4.0	4	4	4	4.0	4.0	4.0	4	4	4	4.0	4.0	4.0	4.0,4.0,4.0	4.0,4.0,4.0	4.0,4.0,4.0	4.0,4.0,4.0	4.0,4.0,4.0	4.0,4.0,4.0	4.0,4.0,4.0	4.0,4.0,4.0	4.0,4.0,4.0	4.0,4.0,4.0	PRJNA230969	SAMN05591722	B2-2
Escherichia coli	702324	GCA_001265575.1	5ef36bb1bc75728ce5939e5e7f996fad	5.00865	0.94	0.84	4	4	4	4.0	4.0	4.0	4.0	4.0	4.0	4	4	4	4.0	4.0	4.0	4.0	4.0	4.0	4	4	4	4.0	4.0	4.0	4	4	4	4.0	4.0	4.0	4.0,4.0,4.0	4.0,4.0,4.0	4.0,4.0,4.0	4.0,4.0,4.0	4.0,4.0,4.0	4.0,4.0,4.0	4.0,4.0,4.0	4.0,4.0,4.0	4.0,4.0,4.0	4.0,4.0,4.0	PRJNA237890	SAMN02640711	B2-2
Escherichia coli	102667	GCA_002075165.1	fcc6774cea46c0b4ebe63a82c675c693	5.00847	0.92	0.69	4	4	4	4.0	4.0	4.0	4.0	4.0	4.0	4	4	4	4.0	4.0	4.0	4.0	4.0	4.0	4	4	4	4.0	4.0	4.0	4	4	4	4.0	4.0	4.0	4.0,4.0,4.0	4.0,4.0,4.0	4.0,4.0,4.0	4.0,4.0,4.0	4.0,4.0,4.0	4.0,4.0,4.0	4.0,4.0,4.0	4.0,4.0,4.0	4.0,4.0,4.0	4.0,4.0,4.0	PRJNA276123	SAMN03366552	B2-2
Escherichia coli	300469	GCA_001266195.1	1af2e80222c727f9917d549c68a324d1	4.51131	0.97	0.88	4	4	4	4.0	4.0	4.0	4.0	4.0	4.0	4	4	4	4.0	4.0	4.0	4.0	4.0	4.0	4	4	4	4.0	4.0	4.0	4	4	4	4.0	4.0	4.0	4.0,4.0,4.0	4.0,4.0,4.0	4.0,4.0,4.0	4.0,4.0,4.0	4.0,4.0,4.0	4.0,4.0,4.0	4.0,4.0,4.0	4.0,4.0,4.0	4.0,4.0,4.0	4.0,4.0,4.0	PRJNA237936	SAMN02640743	B2-2
Escherichia coli C796_10	C796_10	GCA_000446905.2	354f6dc6c2a19d56425d11ebb3baec53	4.6211	0.85	0.8	4	4	4	4.0	4.0	4.0	4.0	4.0	4.0	4	4	4	4.0	4.0	4.0	4.0	4.0	4.0	4	4	4	4.0	4.0	4.0	4	4	4	4.0	4.0	4.0	4.0,4.0,4.0	4.0,4.0,4.0	4.0,4.0,4.0	4.0,4.0,4.0	4.0,4.0,4.0	4.0,4.0,4.0	4.0,4.0,4.0	4.0,4.0,4.0	4.0,4.0,4.0	4.0,4.0,4.0	PRJNA79307	SAMN02435943	B2-2
Escherichia coli	103604	GCA_002075295.1	414c617c80eb8735eb867362df7b22a3	4.8430800000000005	0.91	0.74	4	4	4	4.0	4.0	4.0				4	4	4							4	4	4	4.0	4.0	4.0	4	4	4				4.0,4.0,4.0	4.0,4.0,4.0	nan,nan,nan	4.0,4.0,4.0	nan,nan,nan	nan,nan,nan	4.0,4.0,4.0	4.0,4.0,4.0	4.0,4.0,4.0	nan,nan,nan	PRJNA276125	SAMN03366554	B2-2
Escherichia coli	200135_aEPEC	GCA_001285145.1	cec3c31700b245e01bd79644a31baf16	4.88744	0.95	0.78	4	4	4	4.0	4.0	4.0	4.0	4.0	4.0	4	4	4	4.0	4.0	4.0	4.0	4.0	4.0	4	4	4	4.0	4.0	4.0	4	4	4	4.0	4.0	4.0	4.0,4.0,4.0	4.0,4.0,4.0	4.0,4.0,4.0	4.0,4.0,4.0	4.0,4.0,4.0	4.0,4.0,4.0	4.0,4.0,4.0	4.0,4.0,4.0	4.0,4.0,4.0	4.0,4.0,4.0	PRJEB2827	SAMEA1466154	B2-2
Escherichia coli	MOD1-EC1711	GCA_002459475.1	a3d430f6a522eb81a0c79e1ce6c19220	4.868519999999999	0.92	0.68	4	4	4	4.0	4.0	4.0	4.0	4.0	4.0	4	4	4	4.0	4.0	4.0	4.0	4.0	4.0	4	4	4	4.0	4.0	4.0	4	4	4	4.0	4.0	4.0	4.0,4.0,4.0	4.0,4.0,4.0	4.0,4.0,4.0	4.0,4.0,4.0	4.0,4.0,4.0	4.0,4.0,4.0	4.0,4.0,4.0	4.0,4.0,4.0	4.0,4.0,4.0	4.0,4.0,4.0	PRJNA230969	SAMN05607343	B2-2
Escherichia coli	303145	GCA_001265875.1	e38e5530834590b9fe8d19011634f171	4.840319999999999	0.91	0.83	4	4	4	4.0	4.0	4.0	4.0	4.0	4.0	4	4	4	4.0	4.0	4.0	4.0	4.0	4.0	4	4	4	4.0	4.0	4.0	4	4	4	4.0	4.0	4.0	4.0,4.0,4.0	4.0,4.0,4.0	4.0,4.0,4.0	4.0,4.0,4.0	4.0,4.0,4.0	4.0,4.0,4.0	4.0,4.0,4.0	4.0,4.0,4.0	4.0,4.0,4.0	4.0,4.0,4.0	PRJNA237916	SAMN02640726	B2-2
Escherichia coli	300847	GCA_001266215.1	36cd23cd18d8a37a30c4abe910e99abb	4.85164	0.89	0.56	4	4	4	4.0	4.0	4.0	4.0	4.0	4.0	4	4	4	4.0	4.0	4.0	4.0	4.0	4.0	4	4	4	4.0	4.0	4.0	4	4	4	4.0	4.0	4.0	4.0,4.0,4.0	4.0,4.0,4.0	4.0,4.0,4.0	4.0,4.0,4.0	4.0,4.0,4.0	4.0,4.0,4.0	4.0,4.0,4.0	4.0,4.0,4.0	4.0,4.0,4.0	4.0,4.0,4.0	PRJNA237937	SAMN02640744	B2-2
Escherichia coli 302053	302053	GCA_001265345.1	35d2f36b134e69e040c97a046fb4b78e	4.94106	0.86	0.54	4	4	4	4.0	4.0	4.0	4.0	4.0	4.0	4	4	4	4.0	4.0	4.0	4.0	4.0	4.0	4	4	4	4.0	4.0	4.0	4	4	4	4.0	4.0	4.0	4.0,4.0,4.0	4.0,4.0,4.0	4.0,4.0,4.0	4.0,4.0,4.0	4.0,4.0,4.0	4.0,4.0,4.0	4.0,4.0,4.0	4.0,4.0,4.0	4.0,4.0,4.0	4.0,4.0,4.0	PRJNA237878	SAMN02640700	B2-2
Escherichia coli	300075	GCA_001265755.1	597546fc5eafef371cdbcd6e5f4744d6	4.9682900000000005	0.96	0.83	4	4	4	4.0	4.0	4.0	4.0	4.0	4.0	4	4	4	4.0	4.0	4.0	4.0	4.0	4.0	4	4	4	4.0	4.0	4.0	4	4	4	4.0	4.0	4.0	4.0,4.0,4.0	4.0,4.0,4.0	4.0,4.0,4.0	4.0,4.0,4.0	4.0,4.0,4.0	4.0,4.0,4.0	4.0,4.0,4.0	4.0,4.0,4.0	4.0,4.0,4.0	4.0,4.0,4.0	PRJNA237905	SAMN02640720	B2-2
Escherichia coli	MOD1-EC1548	GCA_002461185.1	87d6335bfa0ea5e09166a302b3806426	5.21936	0.91	0.64	4	4	4	4.0	4.0	4.0	4.0	4.0	4.0	4	4	4	4.0	4.0	4.0	4.0	4.0	4.0	4	4	4	4.0	4.0	4.0	4	4	4				4.0,4.0,4.0	4.0,4.0,4.0	4.0,4.0,4.0	4.0,4.0,4.0	4.0,4.0,4.0	4.0,4.0,4.0	4.0,4.0,4.0	4.0,4.0,4.0	4.0,4.0,4.0	nan,nan,nan	PRJNA230969	SAMN05591716	B2-2
Escherichia coli	203741	GCA_001265265.1	b4dac6ae710ec843af25accdd6b3ea84	5.05435	0.86	0.53	4	4	4	4.0	4.0	4.0	4.0	4.0	4.0	4	4	4	4.0	4.0	4.0	4.0	4.0	4.0	4	4	4	4.0	4.0	4.0	4	4	4	4.0	4.0	4.0	4.0,4.0,4.0	4.0,4.0,4.0	4.0,4.0,4.0	4.0,4.0,4.0	4.0,4.0,4.0	4.0,4.0,4.0	4.0,4.0,4.0	4.0,4.0,4.0	4.0,4.0,4.0	4.0,4.0,4.0	PRJNA237865	SAMN02640695	B2-2
Escherichia coli	102536	GCA_001265655.1	4fca55a2eff8d0cca46b1093fd242e12	5.29865	0.93	0.8	4	4	4	4.0	4.0	4.0	4.0	4.0	4.0	4	4	4	4.0	4.0	4.0	4.0	4.0	4.0	4	4	4	4.0	4.0	4.0	4	4	4	4.0	4.0	4.0	4.0,4.0,4.0	4.0,4.0,4.0	4.0,4.0,4.0	4.0,4.0,4.0	4.0,4.0,4.0	4.0,4.0,4.0	4.0,4.0,4.0	4.0,4.0,4.0	4.0,4.0,4.0	4.0,4.0,4.0	PRJNA237900	SAMN02640715	B2-2
Escherichia coli	102556	GCA_002075175.1	6b24f180e8e3506cb3c625b28c684623	5.18276	0.89	0.67	4	4	4	4.0	4.0	4.0	4.0	4.0	4.0	4	4	4	4.0	4.0	4.0	4.0	4.0	4.0	4	4	4	4.0	4.0	4.0	4	4	4	4.0	4.0	4.0	4.0,4.0,4.0	4.0,4.0,4.0	4.0,4.0,4.0	4.0,4.0,4.0	4.0,4.0,4.0	4.0,4.0,4.0	4.0,4.0,4.0	4.0,4.0,4.0	4.0,4.0,4.0	4.0,4.0,4.0	PRJNA276120	SAMN03366550	B2-2
Escherichia coli	S6400	GCA_000690965.1	441e983c838a2443b3f15a82fc1815d3	5.00874	0.9	0.8	4	4	4	4.0	4.0	4.0				4	4	4							4	4	4				4	4	4				4.0,4.0,4.0	4.0,4.0,4.0	nan,nan,nan	4.0,4.0,4.0	nan,nan,nan	nan,nan,nan	4.0,4.0,4.0	nan,nan,nan	4.0,4.0,4.0	nan,nan,nan	PRJNA242756	SAMN02709453	B2-2
Escherichia coli	400738	GCA_001265885.1	47457964abeda2ae2d61f456ca05137c	5.15843	0.93	0.84	4	4	4	4.0	4.0	4.0	4.0	4.0	4.0	4	4	4	4.0	4.0	4.0	4.0	4.0	4.0	4	4	4	4.0	4.0	4.0	4	4	4	4.0	4.0	4.0	4.0,4.0,4.0	4.0,4.0,4.0	4.0,4.0,4.0	4.0,4.0,4.0	4.0,4.0,4.0	4.0,4.0,4.0	4.0,4.0,4.0	4.0,4.0,4.0	4.0,4.0,4.0	4.0,4.0,4.0	PRJNA237918	SAMN02640727	B2-2
Escherichia coli	402981	GCA_001266405.1	4e03a467693b606864a980ee97ec4c55	5.1708300000000005	0.94	0.87	4	4	4	4.0	4.0	4.0	4.0	4.0	4.0	4	4	4	4.0	4.0	4.0	4.0	4.0	4.0	4	4	4	4.0	4.0	4.0	4	4	4	4.0	4.0	4.0	4.0,4.0,4.0	4.0,4.0,4.0	4.0,4.0,4.0	4.0,4.0,4.0	4.0,4.0,4.0	4.0,4.0,4.0	4.0,4.0,4.0	4.0,4.0,4.0	4.0,4.0,4.0	4.0,4.0,4.0	PRJNA237948	SAMN02640754	B2-2
Escherichia coli C581_05	C581_05	GCA_000446645.2	c04ffa09f73f0bb0fa055c08578aab34	5.17416	0.9	0.6	4	4	4	4.0	4.0	4.0	4.0	4.0	4.0	4	4	4	4.0	4.0	4.0	4.0	4.0	4.0	4	4	4	4.0	4.0	4.0	4	4	4	4.0	4.0	4.0	4.0,4.0,4.0	4.0,4.0,4.0	4.0,4.0,4.0	4.0,4.0,4.0	4.0,4.0,4.0	4.0,4.0,4.0	4.0,4.0,4.0	4.0,4.0,4.0	4.0,4.0,4.0	4.0,4.0,4.0	PRJNA79273	SAMN02436009	B2-2
Escherichia coli	300231	GCA_001265795.1	3ff1bbb5d99479470eda823607d5886a	5.1258	0.94	0.87	4	4	4	4.0	4.0	4.0				4	4	4							4	4	4	4.0	4.0	4.0	4	4	4				4.0,4.0,4.0	4.0,4.0,4.0	nan,nan,nan	4.0,4.0,4.0	nan,nan,nan	nan,nan,nan	4.0,4.0,4.0	4.0,4.0,4.0	4.0,4.0,4.0	nan,nan,nan	PRJNA237908	SAMN02640722	B2-2
Escherichia coli	300757	GCA_002075135.1	696f05f35e0d645660489977e091ac6b	5.0585	0.93	0.83	4	4	4	4.0	4.0	4.0				4	4	4							4	4	4				4	4	4				4.0,4.0,4.0	4.0,4.0,4.0	nan,nan,nan	4.0,4.0,4.0	nan,nan,nan	nan,nan,nan	4.0,4.0,4.0	nan,nan,nan	4.0,4.0,4.0	nan,nan,nan	PRJNA276126	SAMN03366555	B2-2
Escherichia coli C586_05	C586_05	GCA_000446685.2	3fafa6f94e861fa7dd853dad7dce423f	5.03302	0.93	0.71	4	4	4	4.0	4.0	4.0	4.0	4.0	4.0	4	4	4	4.0	4.0	4.0	4.0	4.0	4.0	4	4	4	4.0	4.0	4.0	4	4	4	4.0	4.0	4.0	4.0,4.0,4.0	4.0,4.0,4.0	4.0,4.0,4.0	4.0,4.0,4.0	4.0,4.0,4.0	4.0,4.0,4.0	4.0,4.0,4.0	4.0,4.0,4.0	4.0,4.0,4.0	4.0,4.0,4.0	PRJNA79277	SAMN02435908	B2-2
Escherichia coli	302150	GCA_001265815.1	6152dffdc9bfa4447141db9ebaf11819	4.9432599999999995	0.88	0.63	4	4	4	4.0	4.0	4.0	4.0	4.0	4.0	4	4	4	4.0	4.0	4.0	4.0	4.0	4.0	4	4	4	4.0	4.0	4.0	4	4	4	4.0	4.0	4.0	4.0,4.0,4.0	4.0,4.0,4.0	4.0,4.0,4.0	4.0,4.0,4.0	4.0,4.0,4.0	4.0,4.0,4.0	4.0,4.0,4.0	4.0,4.0,4.0	4.0,4.0,4.0	4.0,4.0,4.0	PRJNA237911	SAMN02640723	B2-2
Escherichia coli	MOD1-EC1700	GCA_002459615.1	3903136f75e41099a669ab05c1674905	5.1835	0.91	0.62	4	4	4	4.0	4.0	4.0	4.0	4.0	4.0	4	4	4	4.0	4.0	4.0	4.0	4.0	4.0	4	4	4	4.0	4.0	4.0	4	4	4	4.0	4.0	4.0	4.0,4.0,4.0	4.0,4.0,4.0	4.0,4.0,4.0	4.0,4.0,4.0	4.0,4.0,4.0	4.0,4.0,4.0	4.0,4.0,4.0	4.0,4.0,4.0	4.0,4.0,4.0	4.0,4.0,4.0	PRJNA230969	SAMN05607350	B2-2
Escherichia coli	MOD1-EC1393	GCA_002461635.1	aacb95c263ca662eb9b58a68c0a835a1	5.117	0.91	0.63	4	4	4	4.0	4.0	4.0	4.0	4.0	4.0	4	4	4	4.0	4.0	4.0	4.0	4.0	4.0	4	4	4	4.0	4.0	4.0	4	4	4	4.0	4.0	4.0	4.0,4.0,4.0	4.0,4.0,4.0	4.0,4.0,4.0	4.0,4.0,4.0	4.0,4.0,4.0	4.0,4.0,4.0	4.0,4.0,4.0	4.0,4.0,4.0	4.0,4.0,4.0	4.0,4.0,4.0	PRJNA230969	SAMN05591682	B2-2
Escherichia coli	G702074-2	GCA_001284285.1	b6b8dcf5ed8d3e5767f119fa1c01e91b	5.4151	0.95	0.82	4	4	4							4	4	4							4	4	4				4	4	4				4.0,4.0,4.0	nan,nan,nan	nan,nan,nan	4.0,4.0,4.0	nan,nan,nan	nan,nan,nan	4.0,4.0,4.0	nan,nan,nan	4.0,4.0,4.0	nan,nan,nan	PRJEB2226	SAMEA1528003	B2-2
Escherichia coli	702898_aEPEC	GCA_001283845.1	76ca526ffd523e438feacf758dec8515	5.27069	0.95	0.82	4	4	4	4.0	4.0	4.0	4.0	4.0	4.0	4	4	4	4.0	4.0	4.0	4.0	4.0	4.0	4	4	4	4.0	4.0	4.0	4	4	4				4.0,4.0,4.0	4.0,4.0,4.0	4.0,4.0,4.0	4.0,4.0,4.0	4.0,4.0,4.0	4.0,4.0,4.0	4.0,4.0,4.0	4.0,4.0,4.0	4.0,4.0,4.0	nan,nan,nan	PRJEB2827	SAMEA1466105	B2-2
Escherichia coli	703063	GCA_001284625.1	f7473a5bc6077b763e3e16a1491f6691	5.27763	0.93	0.82	4	4	4	4.0	4.0	4.0	4.0	4.0	4.0	4	4	4	4.0	4.0	4.0				4	4	4	4.0	4.0	4.0	4	4	4				4.0,4.0,4.0	4.0,4.0,4.0	4.0,4.0,4.0	4.0,4.0,4.0	4.0,4.0,4.0	nan,nan,nan	4.0,4.0,4.0	4.0,4.0,4.0	4.0,4.0,4.0	nan,nan,nan	PRJEB2827	SAMEA1531066	B2-2
Escherichia coli	MOD1-EC5281	GCA_002517325.1	1f14999de557fc12dd22bf6b09abc7f3	5.2067	0.92	0.66	4	4	4	4.0	4.0	4.0	4.0	4.0	4.0	4	4	4	4.0	4.0	4.0	4.0	4.0	4.0	4	4	4	4.0	4.0	4.0	4	4	4				4.0,4.0,4.0	4.0,4.0,4.0	4.0,4.0,4.0	4.0,4.0,4.0	4.0,4.0,4.0	4.0,4.0,4.0	4.0,4.0,4.0	4.0,4.0,4.0	4.0,4.0,4.0	nan,nan,nan	PRJNA230969	SAMN06555259	B2-2
Escherichia coli	100414	GCA_001265155.1	0fdad13fd9bd9548a7b7d63bfa638077	5.30685	0.91	0.82	4	4	4	4.0	4.0	4.0	4.0	4.0	4.0	4	4	4	4.0	4.0	4.0	4.0	4.0	4.0	4	4	4	4.0	4.0	4.0	4	4	4	4.0	4.0	4.0	4.0,4.0,4.0	4.0,4.0,4.0	4.0,4.0,4.0	4.0,4.0,4.0	4.0,4.0,4.0	4.0,4.0,4.0	4.0,4.0,4.0	4.0,4.0,4.0	4.0,4.0,4.0	4.0,4.0,4.0	PRJNA237861	SAMN02640691	B2-2
Escherichia coli	401596_aEPEC	GCA_001277715.1	385ab320f1f05ba6c2c56187732572b0	5.19682	0.94	0.77	4	4	4	4.0	4.0	4.0	4.0	4.0	4.0	4	4	4	4.0	4.0	4.0	4.0	4.0	4.0	4	4	4	4.0	4.0	4.0	4	4	4	4.0	4.0	4.0	4.0,4.0,4.0	4.0,4.0,4.0	4.0,4.0,4.0	4.0,4.0,4.0	4.0,4.0,4.0	4.0,4.0,4.0	4.0,4.0,4.0	4.0,4.0,4.0	4.0,4.0,4.0	4.0,4.0,4.0	PRJEB2827	SAMEA1466136	B2-2
Escherichia coli	401709_aEPEC	GCA_001284745.1	0e6f83858d03f3af18ee954ebb4f558c	5.20469	0.95	0.8	4	4	4	4.0	4.0	4.0	4.0	4.0	4.0	4	4	4	4.0	4.0	4.0	4.0	4.0	4.0	4	4	4	4.0	4.0	4.0	4	4	4				4.0,4.0,4.0	4.0,4.0,4.0	4.0,4.0,4.0	4.0,4.0,4.0	4.0,4.0,4.0	4.0,4.0,4.0	4.0,4.0,4.0	4.0,4.0,4.0	4.0,4.0,4.0	nan,nan,nan	PRJEB2827	SAMEA1466108	B2-2
Escherichia coli	402767	GCA_001285705.1	5ada55df41b58573a30057a0f9594d81	5.22657	0.95	0.79	4	4	4	4.0	4.0	4.0				4	4	4	4.0	4.0	4.0				4	4	4	4.0	4.0	4.0	4	4	4				4.0,4.0,4.0	4.0,4.0,4.0	nan,nan,nan	4.0,4.0,4.0	4.0,4.0,4.0	nan,nan,nan	4.0,4.0,4.0	4.0,4.0,4.0	4.0,4.0,4.0	nan,nan,nan	PRJEB2827	SAMEA1530984	B2-2
Escherichia coli	402480_aEPEC	GCA_001286005.1	b334bd5000ef30ba894c2c4563aebe48	5.23642	0.95	0.78	4	4	4	4.0	4.0	4.0				4	4	4	4.0	4.0	4.0				4	4	4	4.0	4.0	4.0	4	4	4				4.0,4.0,4.0	4.0,4.0,4.0	nan,nan,nan	4.0,4.0,4.0	4.0,4.0,4.0	nan,nan,nan	4.0,4.0,4.0	4.0,4.0,4.0	4.0,4.0,4.0	nan,nan,nan	PRJEB2827	SAMEA1466119	B2-2
Escherichia coli	G303212	GCA_001286705.1	560d288b5557ee7edf90424f1cd04c13	5.183730000000001	0.91	0.63	4	4	4	4.0	4.0	4.0	4.0	4.0	4.0	4	4	4	4.0	4.0	4.0	4.0	4.0	4.0	4	4	4	4.0	4.0	4.0	4	4	4	4.0	4.0	4.0	4.0,4.0,4.0	4.0,4.0,4.0	4.0,4.0,4.0	4.0,4.0,4.0	4.0,4.0,4.0	4.0,4.0,4.0	4.0,4.0,4.0	4.0,4.0,4.0	4.0,4.0,4.0	4.0,4.0,4.0	PRJEB2226	SAMEA1527953	B2-2
Escherichia coli	505148	GCA_001285645.1	b701ac3847b81b55e8b415b0bfcc223e	5.09828	0.96	0.86	4	4	4	4.0	4.0	4.0	4.0	4.0	4.0	4	4	4	4.0	4.0	4.0	4.0	4.0	4.0	4	4	4	4.0	4.0	4.0	4	4	4	4.0	4.0	4.0	4.0,4.0,4.0	4.0,4.0,4.0	4.0,4.0,4.0	4.0,4.0,4.0	4.0,4.0,4.0	4.0,4.0,4.0	4.0,4.0,4.0	4.0,4.0,4.0	4.0,4.0,4.0	4.0,4.0,4.0	PRJEB2827	SAMEA1531047	B2-2
Escherichia coli	upec-202	GCA_000779295.1	4aa47e797424e67cd4c11ed980839724	4.79434	0.96	0.84	4	4	4	4.0	4.0	4.0	4.0	4.0	4.0	4	4	4	4.0	4.0	4.0	4.0	4.0	4.0	4	4	4	4.0	4.0	4.0	4	4	4	4.0	4.0	4.0	4.0,4.0,4.0	4.0,4.0,4.0	4.0,4.0,4.0	4.0,4.0,4.0	4.0,4.0,4.0	4.0,4.0,4.0	4.0,4.0,4.0	4.0,4.0,4.0	4.0,4.0,4.0	4.0,4.0,4.0	PRJNA248737	SAMN02802023	B2-2
Escherichia coli C79_08	C79_08	GCA_000446865.2	eba4cf03719b4f90d13d5a30b4e7c25f	4.787380000000001	0.86	0.54	4	4	4	4.0	4.0	4.0	4.0	4.0	4.0	4	4	4	4.0	4.0	4.0	4.0	4.0	4.0	4	4	4	4.0	4.0	4.0	4	4	4	4.0	4.0	4.0	4.0,4.0,4.0	4.0,4.0,4.0	4.0,4.0,4.0	4.0,4.0,4.0	4.0,4.0,4.0	4.0,4.0,4.0	4.0,4.0,4.0	4.0,4.0,4.0	4.0,4.0,4.0	4.0,4.0,4.0	PRJNA79303	SAMN02435993	B2-2
Escherichia coli	MOD1-EC6374	GCA_002513875.1	1a5a72a8f56c47d4274cbb3db783389e	4.79475	0.94	0.75	4	4	4	4.0	4.0	4.0	4.0	4.0	4.0	4	4	4	4.0	4.0	4.0	4.0	4.0	4.0	4	4	4	4.0	4.0	4.0	4	4	4	4.0	4.0	4.0	4.0,4.0,4.0	4.0,4.0,4.0	4.0,4.0,4.0	4.0,4.0,4.0	4.0,4.0,4.0	4.0,4.0,4.0	4.0,4.0,4.0	4.0,4.0,4.0	4.0,4.0,4.0	4.0,4.0,4.0	PRJNA230969	SAMN04992991	B2-2
Escherichia coli	PA58	GCA_002797055.1	6bdb9bd60c16e0d9a85c470cfea20ab3	4.9024	0.92	0.77	4	4	4	4.0	4.0	4.0	4.0	4.0	4.0	4	4	4	4.0	4.0	4.0	4.0	4.0	4.0	4	4	4	4.0	4.0	4.0	4	4	4	4.0	4.0	4.0	4.0,4.0,4.0	4.0,4.0,4.0	4.0,4.0,4.0	4.0,4.0,4.0	4.0,4.0,4.0	4.0,4.0,4.0	4.0,4.0,4.0	4.0,4.0,4.0	4.0,4.0,4.0	4.0,4.0,4.0	PRJNA416653	SAMN07958597	B2-2
Escherichia coli	155388	GCA_001286565.1	935f442b02b4982b74a8978544ee5b4d	4.735519999999999	0.98	0.94	4	4	4	4.0	4.0	4.0	4.0	4.0	4.0	4	4	4	4.0	4.0	4.0	4.0	4.0	4.0	4	4	4	4.0	4.0	4.0	4	4	4	4.0	4.0	4.0	4.0,4.0,4.0	4.0,4.0,4.0	4.0,4.0,4.0	4.0,4.0,4.0	4.0,4.0,4.0	4.0,4.0,4.0	4.0,4.0,4.0	4.0,4.0,4.0	4.0,4.0,4.0	4.0,4.0,4.0	PRJEB2827	SAMEA1531051	B2-2
Escherichia coli	CA14	GCA_002797075.1	afbf01b7af3bf7326c0d8463f81632c4	4.93639	0.89	0.74	4	4	4	4.0	4.0	4.0	4.0	4.0	4.0	4	4	4	4.0	4.0	4.0	4.0	4.0	4.0	4	4	4	4.0	4.0	4.0	4	4	4	4.0	4.0	4.0	4.0,4.0,4.0	4.0,4.0,4.0	4.0,4.0,4.0	4.0,4.0,4.0	4.0,4.0,4.0	4.0,4.0,4.0	4.0,4.0,4.0	4.0,4.0,4.0	4.0,4.0,4.0	4.0,4.0,4.0	PRJNA416653	SAMN07959756	B2-2
Escherichia coli	703108	GCA_001286485.1	dbdee6d7d270fdb147f58be11b551252	4.78341	0.98	0.91	4	4	4	4.0	4.0	4.0	4.0	4.0	4.0	4	4	4	4.0	4.0	4.0	4.0	4.0	4.0	4	4	4	4.0	4.0	4.0	4	4	4	4.0	4.0	4.0	4.0,4.0,4.0	4.0,4.0,4.0	4.0,4.0,4.0	4.0,4.0,4.0	4.0,4.0,4.0	4.0,4.0,4.0	4.0,4.0,4.0	4.0,4.0,4.0	4.0,4.0,4.0	4.0,4.0,4.0	PRJEB2827	SAMEA1531059	B2-2
Escherichia coli	200499	GCA_001286605.1	4406c291cc21756a652e46e46f7aff65	4.791119999999999	0.93	0.91	4	4	4	4.0	4.0	4.0	4.0	4.0	4.0	4	4	4	4.0	4.0	4.0	4.0	4.0	4.0	4	4	4	4.0	4.0	4.0	4	4	4	4.0	4.0	4.0	4.0,4.0,4.0	4.0,4.0,4.0	4.0,4.0,4.0	4.0,4.0,4.0	4.0,4.0,4.0	4.0,4.0,4.0	4.0,4.0,4.0	4.0,4.0,4.0	4.0,4.0,4.0	4.0,4.0,4.0	PRJEB2827	SAMEA1531053	B2-2
Escherichia coli	MOD1-EC6509	GCA_002510595.1	5d79d5079a7318742ddac5a80136deb7	4.77969	0.97	0.87	4	4	4	4.0	4.0	4.0	4.0	4.0	4.0	4	4	4	4.0	4.0	4.0	4.0	4.0	4.0	4	4	4	4.0	4.0	4.0	4	4	4	4.0	4.0	4.0	4.0,4.0,4.0	4.0,4.0,4.0	4.0,4.0,4.0	4.0,4.0,4.0	4.0,4.0,4.0	4.0,4.0,4.0	4.0,4.0,4.0	4.0,4.0,4.0	4.0,4.0,4.0	4.0,4.0,4.0	PRJNA230969	SAMN04993129	B2-2
Escherichia coli	302137	GCA_001266225.1	cbbb54765c1b85bfe7f2d43a24205262	5.1013	0.95	0.92	4	4	4	4.0	4.0	4.0	4.0	4.0	4.0	4	4	4	4.0	4.0	4.0	4.0	4.0	4.0	4	4	4	4.0	4.0	4.0	4	4	4	4.0	4.0	4.0	4.0,4.0,4.0	4.0,4.0,4.0	4.0,4.0,4.0	4.0,4.0,4.0	4.0,4.0,4.0	4.0,4.0,4.0	4.0,4.0,4.0	4.0,4.0,4.0	4.0,4.0,4.0	4.0,4.0,4.0	PRJNA237938	SAMN02640745	B2-2
Escherichia coli	HT2012EP01	GCA_002971035.1	cdc43b2b7be50d6e210231594406a8ab	5.03487	0.81	0.84	4	4	4	4.0	4.0	4.0	4.0	4.0	4.0	4	4	4	4.0	4.0	4.0	4.0	4.0	4.0	4	4	4	4.0	4.0	4.0	4	4	4	4.0	4.0	4.0	4.0,4.0,4.0	4.0,4.0,4.0	4.0,4.0,4.0	4.0,4.0,4.0	4.0,4.0,4.0	4.0,4.0,4.0	4.0,4.0,4.0	4.0,4.0,4.0	4.0,4.0,4.0	4.0,4.0,4.0	PRJNA276761	SAMN03380731	B2-2
Escherichia coli	504225_aEPEC	GCA_001284725.1	d0e834f106d1387fc59ebc6af5c20d1f	4.7967	0.97	0.9	4	4	4	4.0	4.0	4.0	4.0	4.0	4.0	4	4	4	4.0	4.0	4.0	4.0	4.0	4.0	4	4	4	4.0	4.0	4.0	4	4	4	4.0	4.0	4.0	4.0,4.0,4.0	4.0,4.0,4.0	4.0,4.0,4.0	4.0,4.0,4.0	4.0,4.0,4.0	4.0,4.0,4.0	4.0,4.0,4.0	4.0,4.0,4.0	4.0,4.0,4.0	4.0,4.0,4.0	PRJEB2827	SAMEA1466200	B2-2
Escherichia coli	HT2012EP05	GCA_002971005.1	ff0ab1dc1063635d585a2551074e06cd	4.9372	0.87	0.87	4	4	4	4.0	4.0	4.0	4.0	4.0	4.0	4	4	4	4.0	4.0	4.0	4.0	4.0	4.0	4	4	4	4.0	4.0	4.0	4	4	4	4.0	4.0	4.0	4.0,4.0,4.0	4.0,4.0,4.0	4.0,4.0,4.0	4.0,4.0,4.0	4.0,4.0,4.0	4.0,4.0,4.0	4.0,4.0,4.0	4.0,4.0,4.0	4.0,4.0,4.0	4.0,4.0,4.0	PRJNA276770	SAMN03380747	B2-2
Escherichia coli	STEC 1303	GCA_001606835.1	259b59c695c14ff463e66098408d3243	5.08821	0.92	0.88	4	4	4	4.0	4.0	4.0	4.0	4.0	4.0	4	4	4	4.0	4.0	4.0	4.0	4.0	4.0	4	4	4	4.0	4.0	4.0	4	4	4	4.0	4.0	4.0	4.0,4.0,4.0	4.0,4.0,4.0	4.0,4.0,4.0	4.0,4.0,4.0	4.0,4.0,4.0	4.0,4.0,4.0	4.0,4.0,4.0	4.0,4.0,4.0	4.0,4.0,4.0	4.0,4.0,4.0	PRJNA285020	SAMN04002647	B2-2
Escherichia coli	M859	GCA_900016005.1	05748cbdba8016aadcbc1956103d2230	4.90416	0.96	0.92	4	4	4	4.0	4.0	4.0	4.0	4.0	4.0	4	4	4	4.0	4.0	4.0	4.0	4.0	4.0	4	4	4	4.0	4.0	4.0	4	4	4	4.0	4.0	4.0	4.0,4.0,4.0	4.0,4.0,4.0	4.0,4.0,4.0	4.0,4.0,4.0	4.0,4.0,4.0	4.0,4.0,4.0	4.0,4.0,4.0	4.0,4.0,4.0	4.0,4.0,4.0	4.0,4.0,4.0	PRJEB12203	SAMEA3715966	B2-2
Escherichia coli	STEC 1473	GCA_001606475.1	9d9c6fda5d28987862fb1007f9fa4f52	5.03841	0.91	0.85	4	4	4	4.0	4.0	4.0	4.0	4.0	4.0	4	4	4	4.0	4.0	4.0	4.0	4.0	4.0	4	4	4	4.0	4.0	4.0	4	4	4	4.0	4.0	4.0	4.0,4.0,4.0	4.0,4.0,4.0	4.0,4.0,4.0	4.0,4.0,4.0	4.0,4.0,4.0	4.0,4.0,4.0	4.0,4.0,4.0	4.0,4.0,4.0	4.0,4.0,4.0	4.0,4.0,4.0	PRJNA285020	SAMN04002652	B2-2
Escherichia coli C887_10	C887_10	GCA_000447065.2	090637353fa6d49f37d5a077848a844b	4.99514	0.93	0.72	4	4	4	4.0	4.0	4.0	4.0	4.0	4.0	4	4	4	4.0	4.0	4.0	4.0	4.0	4.0	4	4	4	4.0	4.0	4.0	4	4	4	4.0	4.0	4.0	4.0,4.0,4.0	4.0,4.0,4.0	4.0,4.0,4.0	4.0,4.0,4.0	4.0,4.0,4.0	4.0,4.0,4.0	4.0,4.0,4.0	4.0,4.0,4.0	4.0,4.0,4.0	4.0,4.0,4.0	PRJNA79327	SAMN02435967	B2-2
Escherichia coli	STEC 1178	GCA_001606855.1	69c80cf543397ca16e9c5c94198650a1	5.01006	0.92	0.87	4	4	4	4.0	4.0	4.0	4.0	4.0	4.0	4	4	4	4.0	4.0	4.0	4.0	4.0	4.0	4	4	4	4.0	4.0	4.0	4	4	4	4.0	4.0	4.0	4.0,4.0,4.0	4.0,4.0,4.0	4.0,4.0,4.0	4.0,4.0,4.0	4.0,4.0,4.0	4.0,4.0,4.0	4.0,4.0,4.0	4.0,4.0,4.0	4.0,4.0,4.0	4.0,4.0,4.0	PRJNA285020	SAMN04002636	B2-2
Escherichia coli	STEC 1270	GCA_001606555.1	d4b8690b188b9db964ea7b46f78e4d1e	5.02105	0.9	0.89	4	4	4	4.0	4.0	4.0	4.0	4.0	4.0	4	4	4	4.0	4.0	4.0	4.0	4.0	4.0	4	4	4	4.0	4.0	4.0	4	4	4	4.0	4.0	4.0	4.0,4.0,4.0	4.0,4.0,4.0	4.0,4.0,4.0	4.0,4.0,4.0	4.0,4.0,4.0	4.0,4.0,4.0	4.0,4.0,4.0	4.0,4.0,4.0	4.0,4.0,4.0	4.0,4.0,4.0	PRJNA285020	SAMN04002643	B2-2
Escherichia coli	M884	GCA_900016365.1	19ed7c009ff5da29cd4fe6cebe61d927	5.07222	0.95	0.88	4	4	4	4.0	4.0	4.0	4.0	4.0	4.0	4	4	4	4.0	4.0	4.0	4.0	4.0	4.0	4	4	4	4.0	4.0	4.0	4	4	4	4.0	4.0	4.0	4.0,4.0,4.0	4.0,4.0,4.0	4.0,4.0,4.0	4.0,4.0,4.0	4.0,4.0,4.0	4.0,4.0,4.0	4.0,4.0,4.0	4.0,4.0,4.0	4.0,4.0,4.0	4.0,4.0,4.0	PRJEB12203	SAMEA3715967	B2-2
Escherichia coli	HT2012EP13	GCA_002971135.1	c96f244b40c6525e819877673fb51cd0	5.00344	0.9	0.78	4	4	4	4.0	4.0	4.0	4.0	4.0	4.0	4	4	4	4.0	4.0	4.0	4.0	4.0	4.0	4	4	4	4.0	4.0	4.0	4	4	4	4.0	4.0	4.0	4.0,4.0,4.0	4.0,4.0,4.0	4.0,4.0,4.0	4.0,4.0,4.0	4.0,4.0,4.0	4.0,4.0,4.0	4.0,4.0,4.0	4.0,4.0,4.0	4.0,4.0,4.0	4.0,4.0,4.0	PRJNA276781	SAMN03380760	B2-2
Escherichia coli	MOD1-EC898	GCA_002465055.1	99e716562ef24ba428297aaf5ea60e6e	5.15971	0.92	0.68	4	4	4	4.0	4.0	4.0	4.0	4.0	4.0	4	4	4	4.0	4.0	4.0	4.0	4.0	4.0	4	4	4	4.0	4.0	4.0	4	4	4	4.0	4.0	4.0	4.0,4.0,4.0	4.0,4.0,4.0	4.0,4.0,4.0	4.0,4.0,4.0	4.0,4.0,4.0	4.0,4.0,4.0	4.0,4.0,4.0	4.0,4.0,4.0	4.0,4.0,4.0	4.0,4.0,4.0	PRJNA230969	SAMN06049467	B2-2
Escherichia coli C2139_99	C2139_99	GCA_000446285.2	3251a77064ca5f186e499a44b9ac42dc	4.8364199999999995	0.94	0.76	4	4	4	4.0	4.0	4.0	4.0	4.0	4.0	4	4	4	4.0	4.0	4.0	4.0	4.0	4.0	4	4	4	4.0	4.0	4.0	4	4	4	4.0	4.0	4.0	4.0,4.0,4.0	4.0,4.0,4.0	4.0,4.0,4.0	4.0,4.0,4.0	4.0,4.0,4.0	4.0,4.0,4.0	4.0,4.0,4.0	4.0,4.0,4.0	4.0,4.0,4.0	4.0,4.0,4.0	PRJNA79235	SAMN02435938	B2-2
Escherichia coli	100600_aEPEC	GCA_001286465.1	14dd87ab5ee0c8417a309e411b492a92	4.78794	0.99	0.95	4	4	4	4.0	4.0	4.0	4.0	4.0	4.0	4	4	4	4.0	4.0	4.0	4.0	4.0	4.0	4	4	4	4.0	4.0	4.0	4	4	4	4.0	4.0	4.0	4.0,4.0,4.0	4.0,4.0,4.0	4.0,4.0,4.0	4.0,4.0,4.0	4.0,4.0,4.0	4.0,4.0,4.0	4.0,4.0,4.0	4.0,4.0,4.0	4.0,4.0,4.0	4.0,4.0,4.0	PRJEB2827	SAMEA1466098	B2-2
Escherichia coli	MOD1-EC5939	GCA_002544725.1	eeb6ed7cc094618cab91cbbdf82c9df5	4.75812	0.96	0.86	4	4	4	4.0	4.0	4.0	4.0	4.0	4.0	4	4	4	4.0	4.0	4.0	4.0	4.0	4.0	4	4	4	4.0	4.0	4.0	4	4	4	4.0	4.0	4.0	4.0,4.0,4.0	4.0,4.0,4.0	4.0,4.0,4.0	4.0,4.0,4.0	4.0,4.0,4.0	4.0,4.0,4.0	4.0,4.0,4.0	4.0,4.0,4.0	4.0,4.0,4.0	4.0,4.0,4.0	PRJNA230969	SAMN05439353	B2-2
Escherichia coli	FHI_NMBU_03	GCA_002951855.1	c48d5c0ae61b268b42300bd699866123	4.84488	1.0	1.0	4	4	4	4.0	4.0	4.0	4.0	4.0	4.0	4	4	4	4.0	4.0	4.0	4.0	4.0	4.0	4	4	4	4.0	4.0	4.0	4	4	4	4.0	4.0	4.0	4.0,4.0,4.0	4.0,4.0,4.0	4.0,4.0,4.0	4.0,4.0,4.0	4.0,4.0,4.0	4.0,4.0,4.0	4.0,4.0,4.0	4.0,4.0,4.0	4.0,4.0,4.0	4.0,4.0,4.0	PRJNA362852	SAMN06250205	B2-2
Escherichia coli	MOD1-EC6364	GCA_002512495.1	e89c2766d5f183a794e72af18c61b060	5.02567	0.91	0.63	4	4	4	4.0	4.0	4.0	4.0	4.0	4.0	4	4	4	4.0	4.0	4.0	4.0	4.0	4.0	4	4	4	4.0	4.0	4.0	4	4	4	4.0	4.0	4.0	4.0,4.0,4.0	4.0,4.0,4.0	4.0,4.0,4.0	4.0,4.0,4.0	4.0,4.0,4.0	4.0,4.0,4.0	4.0,4.0,4.0	4.0,4.0,4.0	4.0,4.0,4.0	4.0,4.0,4.0	PRJNA230969	SAMN04993220	B2-2
Escherichia coli	MOD1-EC6713	GCA_002522445.1	a7a17f123a5af215f1a9204bc4a5528c	5.0696	0.93	0.72	4	4	4	4.0	4.0	4.0	4.0	4.0	4.0	4	4	4	4.0	4.0	4.0	4.0	4.0	4.0	4	4	4	4.0	4.0	4.0	4	4	4				4.0,4.0,4.0	4.0,4.0,4.0	4.0,4.0,4.0	4.0,4.0,4.0	4.0,4.0,4.0	4.0,4.0,4.0	4.0,4.0,4.0	4.0,4.0,4.0	4.0,4.0,4.0	nan,nan,nan	PRJNA230969	SAMN04992543	B2-2
Escherichia coli	MOD1-EC6366	GCA_002513955.1	e0edb4cd3e2705d2b6a17a94de497bb2	5.12901	0.9	0.6	4	4	4	4.0	4.0	4.0				4	4	4	4.0	4.0	4.0				4	4	4	4.0	4.0	4.0	4	4	4				4.0,4.0,4.0	4.0,4.0,4.0	nan,nan,nan	4.0,4.0,4.0	4.0,4.0,4.0	nan,nan,nan	4.0,4.0,4.0	4.0,4.0,4.0	4.0,4.0,4.0	nan,nan,nan	PRJNA230969	SAMN04992980	B2-2
Escherichia coli	HT2012EP10	GCA_002971215.1	3a0a2df664ba44bcacb0865d84d6f837	5.09117	0.83	0.81	4	4	4	4.0	4.0	4.0	4.0	4.0	4.0	4	4	4	4.0	4.0	4.0	4.0	4.0	4.0	4	4	4	4.0	4.0	4.0	4	4	4	4.0	4.0	4.0	4.0,4.0,4.0	4.0,4.0,4.0	4.0,4.0,4.0	4.0,4.0,4.0	4.0,4.0,4.0	4.0,4.0,4.0	4.0,4.0,4.0	4.0,4.0,4.0	4.0,4.0,4.0	4.0,4.0,4.0	PRJNA276778	SAMN03380757	B2-2
Escherichia coli	HT2012EP11	GCA_002971255.1	989a4637187ad7fc10f9556a183ab8da	5.09631	0.91	0.83	4	4	4	4.0	4.0	4.0	4.0	4.0	4.0	4	4	4	4.0	4.0	4.0	4.0	4.0	4.0	4	4	4	4.0	4.0	4.0	4	4	4	4.0	4.0	4.0	4.0,4.0,4.0	4.0,4.0,4.0	4.0,4.0,4.0	4.0,4.0,4.0	4.0,4.0,4.0	4.0,4.0,4.0	4.0,4.0,4.0	4.0,4.0,4.0	4.0,4.0,4.0	4.0,4.0,4.0	PRJNA276779	SAMN03380758	B2-2
Escherichia coli	HT2012077	GCA_002971795.1	039c956dcb386776cb9c4e512f8dab4b	5.06733	0.85	0.71	4	4	4	4.0	4.0	4.0	4.0	4.0	4.0	4	4	4	4.0	4.0	4.0	4.0	4.0	4.0	4	4	4	4.0	4.0	4.0	4	4	4	4.0	4.0	4.0	4.0,4.0,4.0	4.0,4.0,4.0	4.0,4.0,4.0	4.0,4.0,4.0	4.0,4.0,4.0	4.0,4.0,4.0	4.0,4.0,4.0	4.0,4.0,4.0	4.0,4.0,4.0	4.0,4.0,4.0	PRJNA277083	SAMN03384220	B2-2
Escherichia coli	HT2012085	GCA_002971835.1	616e0a9e45abce34fe5ba33d341a56b9	5.0669900000000005	0.85	0.72	4	4	4	4.0	4.0	4.0	4.0	4.0	4.0	4	4	4	4.0	4.0	4.0	4.0	4.0	4.0	4	4	4	4.0	4.0	4.0	4	4	4	4.0	4.0	4.0	4.0,4.0,4.0	4.0,4.0,4.0	4.0,4.0,4.0	4.0,4.0,4.0	4.0,4.0,4.0	4.0,4.0,4.0	4.0,4.0,4.0	4.0,4.0,4.0	4.0,4.0,4.0	4.0,4.0,4.0	PRJNA277085	SAMN03384222	B2-2
Escherichia coli 07798	07798	GCA_000303655.2	e4a4d1134e65594d0b25f608b2e0260b	4.90437	0.92	0.67	4	4	4	4.0	4.0	4.0	4.0	4.0	4.0	4	4	4	4.0	4.0	4.0	4.0	4.0	4.0	4	4	4	4.0	4.0	4.0	4	4	4	4.0	4.0	4.0	4.0,4.0,4.0	4.0,4.0,4.0	4.0,4.0,4.0	4.0,4.0,4.0	4.0,4.0,4.0	4.0,4.0,4.0	4.0,4.0,4.0	4.0,4.0,4.0	4.0,4.0,4.0	4.0,4.0,4.0	PRJNA66001	SAMN00808699	B2-2
Escherichia coli	EPEC 1554	GCA_001742645.1	0593a1fcc25be3d01cf7ee01562accf8	4.90331	0.94	0.77	4	4	4	4.0	4.0	4.0	4.0	4.0	4.0	4	4	4	4.0	4.0	4.0	4.0	4.0	4.0	4	4	4	4.0	4.0	4.0	4	4	4	4.0	4.0	4.0	4.0,4.0,4.0	4.0,4.0,4.0	4.0,4.0,4.0	4.0,4.0,4.0	4.0,4.0,4.0	4.0,4.0,4.0	4.0,4.0,4.0	4.0,4.0,4.0	4.0,4.0,4.0	4.0,4.0,4.0	PRJNA285020	SAMN05200894	B2-2
Escherichia coli C93_11	C93_11	GCA_000447105.2	3ec9ce96553441579bd7487fdc7083d6	4.884519999999999	0.91	0.64	4	4	4	4.0	4.0	4.0	4.0	4.0	4.0	4	4	4	4.0	4.0	4.0	4.0	4.0	4.0	4	4	4	4.0	4.0	4.0	4	4	4	4.0	4.0	4.0	4.0,4.0,4.0	4.0,4.0,4.0	4.0,4.0,4.0	4.0,4.0,4.0	4.0,4.0,4.0	4.0,4.0,4.0	4.0,4.0,4.0	4.0,4.0,4.0	4.0,4.0,4.0	4.0,4.0,4.0	PRJNA79331	SAMN02435914	B2-2
Escherichia coli	202521_aEPEC	GCA_001283985.1	0cd47a57e5b46166cb2852f126fb7a7b	4.86097	0.97	0.87	4	4	4	4.0	4.0	4.0	4.0	4.0	4.0	4	4	4	4.0	4.0	4.0	4.0	4.0	4.0	4	4	4	4.0	4.0	4.0	4	4	4	4.0	4.0	4.0	4.0,4.0,4.0	4.0,4.0,4.0	4.0,4.0,4.0	4.0,4.0,4.0	4.0,4.0,4.0	4.0,4.0,4.0	4.0,4.0,4.0	4.0,4.0,4.0	4.0,4.0,4.0	4.0,4.0,4.0	PRJEB2827	SAMEA1466184	B2-2
Escherichia coli	EPEC 2252	GCA_001742655.1	346d39fae17ffaccacc691fbda39b54b	4.8718900000000005	0.91	0.82	4	4	4	4.0	4.0	4.0	4.0	4.0	4.0	4	4	4	4.0	4.0	4.0	4.0	4.0	4.0	4	4	4	4.0	4.0	4.0	4	4	4	4.0	4.0	4.0	4.0,4.0,4.0	4.0,4.0,4.0	4.0,4.0,4.0	4.0,4.0,4.0	4.0,4.0,4.0	4.0,4.0,4.0	4.0,4.0,4.0	4.0,4.0,4.0	4.0,4.0,4.0	4.0,4.0,4.0	PRJNA285020	SAMN05200895	B2-2
Escherichia coli	EPEC 1150	GCA_001742625.1	c276001460192b146c3540b8fd90d7db	4.864719999999999	0.88	0.83	4	4	4	4.0	4.0	4.0	4.0	4.0	4.0	4	4	4	4.0	4.0	4.0	4.0	4.0	4.0	4	4	4	4.0	4.0	4.0	4	4	4	4.0	4.0	4.0	4.0,4.0,4.0	4.0,4.0,4.0	4.0,4.0,4.0	4.0,4.0,4.0	4.0,4.0,4.0	4.0,4.0,4.0	4.0,4.0,4.0	4.0,4.0,4.0	4.0,4.0,4.0	4.0,4.0,4.0	PRJNA285020	SAMN05200893	B2-2
Escherichia coli	EPEC 2272	GCA_001742665.1	e421e929517258550660d3491c1d055d	4.86341	0.91	0.82	4	4	4	4.0	4.0	4.0	4.0	4.0	4.0	4	4	4	4.0	4.0	4.0	4.0	4.0	4.0	4	4	4	4.0	4.0	4.0	4	4	4	4.0	4.0	4.0	4.0,4.0,4.0	4.0,4.0,4.0	4.0,4.0,4.0	4.0,4.0,4.0	4.0,4.0,4.0	4.0,4.0,4.0	4.0,4.0,4.0	4.0,4.0,4.0	4.0,4.0,4.0	4.0,4.0,4.0	PRJNA285020	SAMN05200896	B2-2
Escherichia coli 3-073-06_S1_C1	3-073-06_S1_C1	GCA_000704845.1	27a3b0f574b5b6555eefb367685104bf	4.94539	0.89	0.86	4	4	4	4.0	4.0	4.0	4.0	4.0	4.0	4	4	4	4.0	4.0	4.0	4.0	4.0	4.0	4	4	4	4.0	4.0	4.0	4	4	4	4.0	4.0	4.0	4.0,4.0,4.0	4.0,4.0,4.0	4.0,4.0,4.0	4.0,4.0,4.0	4.0,4.0,4.0	4.0,4.0,4.0	4.0,4.0,4.0	4.0,4.0,4.0	4.0,4.0,4.0	4.0,4.0,4.0	PRJNA233712	SAMN02680192	B2-2
Escherichia coli	401480_aEPEC	GCA_001286665.1	28829a557e397a72a21d41cee1b0fc4d	4.88206	0.96	0.84	4	4	4	4.0	4.0	4.0	4.0	4.0	4.0	4	4	4	4.0	4.0	4.0	4.0	4.0	4.0	4	4	4	4.0	4.0	4.0	4	4	4	4.0	4.0	4.0	4.0,4.0,4.0	4.0,4.0,4.0	4.0,4.0,4.0	4.0,4.0,4.0	4.0,4.0,4.0	4.0,4.0,4.0	4.0,4.0,4.0	4.0,4.0,4.0	4.0,4.0,4.0	4.0,4.0,4.0	PRJEB2827	SAMEA1466147	B2-2
Escherichia coli	MOD1-EC1568	GCA_002460945.1	392d1950657a2a3576fc875230b994a7	4.95506	0.9	0.61	4	4	4	4.0	4.0	4.0	4.0	4.0	4.0	4	4	4	4.0	4.0	4.0	4.0	4.0	4.0	4	4	4	4.0	4.0	4.0	4	4	4	4.0	4.0	4.0	4.0,4.0,4.0	4.0,4.0,4.0	4.0,4.0,4.0	4.0,4.0,4.0	4.0,4.0,4.0	4.0,4.0,4.0	4.0,4.0,4.0	4.0,4.0,4.0	4.0,4.0,4.0	4.0,4.0,4.0	PRJNA230969	SAMN05591696	B2-2
Escherichia coli	MOD1-EC1537	GCA_002461335.1	91e8c406213b05abdb65eb494554b2be	4.87188	0.91	0.65	4	4	4	4.0	4.0	4.0	4.0	4.0	4.0	4	4	4	4.0	4.0	4.0	4.0	4.0	4.0	4	4	4	4.0	4.0	4.0	4	4	4	4.0	4.0	4.0	4.0,4.0,4.0	4.0,4.0,4.0	4.0,4.0,4.0	4.0,4.0,4.0	4.0,4.0,4.0	4.0,4.0,4.0	4.0,4.0,4.0	4.0,4.0,4.0	4.0,4.0,4.0	4.0,4.0,4.0	PRJNA230969	SAMN05591727	B2-2
Escherichia coli	MOD1-EC1558	GCA_002461055.1	686671bffe21712f1b1d7b7d4e908592	5.108619999999999	0.93	0.72	4	4	4	4.0	4.0	4.0	4.0	4.0	4.0	4	4	4	4.0	4.0	4.0	4.0	4.0	4.0	4	4	4	4.0	4.0	4.0	4	4	4	4.0	4.0	4.0	4.0,4.0,4.0	4.0,4.0,4.0	4.0,4.0,4.0	4.0,4.0,4.0	4.0,4.0,4.0	4.0,4.0,4.0	4.0,4.0,4.0	4.0,4.0,4.0	4.0,4.0,4.0	4.0,4.0,4.0	PRJNA230969	SAMN05591706	B2-2
Escherichia coli	MOD1-EC1551	GCA_002461885.1	2e434b7f41baacf520193b0253ce0aad	4.79212	0.91	0.73	4	4	4	4.0	4.0	4.0	4.0	4.0	4.0	4	4	4	4.0	4.0	4.0	4.0	4.0	4.0	4	4	4	4.0	4.0	4.0	4	4	4	4.0	4.0	4.0	4.0,4.0,4.0	4.0,4.0,4.0	4.0,4.0,4.0	4.0,4.0,4.0	4.0,4.0,4.0	4.0,4.0,4.0	4.0,4.0,4.0	4.0,4.0,4.0	4.0,4.0,4.0	4.0,4.0,4.0	PRJNA230969	SAMN05591713	B2-2
Escherichia coli	MOD1-EC1559	GCA_002461025.1	8a6dbfed076b9e2db550c511308b9175	4.7868699999999995	0.91	0.74	4	4	4	4.0	4.0	4.0	4.0	4.0	4.0	4	4	4	4.0	4.0	4.0	4.0	4.0	4.0	4	4	4	4.0	4.0	4.0	4	4	4	4.0	4.0	4.0	4.0,4.0,4.0	4.0,4.0,4.0	4.0,4.0,4.0	4.0,4.0,4.0	4.0,4.0,4.0	4.0,4.0,4.0	4.0,4.0,4.0	4.0,4.0,4.0	4.0,4.0,4.0	4.0,4.0,4.0	PRJNA230969	SAMN05591705	B2-2
Escherichia coli	ECCTRSRTH06	GCA_002247965.1	736f4e1b1e9c6d8136e2504342702e64	5.0625599999999995	0.92	0.79	4	4	4	4.0	4.0	4.0	4.0	4.0	4.0	4	4	4	4.0	4.0	4.0	4.0	4.0	4.0	4	4	4	4.0	4.0	4.0	4	4	4	4.0	4.0	4.0	4.0,4.0,4.0	4.0,4.0,4.0	4.0,4.0,4.0	4.0,4.0,4.0	4.0,4.0,4.0	4.0,4.0,4.0	4.0,4.0,4.0	4.0,4.0,4.0	4.0,4.0,4.0	4.0,4.0,4.0	PRJNA389557	SAMN07450613	B2-2
Escherichia coli	FHI74	GCA_000937135.2	7cd5b2ad76b2a7e7f7cdd92f21a58bf8	4.92756	0.96	0.95	4	4	4	4.0	4.0	4.0	4.0	4.0	4.0	4	4	4	4.0	4.0	4.0	4.0	4.0	4.0	4	4	4	4.0	4.0	4.0	4	4	4	4.0	4.0	4.0	4.0,4.0,4.0	4.0,4.0,4.0	4.0,4.0,4.0	4.0,4.0,4.0	4.0,4.0,4.0	4.0,4.0,4.0	4.0,4.0,4.0	4.0,4.0,4.0	4.0,4.0,4.0	4.0,4.0,4.0	PRJEB6447	SAMEA2593954	B2-2
Escherichia coli	HT2012EP08	GCA_002971095.1	841c4be9322a4b4227b0358988e004a1	4.83707	0.89	0.86	4	4	4	4.0	4.0	4.0	4.0	4.0	4.0	4	4	4	4.0	4.0	4.0	4.0	4.0	4.0	4	4	4	4.0	4.0	4.0	4	4	4	4.0	4.0	4.0	4.0,4.0,4.0	4.0,4.0,4.0	4.0,4.0,4.0	4.0,4.0,4.0	4.0,4.0,4.0	4.0,4.0,4.0	4.0,4.0,4.0	4.0,4.0,4.0	4.0,4.0,4.0	4.0,4.0,4.0	PRJNA276776	SAMN03380755	B2-2
Escherichia coli	HT2012EP03	GCA_002971175.1	afcf03e7163cb8380c11eb6534f23f19	4.76917	0.86	0.83	4	4	4	4.0	4.0	4.0	4.0	4.0	4.0	4	4	4	4.0	4.0	4.0	4.0	4.0	4.0	4	4	4	4.0	4.0	4.0	4	4	4	4.0	4.0	4.0	4.0,4.0,4.0	4.0,4.0,4.0	4.0,4.0,4.0	4.0,4.0,4.0	4.0,4.0,4.0	4.0,4.0,4.0	4.0,4.0,4.0	4.0,4.0,4.0	4.0,4.0,4.0	4.0,4.0,4.0	PRJNA276768	SAMN03380745	B2-2
Escherichia coli C295_10	C295_10	GCA_000446385.2	86a1278831ee4bcbfc35867303c480a3	4.66447	0.92	0.79	4	4	4	4.0	4.0	4.0	4.0	4.0	4.0	4	4	4	4.0	4.0	4.0	4.0	4.0	4.0	4	4	4	4.0	4.0	4.0	4	4	4	4.0	4.0	4.0	4.0,4.0,4.0	4.0,4.0,4.0	4.0,4.0,4.0	4.0,4.0,4.0	4.0,4.0,4.0	4.0,4.0,4.0	4.0,4.0,4.0	4.0,4.0,4.0	4.0,4.0,4.0	4.0,4.0,4.0	PRJNA79245	SAMN02435939	B2-2
Escherichia coli	MOD1-EC2820	GCA_002516165.1	50764c1624fa789fe9cf825f2691a74e	4.69468	0.96	0.85	4	4	4	4.0	4.0	4.0	4.0	4.0	4.0	4	4	4	4.0	4.0	4.0	4.0	4.0	4.0	4	4	4	4.0	4.0	4.0	4	4	4	4.0	4.0	4.0	4.0,4.0,4.0	4.0,4.0,4.0	4.0,4.0,4.0	4.0,4.0,4.0	4.0,4.0,4.0	4.0,4.0,4.0	4.0,4.0,4.0	4.0,4.0,4.0	4.0,4.0,4.0	4.0,4.0,4.0	PRJNA230969	SAMN05605326	B2-2
Escherichia coli KTE84	KTE84	GCA_000352465.1	d2365fdd23324d76d4867261885999d6	4.6178	0.98	0.93	4	4	4	4.0	4.0	4.0	4.0	4.0	4.0	4	4	4	4.0	4.0	4.0	4.0	4.0	4.0	4	4	4	4.0	4.0	4.0	4	4	4	4.0	4.0	4.0	4.0,4.0,4.0	4.0,4.0,4.0	4.0,4.0,4.0	4.0,4.0,4.0	4.0,4.0,4.0	4.0,4.0,4.0	4.0,4.0,4.0	4.0,4.0,4.0	4.0,4.0,4.0	4.0,4.0,4.0	PRJNA164923	SAMN00854642	B2-2
Escherichia coli TW07793	TW07793	GCA_000194685.2	4e882697e747dd27619978a77ba4dbec	4.64392	1.0	0.99	4	4	4	4.0	4.0	4.0	4.0	4.0	4.0	4	4	4	4.0	4.0	4.0	4.0	4.0	4.0	4	4	4	4.0	4.0	4.0	4	4	4	4.0	4.0	4.0	4.0,4.0,4.0	4.0,4.0,4.0	4.0,4.0,4.0	4.0,4.0,4.0	4.0,4.0,4.0	4.0,4.0,4.0	4.0,4.0,4.0	4.0,4.0,4.0	4.0,4.0,4.0	4.0,4.0,4.0	PRJNA51133	SAMN00116811	B2-2
Escherichia coli C262_10	C262_10	GCA_000446345.2	573a197021e95c63433f59c7041d9dd2	4.7217199999999995	0.91	0.72	4	4	4	4.0	4.0	4.0	4.0	4.0	4.0	4	4	4	4.0	4.0	4.0	4.0	4.0	4.0	4	4	4	4.0	4.0	4.0	4	4	4	4.0	4.0	4.0	4.0,4.0,4.0	4.0,4.0,4.0	4.0,4.0,4.0	4.0,4.0,4.0	4.0,4.0,4.0	4.0,4.0,4.0	4.0,4.0,4.0	4.0,4.0,4.0	4.0,4.0,4.0	4.0,4.0,4.0	PRJNA79241	SAMN02435903	B2-2
Escherichia coli	MOD1-EC1569	GCA_002460895.1	dbabc908e4be781127b9406a1fb0a9d1	4.84765	0.96	0.83	4	4	4	4.0	4.0	4.0	4.0	4.0	4.0	4	4	4	4.0	4.0	4.0	4.0	4.0	4.0	4	4	4	4.0	4.0	4.0	4	4	4	4.0	4.0	4.0	4.0,4.0,4.0	4.0,4.0,4.0	4.0,4.0,4.0	4.0,4.0,4.0	4.0,4.0,4.0	4.0,4.0,4.0	4.0,4.0,4.0	4.0,4.0,4.0	4.0,4.0,4.0	4.0,4.0,4.0	PRJNA230969	SAMN05591742	B2-2
Escherichia coli	401363	GCA_001283865.1	367fdff3dc23e9b00c77f3cc9d64ec33	4.67935	0.93	0.94	4	4	4	4.0	4.0	4.0	4.0	4.0	4.0	4	4	4	4.0	4.0	4.0	4.0	4.0	4.0	4	4	4	4.0	4.0	4.0	4	4	4	4.0	4.0	4.0	4.0,4.0,4.0	4.0,4.0,4.0	4.0,4.0,4.0	4.0,4.0,4.0	4.0,4.0,4.0	4.0,4.0,4.0	4.0,4.0,4.0	4.0,4.0,4.0	4.0,4.0,4.0	4.0,4.0,4.0	PRJEB2827	SAMEA1531001	B2-2
Escherichia coli	401352	GCA_001284385.1	437b823ca4cb0f668bd3a792faa9cff1	4.81156	0.96	0.83	4	4	4	4.0	4.0	4.0	4.0	4.0	4.0	4	4	4	4.0	4.0	4.0	4.0	4.0	4.0	4	4	4	4.0	4.0	4.0	4	4	4	4.0	4.0	4.0	4.0,4.0,4.0	4.0,4.0,4.0	4.0,4.0,4.0	4.0,4.0,4.0	4.0,4.0,4.0	4.0,4.0,4.0	4.0,4.0,4.0	4.0,4.0,4.0	4.0,4.0,4.0	4.0,4.0,4.0	PRJEB2827	SAMEA1531044	B2-2
Escherichia coli	102549	GCA_002075205.1	02b34c60c24f1349dc9cca5d052afea1	4.773969999999999	0.93	0.84	4	4	4	4.0	4.0	4.0	4.0	4.0	4.0	4	4	4	4.0	4.0	4.0	4.0	4.0	4.0	4	4	4	4.0	4.0	4.0	4	4	4	4.0	4.0	4.0	4.0,4.0,4.0	4.0,4.0,4.0	4.0,4.0,4.0	4.0,4.0,4.0	4.0,4.0,4.0	4.0,4.0,4.0	4.0,4.0,4.0	4.0,4.0,4.0	4.0,4.0,4.0	4.0,4.0,4.0	PRJNA276117	SAMN03366547	B2-2
Escherichia coli	302312	GCA_001266255.1	64351dd7adebb630daced55c8fca3895	5.15033	0.88	0.82	4	4	4	4.0	4.0	4.0	4.0	4.0	4.0	4	4	4	4.0	4.0	4.0	4.0	4.0	4.0	4	4	4	4.0	4.0	4.0	4	4	4	4.0	4.0	4.0	4.0,4.0,4.0	4.0,4.0,4.0	4.0,4.0,4.0	4.0,4.0,4.0	4.0,4.0,4.0	4.0,4.0,4.0	4.0,4.0,4.0	4.0,4.0,4.0	4.0,4.0,4.0	4.0,4.0,4.0	PRJNA237939	SAMN02640746	B2-2
Escherichia coli	303301	GCA_001266305.1	bb80abce05b531de4c848edff36d93e4	4.91183	0.93	0.83	4	4	4	4.0	4.0	4.0	4.0	4.0	4.0	4	4	4	4.0	4.0	4.0	4.0	4.0	4.0	4	4	4	4.0	4.0	4.0	4	4	4	4.0	4.0	4.0	4.0,4.0,4.0	4.0,4.0,4.0	4.0,4.0,4.0	4.0,4.0,4.0	4.0,4.0,4.0	4.0,4.0,4.0	4.0,4.0,4.0	4.0,4.0,4.0	4.0,4.0,4.0	4.0,4.0,4.0	PRJNA237941	SAMN02640748	B2-2
Escherichia coli 6-175-07_S1_C1	6-175-07_S1_C1	GCA_000714185.1	34e74d108369bf335eeab65c6bd171e1	4.97699	0.88	0.83	4	4	4	4.0	4.0	4.0	4.0	4.0	4.0	4	4	4	4.0	4.0	4.0	4.0	4.0	4.0	4	4	4	4.0	4.0	4.0	4	4	4	4.0	4.0	4.0	4.0,4.0,4.0	4.0,4.0,4.0	4.0,4.0,4.0	4.0,4.0,4.0	4.0,4.0,4.0	4.0,4.0,4.0	4.0,4.0,4.0	4.0,4.0,4.0	4.0,4.0,4.0	4.0,4.0,4.0	PRJNA233718	SAMN02680257	B2-2
Escherichia coli	402048_aEPEC	GCA_001285825.1	2db8121d137e65ac9d0574120d6cc89a	5.02206	0.96	0.83	4	4	4	4.0	4.0	4.0	4.0	4.0	4.0	4	4	4	4.0	4.0	4.0	4.0	4.0	4.0	4	4	4	4.0	4.0	4.0	4	4	4	4.0	4.0	4.0	4.0,4.0,4.0	4.0,4.0,4.0	4.0,4.0,4.0	4.0,4.0,4.0	4.0,4.0,4.0	4.0,4.0,4.0	4.0,4.0,4.0	4.0,4.0,4.0	4.0,4.0,4.0	4.0,4.0,4.0	PRJEB2827	SAMEA1466140	B2-2
Escherichia coli	401938_aEPEC	GCA_001277775.1	6ed1d6e2b76c513636b603937f3f6b43	5.0140199999999995	0.93	0.8	4	4	4	4.0	4.0	4.0	4.0	4.0	4.0	4	4	4	4.0	4.0	4.0	4.0	4.0	4.0	4	4	4	4.0	4.0	4.0	4	4	4	4.0	4.0	4.0	4.0,4.0,4.0	4.0,4.0,4.0	4.0,4.0,4.0	4.0,4.0,4.0	4.0,4.0,4.0	4.0,4.0,4.0	4.0,4.0,4.0	4.0,4.0,4.0	4.0,4.0,4.0	4.0,4.0,4.0	PRJEB2827	SAMEA1466139	B2-2
Escherichia coli	BCW_5717	GCA_003173235.1	4e267200e3e15eb88235be9487233107	5.05884	0.87	0.67	4	4	4	4.0	4.0	4.0	4.0	4.0	4.0	4	4	4	4.0	4.0	4.0	4.0	4.0	4.0	4	4	4	4.0	4.0	4.0	4	4	4	4.0	4.0	4.0	4.0,4.0,4.0	4.0,4.0,4.0	4.0,4.0,4.0	4.0,4.0,4.0	4.0,4.0,4.0	4.0,4.0,4.0	4.0,4.0,4.0	4.0,4.0,4.0	4.0,4.0,4.0	4.0,4.0,4.0	PRJNA203445	SAMN03359606	B2-2
Escherichia coli	M858	GCA_900015995.1	4ff84061101c0dedeb0cf80beadd7ae6	5.12558	0.94	0.85	4	4	4	4.0	4.0	4.0	4.0	4.0	4.0	4	4	4	4.0	4.0	4.0	4.0	4.0	4.0	4	4	4	4.0	4.0	4.0	4	4	4	4.0	4.0	4.0	4.0,4.0,4.0	4.0,4.0,4.0	4.0,4.0,4.0	4.0,4.0,4.0	4.0,4.0,4.0	4.0,4.0,4.0	4.0,4.0,4.0	4.0,4.0,4.0	4.0,4.0,4.0	4.0,4.0,4.0	PRJEB12203	SAMEA3715965	B2-2
Escherichia coli	M856	GCA_900015985.1	b95201c6081213dd846ed5cf2105669a	5.184419999999999	0.95	0.79	4	4	4	4.0	4.0	4.0	4.0	4.0	4.0	4	4	4	4.0	4.0	4.0	4.0	4.0	4.0	4	4	4	4.0	4.0	4.0	4	4	4	4.0	4.0	4.0	4.0,4.0,4.0	4.0,4.0,4.0	4.0,4.0,4.0	4.0,4.0,4.0	4.0,4.0,4.0	4.0,4.0,4.0	4.0,4.0,4.0	4.0,4.0,4.0	4.0,4.0,4.0	4.0,4.0,4.0	PRJEB12203	SAMEA3715964	B2-2
Escherichia coli	BCW5717	GCA_900016055.1	d3fed264c3b7461330cd6b5a8c3ef06a	5.04812	0.88	0.51	4	4	4	4.0	4.0	4.0	4.0	4.0	4.0	4	4	4	4.0	4.0	4.0	4.0	4.0	4.0	4	4	4	4.0	4.0	4.0	4	4	4	4.0	4.0	4.0	4.0,4.0,4.0	4.0,4.0,4.0	4.0,4.0,4.0	4.0,4.0,4.0	4.0,4.0,4.0	4.0,4.0,4.0	4.0,4.0,4.0	4.0,4.0,4.0	4.0,4.0,4.0	4.0,4.0,4.0	PRJEB12203	SAMEA3715974	B2-2
Escherichia coli	STEC 2334	GCA_001607225.1	778e18676701df93bc9599d9f7e95ea7	4.93042	0.89	0.76	4	4	4	4.0	4.0	4.0	4.0	4.0	4.0	4	4	4	4.0	4.0	4.0	4.0	4.0	4.0	4	4	4	4.0	4.0	4.0	4	4	4	4.0	4.0	4.0	4.0,4.0,4.0	4.0,4.0,4.0	4.0,4.0,4.0	4.0,4.0,4.0	4.0,4.0,4.0	4.0,4.0,4.0	4.0,4.0,4.0	4.0,4.0,4.0	4.0,4.0,4.0	4.0,4.0,4.0	PRJNA285020	SAMN04002671	B2-2
Escherichia coli	STEC 940	GCA_001607045.1	9c062638c06600c6c0827479f8ac03b8	5.01293	0.88	0.81	4	4	4	4.0	4.0	4.0	4.0	4.0	4.0	4	4	4	4.0	4.0	4.0	4.0	4.0	4.0	4	4	4	4.0	4.0	4.0	4	4	4	4.0	4.0	4.0	4.0,4.0,4.0	4.0,4.0,4.0	4.0,4.0,4.0	4.0,4.0,4.0	4.0,4.0,4.0	4.0,4.0,4.0	4.0,4.0,4.0	4.0,4.0,4.0	4.0,4.0,4.0	4.0,4.0,4.0	PRJNA285020	SAMN04002633	B2-2
Escherichia coli	STEC 1198	GCA_001608235.1	0a4879e2be38466b32d1fcf7e268c326	4.93256	0.92	0.87	4	4	4	4.0	4.0	4.0	4.0	4.0	4.0	4	4	4	4.0	4.0	4.0	4.0	4.0	4.0	4	4	4	4.0	4.0	4.0	4	4	4	4.0	4.0	4.0	4.0,4.0,4.0	4.0,4.0,4.0	4.0,4.0,4.0	4.0,4.0,4.0	4.0,4.0,4.0	4.0,4.0,4.0	4.0,4.0,4.0	4.0,4.0,4.0	4.0,4.0,4.0	4.0,4.0,4.0	PRJNA285020	SAMN04002638	B2-2
Escherichia coli	BCW5739	GCA_900016025.1	8a544cc2383364630504c8573ebd90db	4.92756	0.84	0.58	4	4	4	4.0	4.0	4.0	4.0	4.0	4.0	4	4	4	4.0	4.0	4.0	4.0	4.0	4.0	4	4	4	4.0	4.0	4.0	4	4	4	4.0	4.0	4.0	4.0,4.0,4.0	4.0,4.0,4.0	4.0,4.0,4.0	4.0,4.0,4.0	4.0,4.0,4.0	4.0,4.0,4.0	4.0,4.0,4.0	4.0,4.0,4.0	4.0,4.0,4.0	4.0,4.0,4.0	PRJEB12203	SAMEA3715973	B2-2
Escherichia coli	STEC 793	GCA_001606705.1	8fae10be93abb70e19105940ab4bea17	4.97121	0.85	0.82	4	4	4	4.0	4.0	4.0	4.0	4.0	4.0	4	4	4	4.0	4.0	4.0	4.0	4.0	4.0	4	4	4	4.0	4.0	4.0	4	4	4	4.0	4.0	4.0	4.0,4.0,4.0	4.0,4.0,4.0	4.0,4.0,4.0	4.0,4.0,4.0	4.0,4.0,4.0	4.0,4.0,4.0	4.0,4.0,4.0	4.0,4.0,4.0	4.0,4.0,4.0	4.0,4.0,4.0	PRJNA285020	SAMN04002630	B2-2
Escherichia coli	BCW5743	GCA_900016045.1	293f65fedc265bd9488058083df5fa19	4.96755	0.83	0.53	4	4	4	4.0	4.0	4.0	4.0	4.0	4.0	4	4	4	4.0	4.0	4.0	4.0	4.0	4.0	4	4	4	4.0	4.0	4.0	4	4	4	4.0	4.0	4.0	4.0,4.0,4.0	4.0,4.0,4.0	4.0,4.0,4.0	4.0,4.0,4.0	4.0,4.0,4.0	4.0,4.0,4.0	4.0,4.0,4.0	4.0,4.0,4.0	4.0,4.0,4.0	4.0,4.0,4.0	PRJEB12203	SAMEA3715972	B2-2
Escherichia coli	STEC 2539	GCA_001607525.1	e78547656e1696f07da48d76bbec5a9c	4.95447	0.83	0.82	4	4	4	4.0	4.0	4.0	4.0	4.0	4.0	4	4	4	4.0	4.0	4.0	4.0	4.0	4.0	4	4	4	4.0	4.0	4.0	4	4	4	4.0	4.0	4.0	4.0,4.0,4.0	4.0,4.0,4.0	4.0,4.0,4.0	4.0,4.0,4.0	4.0,4.0,4.0	4.0,4.0,4.0	4.0,4.0,4.0	4.0,4.0,4.0	4.0,4.0,4.0	4.0,4.0,4.0	PRJNA285020	SAMN04002680	B2-2
Escherichia coli	BCW5746	GCA_900016015.1	ea7ac50c9360a15e1db5df5e5dabac76	4.95867	0.87	0.59	4	4	4	4.0	4.0	4.0	4.0	4.0	4.0	4	4	4	4.0	4.0	4.0	4.0	4.0	4.0	4	4	4	4.0	4.0	4.0	4	4	4	4.0	4.0	4.0	4.0,4.0,4.0	4.0,4.0,4.0	4.0,4.0,4.0	4.0,4.0,4.0	4.0,4.0,4.0	4.0,4.0,4.0	4.0,4.0,4.0	4.0,4.0,4.0	4.0,4.0,4.0	4.0,4.0,4.0	PRJEB12203	SAMEA3715971	B2-2
Escherichia coli	OLC2140	GCA_002134155.1	269978f6ff0c7c768bd7d5e6198c9506	4.80748	0.9	0.81	4	4	4	4.0	4.0	4.0	4.0	4.0	4.0	4	4	4	4.0	4.0	4.0	4.0	4.0	4.0	4	4	4	4.0	4.0	4.0	4	4	4	4.0	4.0	4.0	4.0,4.0,4.0	4.0,4.0,4.0	4.0,4.0,4.0	4.0,4.0,4.0	4.0,4.0,4.0	4.0,4.0,4.0	4.0,4.0,4.0	4.0,4.0,4.0	4.0,4.0,4.0	4.0,4.0,4.0	PRJNA309770	SAMN04420162	B2-2
Escherichia coli C418_89	C418_89	GCA_000446525.2	2bd5b7ad24491657bc1939461fa4705d	4.67136	0.92	0.76	4	4	4	4.0	4.0	4.0	4.0	4.0	4.0	4	4	4	4.0	4.0	4.0	4.0	4.0	4.0	4	4	4	4.0	4.0	4.0	4	4	4	4.0	4.0	4.0	4.0,4.0,4.0	4.0,4.0,4.0	4.0,4.0,4.0	4.0,4.0,4.0	4.0,4.0,4.0	4.0,4.0,4.0	4.0,4.0,4.0	4.0,4.0,4.0	4.0,4.0,4.0	4.0,4.0,4.0	PRJNA79261	SAMN02436006	B2-2
Escherichia coli	MOD1-EC1689	GCA_002459695.1	5663e2a7adbb6e8beab5ef3f0970fda6	4.65977	0.96	0.83	4	4	4	4.0	4.0	4.0	4.0	4.0	4.0	4	4	4	4.0	4.0	4.0	4.0	4.0	4.0	4	4	4	4.0	4.0	4.0	4	4	4	4.0	4.0	4.0	4.0,4.0,4.0	4.0,4.0,4.0	4.0,4.0,4.0	4.0,4.0,4.0	4.0,4.0,4.0	4.0,4.0,4.0	4.0,4.0,4.0	4.0,4.0,4.0	4.0,4.0,4.0	4.0,4.0,4.0	PRJNA230969	SAMN05607357	B2-2
Escherichia coli	HT2012EP12	GCA_002971235.1	46314542f13c530034f709e5705952a3	4.67957	0.9	0.88	4	4	4	4.0	4.0	4.0	4.0	4.0	4.0	4	4	4	4.0	4.0	4.0	4.0	4.0	4.0	4	4	4	4.0	4.0	4.0	4	4	4	4.0	4.0	4.0	4.0,4.0,4.0	4.0,4.0,4.0	4.0,4.0,4.0	4.0,4.0,4.0	4.0,4.0,4.0	4.0,4.0,4.0	4.0,4.0,4.0	4.0,4.0,4.0	4.0,4.0,4.0	4.0,4.0,4.0	PRJNA276780	SAMN03380759	B2-2
Escherichia coli	HT2012155	GCA_002973335.1	48089f5dcba9cd2e977ba81edce92693	4.675330000000001	0.84	0.76	4	4	4	4.0	4.0	4.0	4.0	4.0	4.0	4	4	4	4.0	4.0	4.0	4.0	4.0	4.0	4	4	4	4.0	4.0	4.0	4	4	4	4.0	4.0	4.0	4.0,4.0,4.0	4.0,4.0,4.0	4.0,4.0,4.0	4.0,4.0,4.0	4.0,4.0,4.0	4.0,4.0,4.0	4.0,4.0,4.0	4.0,4.0,4.0	4.0,4.0,4.0	4.0,4.0,4.0	PRJNA277279	SAMN03389090	B2-2
Escherichia coli	MOD1-EC6889	GCA_002519905.1	befa879cf04ceb3319491debd0541268	4.708469999999999	0.95	0.9	4	4	4	4.0	4.0	4.0	4.0	4.0	4.0	4	4	4	4.0	4.0	4.0	4.0	4.0	4.0	4	4	4	4.0	4.0	4.0	4	4	4	4.0	4.0	4.0	4.0,4.0,4.0	4.0,4.0,4.0	4.0,4.0,4.0	4.0,4.0,4.0	4.0,4.0,4.0	4.0,4.0,4.0	4.0,4.0,4.0	4.0,4.0,4.0	4.0,4.0,4.0	4.0,4.0,4.0	PRJNA230969	SAMN04992255	B2-2
Escherichia coli C58_11	C58_11	GCA_000446665.2	80ba584951e8eff0bd7facf65ed5cfcc	4.68759	0.95	0.88	4	4	4	4.0	4.0	4.0	4.0	4.0	4.0	4	4	4	4.0	4.0	4.0	4.0	4.0	4.0	4	4	4	4.0	4.0	4.0	4	4	4	4.0	4.0	4.0	4.0,4.0,4.0	4.0,4.0,4.0	4.0,4.0,4.0	4.0,4.0,4.0	4.0,4.0,4.0	4.0,4.0,4.0	4.0,4.0,4.0	4.0,4.0,4.0	4.0,4.0,4.0	4.0,4.0,4.0	PRJNA79275	SAMN02435941	B2-2
Escherichia coli	OLC985	GCA_002133935.1	357200cf208a4b8d886b88a79a348a0c	4.93875	0.91	0.84	4	4	4	4.0	4.0	4.0	4.0	4.0	4.0	4	4	4	4.0	4.0	4.0	4.0	4.0	4.0	4	4	4	4.0	4.0	4.0	4	4	4	4.0	4.0	4.0	4.0,4.0,4.0	4.0,4.0,4.0	4.0,4.0,4.0	4.0,4.0,4.0	4.0,4.0,4.0	4.0,4.0,4.0	4.0,4.0,4.0	4.0,4.0,4.0	4.0,4.0,4.0	4.0,4.0,4.0	PRJNA309770	SAMN04420136	B2-2
Escherichia coli	2015C-4136CT1	GCA_003018475.1	587a0d4fa2c18ccd243417afe2b6401e	4.9997300000000005	1.0	1.0	4	4	4	4.0	4.0	4.0	4.0	4.0	4.0	4	4	4	4.0	4.0	4.0	4.0	4.0	4.0	4	4	4	4.0	4.0	4.0	4	4	4	4.0	4.0	4.0	4.0,4.0,4.0	4.0,4.0,4.0	4.0,4.0,4.0	4.0,4.0,4.0	4.0,4.0,4.0	4.0,4.0,4.0	4.0,4.0,4.0	4.0,4.0,4.0	4.0,4.0,4.0	4.0,4.0,4.0	PRJNA218110	SAMN08579593	B2-2
Escherichia coli	RM14723	GCA_003043915.1	4c47dcdec536f8efb7c4061000104e7b	4.75403	1.0	1.0	4	4	4	4.0	4.0	4.0	4.0	4.0	4.0	4	4	4	4.0	4.0	4.0	4.0	4.0	4.0	4	4	4	4.0	4.0	4.0	4	4	4	4.0	4.0	4.0	4.0,4.0,4.0	4.0,4.0,4.0	4.0,4.0,4.0	4.0,4.0,4.0	4.0,4.0,4.0	4.0,4.0,4.0	4.0,4.0,4.0	4.0,4.0,4.0	4.0,4.0,4.0	4.0,4.0,4.0	PRJNA341281	SAMN08581175	B2-2
Escherichia coli WV_060327	WV_060327	GCA_000193975.2	97c061c4a3687ad985f56796726651f4	4.6815	0.95	0.95	4	4	4	4.0	4.0	4.0	4.0	4.0	4.0	4	4	4	4.0	4.0	4.0	4.0	4.0	4.0	4	4	4	4.0	4.0	4.0	4	4	4	4.0	4.0	4.0	4.0,4.0,4.0	4.0,4.0,4.0	4.0,4.0,4.0	4.0,4.0,4.0	4.0,4.0,4.0	4.0,4.0,4.0	4.0,4.0,4.0	4.0,4.0,4.0	4.0,4.0,4.0	4.0,4.0,4.0	PRJNA61477	SAMN02472083	B2-2
Escherichia coli	M885	GCA_900007725.1	0ed243213881b2123cd011b36543b64f	4.8349	0.94	0.87	4	4	4	4.0	4.0	4.0	4.0	4.0	4.0	4	4	4	4.0	4.0	4.0	4.0	4.0	4.0	4	4	4	4.0	4.0	4.0	4	4	4	4.0	4.0	4.0	4.0,4.0,4.0	4.0,4.0,4.0	4.0,4.0,4.0	4.0,4.0,4.0	4.0,4.0,4.0	4.0,4.0,4.0	4.0,4.0,4.0	4.0,4.0,4.0	4.0,4.0,4.0	4.0,4.0,4.0	PRJEB12203	SAMEA3715968	B2-2
Escherichia coli C78_09C	C78_09C	GCA_000446845.2	ae4d62315148d3b336a8e150f7262635	4.6917599999999995	0.88	0.71	4	4	4	4.0	4.0	4.0	4.0	4.0	4.0	4	4	4	4.0	4.0	4.0	4.0	4.0	4.0	4	4	4	4.0	4.0	4.0	4	4	4	4.0	4.0	4.0	4.0,4.0,4.0	4.0,4.0,4.0	4.0,4.0,4.0	4.0,4.0,4.0	4.0,4.0,4.0	4.0,4.0,4.0	4.0,4.0,4.0	4.0,4.0,4.0	4.0,4.0,4.0	4.0,4.0,4.0	PRJNA79301	SAMN02435992	B2-2
Escherichia coli	RM14715	GCA_003044015.1	47f42cf9f03ad687965b8232a31a1e5a	4.82509	1.0	1.0	4	4	4	4.0	4.0	4.0	4.0	4.0	4.0	4	4	4	4.0	4.0	4.0	4.0	4.0	4.0	4	4	4	4.0	4.0	4.0	4	4	4	4.0	4.0	4.0	4.0,4.0,4.0	4.0,4.0,4.0	4.0,4.0,4.0	4.0,4.0,4.0	4.0,4.0,4.0	4.0,4.0,4.0	4.0,4.0,4.0	4.0,4.0,4.0	4.0,4.0,4.0	4.0,4.0,4.0	PRJNA341281	SAMN08581174	B2-2
Escherichia coli UMEA 3152-1	UMEA 3152-1	GCA_000460375.1	3db40d9e64f9d61af4735ed3f88a4fc1	4.76401	0.99	0.95	4	4	4	4.0	4.0	4.0	4.0	4.0	4.0	4	4	4	4.0	4.0	4.0	4.0	4.0	4.0	4	4	4	4.0	4.0	4.0	4	4	4	4.0	4.0	4.0	4.0,4.0,4.0	4.0,4.0,4.0	4.0,4.0,4.0	4.0,4.0,4.0	4.0,4.0,4.0	4.0,4.0,4.0	4.0,4.0,4.0	4.0,4.0,4.0	4.0,4.0,4.0	4.0,4.0,4.0	PRJNA186297	SAMN01885907	B2-2
Escherichia coli	M900	GCA_900007735.1	51e566b28ad3ce39ac7379acd4b0443f	4.79902	0.95	0.9	4	4	4	4.0	4.0	4.0	4.0	4.0	4.0	4	4	4	4.0	4.0	4.0	4.0	4.0	4.0	4	4	4	4.0	4.0	4.0	4	4	4	4.0	4.0	4.0	4.0,4.0,4.0	4.0,4.0,4.0	4.0,4.0,4.0	4.0,4.0,4.0	4.0,4.0,4.0	4.0,4.0,4.0	4.0,4.0,4.0	4.0,4.0,4.0	4.0,4.0,4.0	4.0,4.0,4.0	PRJEB12203	SAMEA3715969	B2-2
Escherichia coli	OLC1258	GCA_002134725.1	d2e1efaacd6375ddd1fbcd9d0e936cc2	4.77612	0.92	0.89	4	4	4	4.0	4.0	4.0	4.0	4.0	4.0	4	4	4	4.0	4.0	4.0	4.0	4.0	4.0	4	4	4	4.0	4.0	4.0	4	4	4	4.0	4.0	4.0	4.0,4.0,4.0	4.0,4.0,4.0	4.0,4.0,4.0	4.0,4.0,4.0	4.0,4.0,4.0	4.0,4.0,4.0	4.0,4.0,4.0	4.0,4.0,4.0	4.0,4.0,4.0	4.0,4.0,4.0	PRJNA309770	SAMN04420176	B2-2
Escherichia coli	UM141	GCA_001571565.1	1b45259a988643de5057f828923c2f04	5.05168	0.88	0.82	4	4	4	4.0	4.0	4.0	4.0	4.0	4.0	4	4	4	4.0	4.0	4.0	4.0	4.0	4.0	4	4	4	4.0	4.0	4.0	4	4	4	4.0	4.0	4.0	4.0,4.0,4.0	4.0,4.0,4.0	4.0,4.0,4.0	4.0,4.0,4.0	4.0,4.0,4.0	4.0,4.0,4.0	4.0,4.0,4.0	4.0,4.0,4.0	4.0,4.0,4.0	4.0,4.0,4.0	PRJNA310650	SAMN04449837	B2-2
Escherichia coli	MOD1-EC5197	GCA_002517085.1	bf0f20636c807412ce893e46cd3e039e	4.97694	0.97	0.89	4	4	4	4.0	4.0	4.0	4.0	4.0	4.0	4	4	4	4.0	4.0	4.0	4.0	4.0	4.0	4	4	4	4.0	4.0	4.0	4	4	4	4.0	4.0	4.0	4.0,4.0,4.0	4.0,4.0,4.0	4.0,4.0,4.0	4.0,4.0,4.0	4.0,4.0,4.0	4.0,4.0,4.0	4.0,4.0,4.0	4.0,4.0,4.0	4.0,4.0,4.0	4.0,4.0,4.0	PRJNA230969	SAMN04279535	B2-2
Escherichia coli	upec-76	GCA_000776235.1	48774531cb50b9abcfc8a7d8e4d21b66	5.03974	0.93	0.83	4	4	4	4.0	4.0	4.0	4.0	4.0	4.0	4	4	4	4.0	4.0	4.0	4.0	4.0	4.0	4	4	4	4.0	4.0	4.0	4	4	4	4.0	4.0	4.0	4.0,4.0,4.0	4.0,4.0,4.0	4.0,4.0,4.0	4.0,4.0,4.0	4.0,4.0,4.0	4.0,4.0,4.0	4.0,4.0,4.0	4.0,4.0,4.0	4.0,4.0,4.0	4.0,4.0,4.0	PRJNA248737	SAMN02802170	B2-2
Escherichia coli NU14	NU14	GCA_002024865.1	57c546300ee3af2ad6a70c124cce2554	5.07662	1.0	1.0	4	4	4	4.0	4.0	4.0	4.0	4.0	4.0	4	4	4	4.0	4.0	4.0	4.0	4.0	4.0	4	4	4	4.0	4.0	4.0	4	4	4	4.0	4.0	4.0	4.0,4.0,4.0	4.0,4.0,4.0	4.0,4.0,4.0	4.0,4.0,4.0	4.0,4.0,4.0	4.0,4.0,4.0	4.0,4.0,4.0	4.0,4.0,4.0	4.0,4.0,4.0	4.0,4.0,4.0	PRJNA373796	SAMN06314223	B2-2
Escherichia coli APEC O18	APEC O18	GCA_001021615.1	01c52767a36a02907354356027d44b88	5.00657	1.0	1.0	4	4	4	4.0	4.0	4.0	4.0	4.0	4.0	4	4	4	4.0	4.0	4.0	4.0	4.0	4.0	4	4	4	4.0	4.0	4.0	4	4	4	4.0	4.0	4.0	4.0,4.0,4.0	4.0,4.0,4.0	4.0,4.0,4.0	4.0,4.0,4.0	4.0,4.0,4.0	4.0,4.0,4.0	4.0,4.0,4.0	4.0,4.0,4.0	4.0,4.0,4.0	4.0,4.0,4.0	PRJNA219414	SAMN03761813	B2-2
Escherichia coli	SP-4	GCA_002879805.2	2cfca6b2c61e94c708addfc7dc637fe4	4.8947	0.93	0.91	4	4	4	4.0	4.0	4.0	4.0	4.0	4.0	4	4	4	4.0	4.0	4.0	4.0	4.0	4.0	4	4	4	4.0	4.0	4.0	4	4	4	4.0	4.0	4.0	4.0,4.0,4.0	4.0,4.0,4.0	4.0,4.0,4.0	4.0,4.0,4.0	4.0,4.0,4.0	4.0,4.0,4.0	4.0,4.0,4.0	4.0,4.0,4.0	4.0,4.0,4.0	4.0,4.0,4.0	PRJNA422252	SAMN08168528	B2-2
Escherichia coli	Spr2013_WWKa_NEU_37	GCA_003145875.1	c1577b600e81a9739e97e6e3f7065abc	5.00758	0.86	0.65	4	4	4	4.0	4.0	4.0	4.0	4.0	4.0	4	4	4	4.0	4.0	4.0	4.0	4.0	4.0	4	4	4	4.0	4.0	4.0	4	4	4	4.0	4.0	4.0	4.0,4.0,4.0	4.0,4.0,4.0	4.0,4.0,4.0	4.0,4.0,4.0	4.0,4.0,4.0	4.0,4.0,4.0	4.0,4.0,4.0	4.0,4.0,4.0	4.0,4.0,4.0	4.0,4.0,4.0	PRJNA380388	SAMN06641817	B2-2
Escherichia coli IHE3034	IHE3034	GCA_000025745.1	3ad614d71197a7e9ca9afc6dcc052746	5.10838	1.0	1.0	4	4	4	4.0	4.0	4.0	4.0	4.0	4.0	4	4	4	4.0	4.0	4.0	4.0	4.0	4.0	4	4	4	4.0	4.0	4.0	4	4	4	4.0	4.0	4.0	4.0,4.0,4.0	4.0,4.0,4.0	4.0,4.0,4.0	4.0,4.0,4.0	4.0,4.0,4.0	4.0,4.0,4.0	4.0,4.0,4.0	4.0,4.0,4.0	4.0,4.0,4.0	4.0,4.0,4.0	PRJNA43693	SAMN02603334	B2-2
Escherichia coli	NMEC O18	GCA_001021595.1	64614d74b23bed0e797e8b0bd6da55c1	5.0027800000000004	1.0	1.0	4	4	4	4.0	4.0	4.0	4.0	4.0	4.0	4	4	4	4.0	4.0	4.0	4.0	4.0	4.0	4	4	4	4.0	4.0	4.0	4	4	4	4.0	4.0	4.0	4.0,4.0,4.0	4.0,4.0,4.0	4.0,4.0,4.0	4.0,4.0,4.0	4.0,4.0,4.0	4.0,4.0,4.0	4.0,4.0,4.0	4.0,4.0,4.0	4.0,4.0,4.0	4.0,4.0,4.0	PRJNA239361	SAMN02666437	B2-2
Escherichia coli	SCB12	GCA_000817355.1	1465b4616500af178365ad0b73690e99	5.4783	0.86	0.85	4	4	4							4	4	4							4	4	4				4	4	4				4.0,4.0,4.0	nan,nan,nan	nan,nan,nan	4.0,4.0,4.0	nan,nan,nan	nan,nan,nan	4.0,4.0,4.0	nan,nan,nan	4.0,4.0,4.0	nan,nan,nan	PRJNA246188	SAMN02743814	B2-2
Escherichia coli H413	H413	GCA_002109685.1	9b6985635ae888696f88796da828931c	5.12866	0.93	0.84	4	4	4	4.0	4.0	4.0	4.0	4.0	4.0	4	4	4	4.0	4.0	4.0	4.0	4.0	4.0	4	4	4	4.0	4.0	4.0	4	4	4	4.0	4.0	4.0	4.0,4.0,4.0	4.0,4.0,4.0	4.0,4.0,4.0	4.0,4.0,4.0	4.0,4.0,4.0	4.0,4.0,4.0	4.0,4.0,4.0	4.0,4.0,4.0	4.0,4.0,4.0	4.0,4.0,4.0	PRJNA39003	SAMN06392835	B2-2
Escherichia coli	LSPQ A134697	GCA_001262455.1	ac6e79fdadfbe1c5d5bf745e860776cb	5.22878	0.97	0.87	4	4	4	4.0	4.0	4.0	4.0	4.0	4.0	4	4	4	4.0	4.0	4.0	4.0	4.0	4.0	4	4	4	4.0	4.0	4.0	4	4	4	4.0	4.0	4.0	4.0,4.0,4.0	4.0,4.0,4.0	4.0,4.0,4.0	4.0,4.0,4.0	4.0,4.0,4.0	4.0,4.0,4.0	4.0,4.0,4.0	4.0,4.0,4.0	4.0,4.0,4.0	4.0,4.0,4.0	PRJNA286238	SAMN03766316	B2-2
Escherichia coli KTE55	KTE55	GCA_000351505.1	a0e3a9ca0dff5867b35a3ea64ef51334	5.22051	0.98	0.94	4	4	4	4.0	4.0	4.0	4.0	4.0	4.0	4	4	4	4.0	4.0	4.0	4.0	4.0	4.0	4	4	4	4.0	4.0	4.0	4	4	4	4.0	4.0	4.0	4.0,4.0,4.0	4.0,4.0,4.0	4.0,4.0,4.0	4.0,4.0,4.0	4.0,4.0,4.0	4.0,4.0,4.0	4.0,4.0,4.0	4.0,4.0,4.0	4.0,4.0,4.0	4.0,4.0,4.0	PRJNA164867	SAMN00854614	B2-2
Escherichia coli	MOD1-EC1389	GCA_002461695.1	35edf63a6c0167b59225e0939baacf58	5.1535	0.93	0.8	4	4	4	4.0	4.0	4.0	4.0	4.0	4.0	4	4	4	4.0	4.0	4.0	4.0	4.0	4.0	4	4	4	4.0	4.0	4.0	4	4	4	4.0	4.0	4.0	4.0,4.0,4.0	4.0,4.0,4.0	4.0,4.0,4.0	4.0,4.0,4.0	4.0,4.0,4.0	4.0,4.0,4.0	4.0,4.0,4.0	4.0,4.0,4.0	4.0,4.0,4.0	4.0,4.0,4.0	PRJNA230969	SAMN05591684	B2-2
Escherichia coli RS218	RS218	GCA_000800845.2	c68442c96e0c1d626d0fc750fed7bcb0	5.2018699999999995	1.0	1.0	4	4	4	4.0	4.0	4.0	4.0	4.0	4.0	4	4	4	4.0	4.0	4.0	4.0	4.0	4.0	4	4	4	4.0	4.0	4.0	4	4	4	4.0	4.0	4.0	4.0,4.0,4.0	4.0,4.0,4.0	4.0,4.0,4.0	4.0,4.0,4.0	4.0,4.0,4.0	4.0,4.0,4.0	4.0,4.0,4.0	4.0,4.0,4.0	4.0,4.0,4.0	4.0,4.0,4.0	PRJNA228944	SAMN03339595	B2-2
Escherichia coli RS218	RS218	GCA_000817345.1	f798ccdb54f4e22cbfabf60d4821bd40	5.173080000000001	0.9	0.89	4	4	4	4.0	4.0	4.0	4.0	4.0	4.0	4	4	4	4.0	4.0	4.0	4.0	4.0	4.0	4	4	4	4.0	4.0	4.0	4	4	4	4.0	4.0	4.0	4.0,4.0,4.0	4.0,4.0,4.0	4.0,4.0,4.0	4.0,4.0,4.0	4.0,4.0,4.0	4.0,4.0,4.0	4.0,4.0,4.0	4.0,4.0,4.0	4.0,4.0,4.0	4.0,4.0,4.0	PRJNA271212	SAMN03273305	B2-2
Escherichia coli	blood-10-0686	GCA_000781575.1	67a01156cec7ebedd9073a6b32bff730	5.17791	0.92	0.77	4	4	4	4.0	4.0	4.0	4.0	4.0	4.0	4	4	4	4.0	4.0	4.0	4.0	4.0	4.0	4	4	4	4.0	4.0	4.0	4	4	4	4.0	4.0	4.0	4.0,4.0,4.0	4.0,4.0,4.0	4.0,4.0,4.0	4.0,4.0,4.0	4.0,4.0,4.0	4.0,4.0,4.0	4.0,4.0,4.0	4.0,4.0,4.0	4.0,4.0,4.0	4.0,4.0,4.0	PRJNA248737	SAMN02801874	B2-2
Escherichia coli	blood-10-0687	GCA_000781555.1	a6268409b4932651f8838aa1baa947e7	5.18607	0.96	0.84	4	4	4	4.0	4.0	4.0	4.0	4.0	4.0	4	4	4	4.0	4.0	4.0	4.0	4.0	4.0	4	4	4	4.0	4.0	4.0	4	4	4	4.0	4.0	4.0	4.0,4.0,4.0	4.0,4.0,4.0	4.0,4.0,4.0	4.0,4.0,4.0	4.0,4.0,4.0	4.0,4.0,4.0	4.0,4.0,4.0	4.0,4.0,4.0	4.0,4.0,4.0	4.0,4.0,4.0	PRJNA248737	SAMN02801875	B2-2
Escherichia coli UM146	UM146	GCA_000148605.1	7e4d2b48f52ade01fd8e480fec302635	5.107559999999999	1.0	1.0	4	4	4	4.0	4.0	4.0	4.0	4.0	4.0	4	4	4	4.0	4.0	4.0	4.0	4.0	4.0	4	4	4	4.0	4.0	4.0	4	4	4	4.0	4.0	4.0	4.0,4.0,4.0	4.0,4.0,4.0	4.0,4.0,4.0	4.0,4.0,4.0	4.0,4.0,4.0	4.0,4.0,4.0	4.0,4.0,4.0	4.0,4.0,4.0	4.0,4.0,4.0	4.0,4.0,4.0	PRJNA50883	SAMN00017915	B2-2
Escherichia coli	upec-169	GCA_000780095.1	2afa470b98f1051709c208da87999374	5.25849	0.85	0.8	4	4	4	4.0	4.0	4.0	4.0	4.0	4.0	4	4	4	4.0	4.0	4.0	4.0	4.0	4.0	4	4	4	4.0	4.0	4.0	4	4	4	4.0	4.0	4.0	4.0,4.0,4.0	4.0,4.0,4.0	4.0,4.0,4.0	4.0,4.0,4.0	4.0,4.0,4.0	4.0,4.0,4.0	4.0,4.0,4.0	4.0,4.0,4.0	4.0,4.0,4.0	4.0,4.0,4.0	PRJNA248737	SAMN02801985	B2-2
Escherichia coli	34.2r	GCA_002166405.1	02bc94d5d589231e3db9e15e78fc3f1f	5.14461	0.91	0.75	4	4	4	4.0	4.0	4.0	4.0	4.0	4.0	4	4	4	4.0	4.0	4.0	4.0	4.0	4.0	4	4	4	4.0	4.0	4.0	4	4	4	4.0	4.0	4.0	4.0,4.0,4.0	4.0,4.0,4.0	4.0,4.0,4.0	4.0,4.0,4.0	4.0,4.0,4.0	4.0,4.0,4.0	4.0,4.0,4.0	4.0,4.0,4.0	4.0,4.0,4.0	4.0,4.0,4.0	PRJNA269984	SAMN06856399	B2-2
Escherichia coli	34.1a	GCA_002166345.1	49c12384cd65732411cbc1ed3dbb0a4d	5.14595	0.89	0.74	4	4	4	4.0	4.0	4.0	4.0	4.0	4.0	4	4	4	4.0	4.0	4.0	4.0	4.0	4.0	4	4	4	4.0	4.0	4.0	4	4	4	4.0	4.0	4.0	4.0,4.0,4.0	4.0,4.0,4.0	4.0,4.0,4.0	4.0,4.0,4.0	4.0,4.0,4.0	4.0,4.0,4.0	4.0,4.0,4.0	4.0,4.0,4.0	4.0,4.0,4.0	4.0,4.0,4.0	PRJNA269984	SAMN06856398	B2-2
Escherichia coli	SF-173	GCA_001280405.1	525819762c033107cf6ec21bb2cf9e7f	5.15281	1.0	1.0	4	4	4	4.0	4.0	4.0	4.0	4.0	4.0	4	4	4	4.0	4.0	4.0	4.0	4.0	4.0	4	4	4	4.0	4.0	4.0	4	4	4	4.0	4.0	4.0	4.0,4.0,4.0	4.0,4.0,4.0	4.0,4.0,4.0	4.0,4.0,4.0	4.0,4.0,4.0	4.0,4.0,4.0	4.0,4.0,4.0	4.0,4.0,4.0	4.0,4.0,4.0	4.0,4.0,4.0	PRJNA294467	SAMN04026227	B2-2
Escherichia coli	USVAST356	GCA_001881465.1	cc18802e1ddc17b5eecdb3228b8c139a	5.1765300000000005	0.97	0.9	4	4	4	4.0	4.0	4.0	4.0	4.0	4.0	4	4	4	4.0	4.0	4.0	4.0	4.0	4.0	4	4	4	4.0	4.0	4.0	4	4	4	4.0	4.0	4.0	4.0,4.0,4.0	4.0,4.0,4.0	4.0,4.0,4.0	4.0,4.0,4.0	4.0,4.0,4.0	4.0,4.0,4.0	4.0,4.0,4.0	4.0,4.0,4.0	4.0,4.0,4.0	4.0,4.0,4.0	PRJNA294467	SAMN05608033	B2-2
Escherichia coli	USVAST406	GCA_001881205.1	e79079f6c430ca1437e627e09515c1ec	5.21097	0.98	0.94	4	4	4	4.0	4.0	4.0	4.0	4.0	4.0	4	4	4	4.0	4.0	4.0	4.0	4.0	4.0	4	4	4	4.0	4.0	4.0	4	4	4	4.0	4.0	4.0	4.0,4.0,4.0	4.0,4.0,4.0	4.0,4.0,4.0	4.0,4.0,4.0	4.0,4.0,4.0	4.0,4.0,4.0	4.0,4.0,4.0	4.0,4.0,4.0	4.0,4.0,4.0	4.0,4.0,4.0	PRJNA294467	SAMN05608037	B2-2
Escherichia coli	SF-001	GCA_002028665.1	47d51928e826932089589655379af72e	5.30295	0.98	0.93	4	4	4	4.0	4.0	4.0				4	4	4							4	4	4	4.0	4.0	4.0	4	4	4				4.0,4.0,4.0	4.0,4.0,4.0	nan,nan,nan	4.0,4.0,4.0	nan,nan,nan	nan,nan,nan	4.0,4.0,4.0	4.0,4.0,4.0	4.0,4.0,4.0	nan,nan,nan	PRJNA294467	SAMN05525568	B2-2
Escherichia coli	blood-09-0751	GCA_000782055.1	58e272c5cf77f40b0e60c1bad2d1c9a8	5.51737	0.93	0.73	4	4	4							4	4	4							4	4	4				4	4	4				4.0,4.0,4.0	nan,nan,nan	nan,nan,nan	4.0,4.0,4.0	nan,nan,nan	nan,nan,nan	4.0,4.0,4.0	nan,nan,nan	4.0,4.0,4.0	nan,nan,nan	PRJNA248737	SAMN02801850	B2-2
Escherichia coli	upec-120	GCA_000781095.1	41517ed43df91a37d4755d4379d163a3	5.3281	0.91	0.73	4	4	4	4.0	4.0	4.0				4	4	4							4	4	4	4.0	4.0	4.0	4	4	4				4.0,4.0,4.0	4.0,4.0,4.0	nan,nan,nan	4.0,4.0,4.0	nan,nan,nan	nan,nan,nan	4.0,4.0,4.0	4.0,4.0,4.0	4.0,4.0,4.0	nan,nan,nan	PRJNA248737	SAMN02801932	B2-2
Escherichia coli	MOD1-EC5349	GCA_002517335.1	67b094cf04a94a1bffcbbcda45e48ba4	5.28217	0.92	0.77	4	4	4	4.0	4.0	4.0				4	4	4							4	4	4				4	4	4				4.0,4.0,4.0	4.0,4.0,4.0	nan,nan,nan	4.0,4.0,4.0	nan,nan,nan	nan,nan,nan	4.0,4.0,4.0	nan,nan,nan	4.0,4.0,4.0	nan,nan,nan	PRJNA230969	SAMN06555267	B2-2
Escherichia coli UMEA 3834-1	UMEA 3834-1	GCA_000461735.1	7594b1e748a2f03d7da0dec9c9b4280f	5.37562	0.95	0.9	4	4	4	4.0	4.0	4.0				4	4	4	4.0	4.0	4.0				4	4	4	4.0	4.0	4.0	4	4	4				4.0,4.0,4.0	4.0,4.0,4.0	nan,nan,nan	4.0,4.0,4.0	4.0,4.0,4.0	nan,nan,nan	4.0,4.0,4.0	4.0,4.0,4.0	4.0,4.0,4.0	nan,nan,nan	PRJNA186375	SAMN01885984	B2-2
Escherichia coli	OS_02_035_15	GCA_002087735.1	b0d237baaafda64a96bf6929ec401542	5.37015	0.98	0.94	4	4	4	4.0	4.0	4.0				4	4	4							4	4	4	4.0	4.0	4.0	4	4	4				4.0,4.0,4.0	4.0,4.0,4.0	nan,nan,nan	4.0,4.0,4.0	nan,nan,nan	nan,nan,nan	4.0,4.0,4.0	4.0,4.0,4.0	4.0,4.0,4.0	nan,nan,nan	PRJNA269984	SAMN04606423	B2-2
Escherichia coli	blood-08-0493	GCA_000782735.1	9698d3336a58ba6c0796219781645418	5.31629	0.95	0.79	4	4	4	4.0	4.0	4.0	4.0	4.0	4.0	4	4	4	4.0	4.0	4.0	4.0	4.0	4.0	4	4	4	4.0	4.0	4.0	4	4	4	4.0	4.0	4.0	4.0,4.0,4.0	4.0,4.0,4.0	4.0,4.0,4.0	4.0,4.0,4.0	4.0,4.0,4.0	4.0,4.0,4.0	4.0,4.0,4.0	4.0,4.0,4.0	4.0,4.0,4.0	4.0,4.0,4.0	PRJNA248737	SAMN02801816	B2-2
Escherichia coli	blood-08-0654	GCA_000782695.1	ac55356b90129319b52ed29235160f3d	5.19854	0.88	0.73	4	4	4	4.0	4.0	4.0	4.0	4.0	4.0	4	4	4	4.0	4.0	4.0	4.0	4.0	4.0	4	4	4	4.0	4.0	4.0	4	4	4	4.0	4.0	4.0	4.0,4.0,4.0	4.0,4.0,4.0	4.0,4.0,4.0	4.0,4.0,4.0	4.0,4.0,4.0	4.0,4.0,4.0	4.0,4.0,4.0	4.0,4.0,4.0	4.0,4.0,4.0	4.0,4.0,4.0	PRJNA248737	SAMN02801818	B2-2
Escherichia coli	5.3r	GCA_002166625.1	28f62d47edb5227f503dc215266ba605	5.14617	0.89	0.75	4	4	4	4.0	4.0	4.0	4.0	4.0	4.0	4	4	4	4.0	4.0	4.0	4.0	4.0	4.0	4	4	4	4.0	4.0	4.0	4	4	4	4.0	4.0	4.0	4.0,4.0,4.0	4.0,4.0,4.0	4.0,4.0,4.0	4.0,4.0,4.0	4.0,4.0,4.0	4.0,4.0,4.0	4.0,4.0,4.0	4.0,4.0,4.0	4.0,4.0,4.0	4.0,4.0,4.0	PRJNA269984	SAMN06856410	B2-2
Escherichia coli UTI89	UTI89	GCA_000013265.1	50101764c8728112a7dfba1785c0bf44	5.17997	1.0	1.0	4	4	4	4.0	4.0	4.0	4.0	4.0	4.0	4	4	4	4.0	4.0	4.0	4.0	4.0	4.0	4	4	4	4.0	4.0	4.0	4	4	4	4.0	4.0	4.0	4.0,4.0,4.0	4.0,4.0,4.0	4.0,4.0,4.0	4.0,4.0,4.0	4.0,4.0,4.0	4.0,4.0,4.0	4.0,4.0,4.0	4.0,4.0,4.0	4.0,4.0,4.0	4.0,4.0,4.0	PRJNA16259	SAMN00000110	B2-2
Escherichia coli	upec-129	GCA_000780925.1	8925d3a06c0affac3b5752712948cc5f	5.19789	0.86	0.66	4	4	4	4.0	4.0	4.0	4.0	4.0	4.0	4	4	4	4.0	4.0	4.0	4.0	4.0	4.0	4	4	4	4.0	4.0	4.0	4	4	4	4.0	4.0	4.0	4.0,4.0,4.0	4.0,4.0,4.0	4.0,4.0,4.0	4.0,4.0,4.0	4.0,4.0,4.0	4.0,4.0,4.0	4.0,4.0,4.0	4.0,4.0,4.0	4.0,4.0,4.0	4.0,4.0,4.0	PRJNA248737	SAMN02801941	B2-2
Escherichia coli	228-2998	GCA_002244165.1	8b32b9231e6306b359c8113c4571ac30	5.184880000000001	0.98	0.94	4	4	4	4.0	4.0	4.0	4.0	4.0	4.0	4	4	4	4.0	4.0	4.0	4.0	4.0	4.0	4	4	4	4.0	4.0	4.0	4	4	4	4.0	4.0	4.0	4.0,4.0,4.0	4.0,4.0,4.0	4.0,4.0,4.0	4.0,4.0,4.0	4.0,4.0,4.0	4.0,4.0,4.0	4.0,4.0,4.0	4.0,4.0,4.0	4.0,4.0,4.0	4.0,4.0,4.0	PRJNA269984	SAMN03262746	B2-2
Escherichia coli	228-2945	GCA_002244125.1	e8cf6176aaed4c8e2903b3251fea0928	5.19757	0.99	0.96	4	4	4	4.0	4.0	4.0	4.0	4.0	4.0	4	4	4	4.0	4.0	4.0	4.0	4.0	4.0	4	4	4	4.0	4.0	4.0	4	4	4	4.0	4.0	4.0	4.0,4.0,4.0	4.0,4.0,4.0	4.0,4.0,4.0	4.0,4.0,4.0	4.0,4.0,4.0	4.0,4.0,4.0	4.0,4.0,4.0	4.0,4.0,4.0	4.0,4.0,4.0	4.0,4.0,4.0	PRJNA269984	SAMN03262745	B2-2
Escherichia coli UMEA 3298-1	UMEA 3298-1	GCA_000461155.1	c1e642f8a71073ebe9902811d70fef43	5.26051	0.98	0.92	4	4	4	4.0	4.0	4.0	4.0	4.0	4.0	4	4	4	4.0	4.0	4.0	4.0	4.0	4.0	4	4	4	4.0	4.0	4.0	4	4	4	4.0	4.0	4.0	4.0,4.0,4.0	4.0,4.0,4.0	4.0,4.0,4.0	4.0,4.0,4.0	4.0,4.0,4.0	4.0,4.0,4.0	4.0,4.0,4.0	4.0,4.0,4.0	4.0,4.0,4.0	4.0,4.0,4.0	PRJNA186339	SAMN01885948	B2-2
Escherichia coli	MOD1-EC721	GCA_002465215.1	13944e9ac0dae60271f5af01fc39fb4b	5.1334800000000005	0.93	0.83	4	4	4	4.0	4.0	4.0	4.0	4.0	4.0	4	4	4	4.0	4.0	4.0	4.0	4.0	4.0	4	4	4	4.0	4.0	4.0	4	4	4	4.0	4.0	4.0	4.0,4.0,4.0	4.0,4.0,4.0	4.0,4.0,4.0	4.0,4.0,4.0	4.0,4.0,4.0	4.0,4.0,4.0	4.0,4.0,4.0	4.0,4.0,4.0	4.0,4.0,4.0	4.0,4.0,4.0	PRJNA230969	SAMN05591658	B2-2
Escherichia coli	USVAST245	GCA_001881435.1	b6eb46aa7511cb24b0d108e37a2e446b	5.15041	0.98	0.91	4	4	4	4.0	4.0	4.0	4.0	4.0	4.0	4	4	4	4.0	4.0	4.0	4.0	4.0	4.0	4	4	4	4.0	4.0	4.0	4	4	4	4.0	4.0	4.0	4.0,4.0,4.0	4.0,4.0,4.0	4.0,4.0,4.0	4.0,4.0,4.0	4.0,4.0,4.0	4.0,4.0,4.0	4.0,4.0,4.0	4.0,4.0,4.0	4.0,4.0,4.0	4.0,4.0,4.0	PRJNA294467	SAMN05608030	B2-2
Escherichia coli	BIDMC114	GCA_001030665.1	aa6f1d93eb5462b04df0a9254710092a	5.22222	0.99	0.97	4	4	4	4.0	4.0	4.0	4.0	4.0	4.0	4	4	4	4.0	4.0	4.0	4.0	4.0	4.0	4	4	4	4.0	4.0	4.0	4	4	4	4.0	4.0	4.0	4.0,4.0,4.0	4.0,4.0,4.0	4.0,4.0,4.0	4.0,4.0,4.0	4.0,4.0,4.0	4.0,4.0,4.0	4.0,4.0,4.0	4.0,4.0,4.0	4.0,4.0,4.0	4.0,4.0,4.0	PRJNA271899	SAMN03280218	B2-2
Escherichia coli	GN03409	GCA_001520775.1	3745bf53045054c230c24c2255939d66	5.16597	0.91	0.74	4	4	4	4.0	4.0	4.0	4.0	4.0	4.0	4	4	4	4.0	4.0	4.0	4.0	4.0	4.0	4	4	4	4.0	4.0	4.0	4	4	4	4.0	4.0	4.0	4.0,4.0,4.0	4.0,4.0,4.0	4.0,4.0,4.0	4.0,4.0,4.0	4.0,4.0,4.0	4.0,4.0,4.0	4.0,4.0,4.0	4.0,4.0,4.0	4.0,4.0,4.0	4.0,4.0,4.0	PRJNA290784	SAMN04388554	B2-2
Escherichia coli	GN02148	GCA_001519755.1	d29a1a5f76e6f5f88fee0933ac9dd7ad	5.18192	0.91	0.82	4	4	4	4.0	4.0	4.0	4.0	4.0	4.0	4	4	4	4.0	4.0	4.0	4.0	4.0	4.0	4	4	4	4.0	4.0	4.0	4	4	4				4.0,4.0,4.0	4.0,4.0,4.0	4.0,4.0,4.0	4.0,4.0,4.0	4.0,4.0,4.0	4.0,4.0,4.0	4.0,4.0,4.0	4.0,4.0,4.0	4.0,4.0,4.0	nan,nan,nan	PRJNA290784	SAMN03922919	B2-2
Escherichia coli	GN02172	GCA_001519235.1	912da86792af0eac289dba6dadb0d9b5	5.179469999999999	0.93	0.82	4	4	4	4.0	4.0	4.0	4.0	4.0	4.0	4	4	4	4.0	4.0	4.0	4.0	4.0	4.0	4	4	4	4.0	4.0	4.0	4	4	4				4.0,4.0,4.0	4.0,4.0,4.0	4.0,4.0,4.0	4.0,4.0,4.0	4.0,4.0,4.0	4.0,4.0,4.0	4.0,4.0,4.0	4.0,4.0,4.0	4.0,4.0,4.0	nan,nan,nan	PRJNA290784	SAMN03922923	B2-2
Escherichia coli	GN02260	GCA_001519555.1	b287713c1ad389de52051c3d2032e89a	5.18042	0.93	0.83	4	4	4	4.0	4.0	4.0	4.0	4.0	4.0	4	4	4	4.0	4.0	4.0	4.0	4.0	4.0	4	4	4	4.0	4.0	4.0	4	4	4				4.0,4.0,4.0	4.0,4.0,4.0	4.0,4.0,4.0	4.0,4.0,4.0	4.0,4.0,4.0	4.0,4.0,4.0	4.0,4.0,4.0	4.0,4.0,4.0	4.0,4.0,4.0	nan,nan,nan	PRJNA290784	SAMN03922932	B2-2
Escherichia coli	GN02254	GCA_001519735.1	3907669c9c4e2996a2bf3a191412d4c0	5.1618900000000005	0.93	0.83	4	4	4	4.0	4.0	4.0	4.0	4.0	4.0	4	4	4	4.0	4.0	4.0	4.0	4.0	4.0	4	4	4	4.0	4.0	4.0	4	4	4	4.0	4.0	4.0	4.0,4.0,4.0	4.0,4.0,4.0	4.0,4.0,4.0	4.0,4.0,4.0	4.0,4.0,4.0	4.0,4.0,4.0	4.0,4.0,4.0	4.0,4.0,4.0	4.0,4.0,4.0	4.0,4.0,4.0	PRJNA290784	SAMN03922931	B2-2
Escherichia coli	GN02005	GCA_001519135.1	de8ab6e1e1bdd366525131090627c1e6	5.1679699999999995	0.91	0.84	4	4	4	4.0	4.0	4.0	4.0	4.0	4.0	4	4	4	4.0	4.0	4.0	4.0	4.0	4.0	4	4	4	4.0	4.0	4.0	4	4	4	4.0	4.0	4.0	4.0,4.0,4.0	4.0,4.0,4.0	4.0,4.0,4.0	4.0,4.0,4.0	4.0,4.0,4.0	4.0,4.0,4.0	4.0,4.0,4.0	4.0,4.0,4.0	4.0,4.0,4.0	4.0,4.0,4.0	PRJNA290784	SAMN03922906	B2-2
Escherichia coli H305	H305	GCA_002109765.1	6ac7faf662d79d80d6a5397db7d55d20	5.22708	0.91	0.75	4	4	4	4.0	4.0	4.0	4.0	4.0	4.0	4	4	4	4.0	4.0	4.0	4.0	4.0	4.0	4	4	4	4.0	4.0	4.0	4	4	4	4.0	4.0	4.0	4.0,4.0,4.0	4.0,4.0,4.0	4.0,4.0,4.0	4.0,4.0,4.0	4.0,4.0,4.0	4.0,4.0,4.0	4.0,4.0,4.0	4.0,4.0,4.0	4.0,4.0,4.0	4.0,4.0,4.0	PRJNA38993	SAMN06392847	B2-2
Escherichia coli	GN02099	GCA_001519715.1	9ce823559490f98fe26891ef54bad81b	5.1285099999999995	0.93	0.84	4	4	4	4.0	4.0	4.0	4.0	4.0	4.0	4	4	4	4.0	4.0	4.0	4.0	4.0	4.0	4	4	4	4.0	4.0	4.0	4	4	4	4.0	4.0	4.0	4.0,4.0,4.0	4.0,4.0,4.0	4.0,4.0,4.0	4.0,4.0,4.0	4.0,4.0,4.0	4.0,4.0,4.0	4.0,4.0,4.0	4.0,4.0,4.0	4.0,4.0,4.0	4.0,4.0,4.0	PRJNA290784	SAMN03922916	B2-2
Escherichia coli HVH 3 (4-7276001)	HVH 3 (4-7276001)	GCA_000456045.1	1d95fd1c0764de3c2f07baf0022b51ae	5.4059	0.97	0.88	4	4	4	4.0	4.0	4.0				4	4	4							4	4	4				4	4	4				4.0,4.0,4.0	4.0,4.0,4.0	nan,nan,nan	4.0,4.0,4.0	nan,nan,nan	nan,nan,nan	4.0,4.0,4.0	nan,nan,nan	4.0,4.0,4.0	nan,nan,nan	PRJNA186040	SAMN01885670	B2-2
Escherichia coli	ExPEC XM	GCA_002844685.1	69ecbd845137b19c574615af77fc3406	5.4336199999999995	1.0	1.0	4	4	4							4	4	4							4	4	4				4	4	4				4.0,4.0,4.0	nan,nan,nan	nan,nan,nan	4.0,4.0,4.0	nan,nan,nan	nan,nan,nan	4.0,4.0,4.0	nan,nan,nan	4.0,4.0,4.0	nan,nan,nan	PRJNA421631	SAMN08148591	B2-2
Escherichia coli	4-7	GCA_002911435.1	4011e265054844792608d8471fb25441	5.27818	0.94	0.75	4	4	4	4.0	4.0	4.0				4	4	4							4	4	4	4.0	4.0	4.0	4	4	4				4.0,4.0,4.0	4.0,4.0,4.0	nan,nan,nan	4.0,4.0,4.0	nan,nan,nan	nan,nan,nan	4.0,4.0,4.0	4.0,4.0,4.0	4.0,4.0,4.0	nan,nan,nan	PRJNA431453	SAMN08391474	B2-2
Escherichia coli	3-13	GCA_002909465.1	68a941886b5fe433ee2de635ab56cf9e	5.29546	0.94	0.76	4	4	4	4.0	4.0	4.0				4	4	4	4.0	4.0	4.0				4	4	4	4.0	4.0	4.0	4	4	4				4.0,4.0,4.0	4.0,4.0,4.0	nan,nan,nan	4.0,4.0,4.0	4.0,4.0,4.0	nan,nan,nan	4.0,4.0,4.0	4.0,4.0,4.0	4.0,4.0,4.0	nan,nan,nan	PRJNA431453	SAMN08391396	B2-2
Escherichia coli	F-18	GCA_001854565.1	a5c352e443d663c928b011a81535911e	5.25108	0.95	0.82	4	4	4	4.0	4.0	4.0	4.0	4.0	4.0	4	4	4	4.0	4.0	4.0	4.0	4.0	4.0	4	4	4	4.0	4.0	4.0	4	4	4				4.0,4.0,4.0	4.0,4.0,4.0	4.0,4.0,4.0	4.0,4.0,4.0	4.0,4.0,4.0	4.0,4.0,4.0	4.0,4.0,4.0	4.0,4.0,4.0	4.0,4.0,4.0	nan,nan,nan	PRJNA348710	SAMN05914511	B2-2
Escherichia coli	MOD1-EC6794	GCA_002462915.1	e18acab26467b5eb0773d272f554947d	5.16831	0.93	0.81	4	4	4	4.0	4.0	4.0	4.0	4.0	4.0	4	4	4	4.0	4.0	4.0	4.0	4.0	4.0	4	4	4	4.0	4.0	4.0	4	4	4	4.0	4.0	4.0	4.0,4.0,4.0	4.0,4.0,4.0	4.0,4.0,4.0	4.0,4.0,4.0	4.0,4.0,4.0	4.0,4.0,4.0	4.0,4.0,4.0	4.0,4.0,4.0	4.0,4.0,4.0	4.0,4.0,4.0	PRJNA230969	SAMN04992142	B2-2
Escherichia coli	002PP2015	GCA_001700045.1	144b42319039a118e0fb1636b57e8989	5.15727	0.81	0.85	4	4	4	4.0	4.0	4.0	4.0	4.0	4.0	4	4	4	4.0	4.0	4.0	4.0	4.0	4.0	4	4	4	4.0	4.0	4.0	4	4	4	4.0	4.0	4.0	4.0,4.0,4.0	4.0,4.0,4.0	4.0,4.0,4.0	4.0,4.0,4.0	4.0,4.0,4.0	4.0,4.0,4.0	4.0,4.0,4.0	4.0,4.0,4.0	4.0,4.0,4.0	4.0,4.0,4.0	PRJNA319144	SAMN05377241	B2-2
Escherichia coli	003PP2015	GCA_001700015.1	7a7c70fbf83bd3acfe5abd686d2d8759	5.16251	0.81	0.84	4	4	4	4.0	4.0	4.0	4.0	4.0	4.0	4	4	4	4.0	4.0	4.0	4.0	4.0	4.0	4	4	4	4.0	4.0	4.0	4	4	4	4.0	4.0	4.0	4.0,4.0,4.0	4.0,4.0,4.0	4.0,4.0,4.0	4.0,4.0,4.0	4.0,4.0,4.0	4.0,4.0,4.0	4.0,4.0,4.0	4.0,4.0,4.0	4.0,4.0,4.0	4.0,4.0,4.0	PRJNA319144	SAMN05377242	B2-2
Escherichia coli	MOD1-EC6288	GCA_002514255.1	a78a577172954eff43f2646c86d5984e	5.01103	0.95	0.81	4	4	4	4.0	4.0	4.0	4.0	4.0	4.0	4	4	4	4.0	4.0	4.0	4.0	4.0	4.0	4	4	4	4.0	4.0	4.0	4	4	4	4.0	4.0	4.0	4.0,4.0,4.0	4.0,4.0,4.0	4.0,4.0,4.0	4.0,4.0,4.0	4.0,4.0,4.0	4.0,4.0,4.0	4.0,4.0,4.0	4.0,4.0,4.0	4.0,4.0,4.0	4.0,4.0,4.0	PRJNA230969	SAMN05464519	B2-2
Escherichia coli	MOD1-EC5014	GCA_002475575.1	40b9ffaca1271ae8624284276eb65a79	5.15533	0.94	0.74	4	4	4	4.0	4.0	4.0	4.0	4.0	4.0	4	4	4	4.0	4.0	4.0	4.0	4.0	4.0	4	4	4	4.0	4.0	4.0	4	4	4	4.0	4.0	4.0	4.0,4.0,4.0	4.0,4.0,4.0	4.0,4.0,4.0	4.0,4.0,4.0	4.0,4.0,4.0	4.0,4.0,4.0	4.0,4.0,4.0	4.0,4.0,4.0	4.0,4.0,4.0	4.0,4.0,4.0	PRJNA230969	SAMN04279342	B2-2
Escherichia coli	E51	GCA_001654955.1	bf1f8b806d4103a544077730b5bc6386	5.17886	0.88	0.71	4	4	4	4.0	4.0	4.0	4.0	4.0	4.0	4	4	4	4.0	4.0	4.0	4.0	4.0	4.0	4	4	4	4.0	4.0	4.0	4	4	4	4.0	4.0	4.0	4.0,4.0,4.0	4.0,4.0,4.0	4.0,4.0,4.0	4.0,4.0,4.0	4.0,4.0,4.0	4.0,4.0,4.0	4.0,4.0,4.0	4.0,4.0,4.0	4.0,4.0,4.0	4.0,4.0,4.0	PRJNA322744	SAMN05173007	B2-2
Escherichia coli	017PP2015	GCA_001709165.1	689868b59d8b4517b309c164650ae0f6	5.08041	0.8	0.79	4	4	4	4.0	4.0	4.0	4.0	4.0	4.0	4	4	4	4.0	4.0	4.0	4.0	4.0	4.0	4	4	4	4.0	4.0	4.0	4	4	4	4.0	4.0	4.0	4.0,4.0,4.0	4.0,4.0,4.0	4.0,4.0,4.0	4.0,4.0,4.0	4.0,4.0,4.0	4.0,4.0,4.0	4.0,4.0,4.0	4.0,4.0,4.0	4.0,4.0,4.0	4.0,4.0,4.0	PRJNA319144	SAMN05187185	B2-2
Escherichia coli	MOD1-EC5395	GCA_002517525.1	b83aaf7e1c207c57dca588c17a6e1231	5.1025	0.94	0.74	4	4	4	4.0	4.0	4.0	4.0	4.0	4.0	4	4	4	4.0	4.0	4.0	4.0	4.0	4.0	4	4	4	4.0	4.0	4.0	4	4	4	4.0	4.0	4.0	4.0,4.0,4.0	4.0,4.0,4.0	4.0,4.0,4.0	4.0,4.0,4.0	4.0,4.0,4.0	4.0,4.0,4.0	4.0,4.0,4.0	4.0,4.0,4.0	4.0,4.0,4.0	4.0,4.0,4.0	PRJNA230969	SAMN06240040	B2-2
Escherichia coli APEC IMT5155	APEC IMT5155	GCA_000813165.1	f587397c188d8d99085f47934fd679c5	5.12606	1.0	1.0	4	4	4	4.0	4.0	4.0	4.0	4.0	4.0	4	4	4	4.0	4.0	4.0	4.0	4.0	4.0	4	4	4	4.0	4.0	4.0	4	4	4	4.0	4.0	4.0	4.0,4.0,4.0	4.0,4.0,4.0	4.0,4.0,4.0	4.0,4.0,4.0	4.0,4.0,4.0	4.0,4.0,4.0	4.0,4.0,4.0	4.0,4.0,4.0	4.0,4.0,4.0	4.0,4.0,4.0	PRJNA200980	SAMN03274236	B2-2
Escherichia coli	UM147	GCA_001571755.1	4801362944222d539f12c65f950b5e21	5.24563	0.86	0.76	4	4	4	4.0	4.0	4.0	4.0	4.0	4.0	4	4	4	4.0	4.0	4.0	4.0	4.0	4.0	4	4	4	4.0	4.0	4.0	4	4	4	4.0	4.0	4.0	4.0,4.0,4.0	4.0,4.0,4.0	4.0,4.0,4.0	4.0,4.0,4.0	4.0,4.0,4.0	4.0,4.0,4.0	4.0,4.0,4.0	4.0,4.0,4.0	4.0,4.0,4.0	4.0,4.0,4.0	PRJNA310650	SAMN04449843	B2-2
Escherichia coli	MOD1-EC6834	GCA_002520825.1	cfdcd1f100cbd7727d975cdfca07bda9	5.14604	0.96	0.86	4	4	4	4.0	4.0	4.0				4	4	4							4	4	4	4.0	4.0	4.0	4	4	4				4.0,4.0,4.0	4.0,4.0,4.0	nan,nan,nan	4.0,4.0,4.0	nan,nan,nan	nan,nan,nan	4.0,4.0,4.0	4.0,4.0,4.0	4.0,4.0,4.0	nan,nan,nan	PRJNA230969	SAMN04992200	B2-2
Escherichia coli	upec-209	GCA_000778465.1	24b3f64448f552bfa54ea5719df45b56	5.33365	0.86	0.73	4	4	4	4.0	4.0	4.0				4	4	4							4	4	4				4	4	4				4.0,4.0,4.0	4.0,4.0,4.0	nan,nan,nan	4.0,4.0,4.0	nan,nan,nan	nan,nan,nan	4.0,4.0,4.0	nan,nan,nan	4.0,4.0,4.0	nan,nan,nan	PRJNA248737	SAMN02802030	B2-2
Escherichia coli UMEA 3632-1	UMEA 3632-1	GCA_000461455.1	7f323181071f32d5bf2b351eeb6e5692	5.32865	0.96	0.94	4	4	4	4.0	4.0	4.0	4.0	4.0	4.0	4	4	4	4.0	4.0	4.0				4	4	4	4.0	4.0	4.0	4	4	4				4.0,4.0,4.0	4.0,4.0,4.0	4.0,4.0,4.0	4.0,4.0,4.0	4.0,4.0,4.0	nan,nan,nan	4.0,4.0,4.0	4.0,4.0,4.0	4.0,4.0,4.0	nan,nan,nan	PRJNA186359	SAMN01885968	B2-2
Escherichia coli PMV-1	PMV-1	GCA_000493595.1	ad7b90d67a89444610c0536c474860ea	5.21093	1.0	0.99	4	4	4	4.0	4.0	4.0	4.0	4.0	4.0	4	4	4	4.0	4.0	4.0	4.0	4.0	4.0	4	4	4	4.0	4.0	4.0	4	4	4	4.0	4.0	4.0	4.0,4.0,4.0	4.0,4.0,4.0	4.0,4.0,4.0	4.0,4.0,4.0	4.0,4.0,4.0	4.0,4.0,4.0	4.0,4.0,4.0	4.0,4.0,4.0	4.0,4.0,4.0	4.0,4.0,4.0	PRJEB4437	SAMEA2272347	B2-2
Escherichia coli	A192PP	GCA_001245225.1	514edef833b8d1926afab07bc5ab71b4	5.224130000000001	0.91	0.72	4	4	4							4	4	4							4	4	4				4	4	4				4.0,4.0,4.0	nan,nan,nan	nan,nan,nan	4.0,4.0,4.0	nan,nan,nan	nan,nan,nan	4.0,4.0,4.0	nan,nan,nan	4.0,4.0,4.0	nan,nan,nan	PRJEB9141	SAMEA3355668	B2-2
Escherichia coli HVH 126 (4-6034225)	HVH 126 (4-6034225)	GCA_000457835.1	a8b9f5075548a85c4d7b81ccc3715203	5.59521	0.98	0.91	4	4	4	4.0	4.0	4.0				4	4	4							4	4	4				4	4	4				4.0,4.0,4.0	4.0,4.0,4.0	nan,nan,nan	4.0,4.0,4.0	nan,nan,nan	nan,nan,nan	4.0,4.0,4.0	nan,nan,nan	4.0,4.0,4.0	nan,nan,nan	PRJNA186146	SAMN01885773	B2-2
Escherichia coli	MOD1-EC6853	GCA_002520535.1	5a4ad0f26212a6f0522fe69666428932	5.23796	0.95	0.81	4	4	4	4.0	4.0	4.0				4	4	4	4.0	4.0	4.0				4	4	4	4.0	4.0	4.0	4	4	4				4.0,4.0,4.0	4.0,4.0,4.0	nan,nan,nan	4.0,4.0,4.0	4.0,4.0,4.0	nan,nan,nan	4.0,4.0,4.0	4.0,4.0,4.0	4.0,4.0,4.0	nan,nan,nan	PRJNA230969	SAMN04992219	B2-2
Escherichia coli	A351	GCA_002911265.1	e8ddce2d641431c693ee1c09b09d30e7	5.17172	0.94	0.77	4	4	4	4.0	4.0	4.0	4.0	4.0	4.0	4	4	4	4.0	4.0	4.0	4.0	4.0	4.0	4	4	4	4.0	4.0	4.0	4	4	4	4.0	4.0	4.0	4.0,4.0,4.0	4.0,4.0,4.0	4.0,4.0,4.0	4.0,4.0,4.0	4.0,4.0,4.0	4.0,4.0,4.0	4.0,4.0,4.0	4.0,4.0,4.0	4.0,4.0,4.0	4.0,4.0,4.0	PRJNA431453	SAMN08391479	B2-2
Escherichia coli	MOD1-EC5957	GCA_002547305.1	bccc58b3c290beb514f3bf110a22bb94	5.23375	0.94	0.77	4	4	4	4.0	4.0	4.0	4.0	4.0	4.0	4	4	4	4.0	4.0	4.0				4	4	4	4.0	4.0	4.0	4	4	4				4.0,4.0,4.0	4.0,4.0,4.0	4.0,4.0,4.0	4.0,4.0,4.0	4.0,4.0,4.0	nan,nan,nan	4.0,4.0,4.0	4.0,4.0,4.0	4.0,4.0,4.0	nan,nan,nan	PRJNA230969	SAMN06555246	B2-2
Escherichia coli	20441-1	GCA_003027635.1	d93e024abe270ca2f56450041ba3d672	5.25438	0.94	0.84	4	4	4	4.0	4.0	4.0	4.0	4.0	4.0	4	4	4	4.0	4.0	4.0				4	4	4	4.0	4.0	4.0	4	4	4				4.0,4.0,4.0	4.0,4.0,4.0	4.0,4.0,4.0	4.0,4.0,4.0	4.0,4.0,4.0	nan,nan,nan	4.0,4.0,4.0	4.0,4.0,4.0	4.0,4.0,4.0	nan,nan,nan	PRJNA230969	SAMN08668650	B2-2
Escherichia coli	upec-115	GCA_000781215.1	0e77e00e8b4cae6c396b93700a08666d	5.36801	0.96	0.83	4	4	4	4.0	4.0	4.0	4.0	4.0	4.0	4	4	4	4.0	4.0	4.0	4.0	4.0	4.0	4	4	4	4.0	4.0	4.0	4	4	4	4.0	4.0	4.0	4.0,4.0,4.0	4.0,4.0,4.0	4.0,4.0,4.0	4.0,4.0,4.0	4.0,4.0,4.0	4.0,4.0,4.0	4.0,4.0,4.0	4.0,4.0,4.0	4.0,4.0,4.0	4.0,4.0,4.0	PRJNA248737	SAMN02801926	B2-2
Escherichia coli HVH 42 (4-2100061)	HVH 42 (4-2100061)	GCA_000456665.1	7a05596b8e438a95c8bebde92ef602c1	5.37081	0.98	0.94	4	4	4	4.0	4.0	4.0	4.0	4.0	4.0	4	4	4	4.0	4.0	4.0	4.0	4.0	4.0	4	4	4	4.0	4.0	4.0	4	4	4	4.0	4.0	4.0	4.0,4.0,4.0	4.0,4.0,4.0	4.0,4.0,4.0	4.0,4.0,4.0	4.0,4.0,4.0	4.0,4.0,4.0	4.0,4.0,4.0	4.0,4.0,4.0	4.0,4.0,4.0	4.0,4.0,4.0	PRJNA186074	SAMN01885704	B2-2
Escherichia coli	ABU 91	GCA_002761605.1	8cc58a0ffc4626f22477b6c9055b82d2	5.28533	0.92	0.87	4	4	4	4.0	4.0	4.0	4.0	4.0	4.0	4	4	4	4.0	4.0	4.0	4.0	4.0	4.0	4	4	4	4.0	4.0	4.0	4	4	4	4.0	4.0	4.0	4.0,4.0,4.0	4.0,4.0,4.0	4.0,4.0,4.0	4.0,4.0,4.0	4.0,4.0,4.0	4.0,4.0,4.0	4.0,4.0,4.0	4.0,4.0,4.0	4.0,4.0,4.0	4.0,4.0,4.0	PRJNA415978	SAMN07839400	B2-2
Escherichia coli	SF-194	GCA_002028945.1	acd192bdf3dbbe8b4d51da41c556d1ad	5.30823	0.98	0.93	4	4	4	4.0	4.0	4.0	4.0	4.0	4.0	4	4	4	4.0	4.0	4.0				4	4	4	4.0	4.0	4.0	4	4	4				4.0,4.0,4.0	4.0,4.0,4.0	4.0,4.0,4.0	4.0,4.0,4.0	4.0,4.0,4.0	nan,nan,nan	4.0,4.0,4.0	4.0,4.0,4.0	4.0,4.0,4.0	nan,nan,nan	PRJNA294467	SAMN05545167	B2-2
Escherichia coli	GN02165	GCA_001519285.1	bb79c5722ac2da133a987384bcfc97cc	5.2925	0.91	0.74	4	4	4	4.0	4.0	4.0				4	4	4	4.0	4.0	4.0				4	4	4	4.0	4.0	4.0	4	4	4				4.0,4.0,4.0	4.0,4.0,4.0	nan,nan,nan	4.0,4.0,4.0	4.0,4.0,4.0	nan,nan,nan	4.0,4.0,4.0	4.0,4.0,4.0	4.0,4.0,4.0	nan,nan,nan	PRJNA290784	SAMN03922921	B2-2
Escherichia coli	ABU 9	GCA_002761595.1	6d691392172be94d4ba2ad81b0f00fa5	5.212359999999999	0.88	0.83	4	4	4	4.0	4.0	4.0	4.0	4.0	4.0	4	4	4	4.0	4.0	4.0	4.0	4.0	4.0	4	4	4	4.0	4.0	4.0	4	4	4	4.0	4.0	4.0	4.0,4.0,4.0	4.0,4.0,4.0	4.0,4.0,4.0	4.0,4.0,4.0	4.0,4.0,4.0	4.0,4.0,4.0	4.0,4.0,4.0	4.0,4.0,4.0	4.0,4.0,4.0	4.0,4.0,4.0	PRJNA415978	SAMN07839396	B2-2
Escherichia coli R527	R527	GCA_002109575.1	eea80dd82e7612be03cca135a1481743	5.2275	0.95	0.81	4	4	4	4.0	4.0	4.0	4.0	4.0	4.0	4	4	4	4.0	4.0	4.0	4.0	4.0	4.0	4	4	4	4.0	4.0	4.0	4	4	4	4.0	4.0	4.0	4.0,4.0,4.0	4.0,4.0,4.0	4.0,4.0,4.0	4.0,4.0,4.0	4.0,4.0,4.0	4.0,4.0,4.0	4.0,4.0,4.0	4.0,4.0,4.0	4.0,4.0,4.0	4.0,4.0,4.0	PRJNA39053	SAMN06392826	B2-2
Escherichia coli	Win2012_WWKa_OUT_34	GCA_003153995.1	74abee50cf4274fda43bc7036a822b69	5.10246	0.86	0.64	4	4	4	4.0	4.0	4.0	4.0	4.0	4.0	4	4	4	4.0	4.0	4.0	4.0	4.0	4.0	4	4	4	4.0	4.0	4.0	4	4	4	4.0	4.0	4.0	4.0,4.0,4.0	4.0,4.0,4.0	4.0,4.0,4.0	4.0,4.0,4.0	4.0,4.0,4.0	4.0,4.0,4.0	4.0,4.0,4.0	4.0,4.0,4.0	4.0,4.0,4.0	4.0,4.0,4.0	PRJNA380388	SAMN06641882	B2-2
Escherichia coli H461	H461	GCA_002110165.1	cf9299ab5193155330bcd0a9d970bd43	5.30495	0.96	0.84	4	4	4	4.0	4.0	4.0	4.0	4.0	4.0	4	4	4	4.0	4.0	4.0				4	4	4	4.0	4.0	4.0	4	4	4				4.0,4.0,4.0	4.0,4.0,4.0	4.0,4.0,4.0	4.0,4.0,4.0	4.0,4.0,4.0	nan,nan,nan	4.0,4.0,4.0	4.0,4.0,4.0	4.0,4.0,4.0	nan,nan,nan	PRJNA39011	SAMN06392853	B2-2
Escherichia coli	MOD1-EC5284	GCA_002517265.1	120d28b1782c60c05cde67bbb52eb5c3	5.2794	0.92	0.68	4	4	4	4.0	4.0	4.0				4	4	4	4.0	4.0	4.0				4	4	4	4.0	4.0	4.0	4	4	4				4.0,4.0,4.0	4.0,4.0,4.0	nan,nan,nan	4.0,4.0,4.0	4.0,4.0,4.0	nan,nan,nan	4.0,4.0,4.0	4.0,4.0,4.0	4.0,4.0,4.0	nan,nan,nan	PRJNA230969	SAMN06240047	B2-2
Escherichia coli	SP-13	GCA_002879795.2	373d0996b901ba2e5e610e21f19b9221	5.1612800000000005	0.93	0.83	4	4	4	4.0	4.0	4.0	4.0	4.0	4.0	4	4	4	4.0	4.0	4.0	4.0	4.0	4.0	4	4	4	4.0	4.0	4.0	4	4	4	4.0	4.0	4.0	4.0,4.0,4.0	4.0,4.0,4.0	4.0,4.0,4.0	4.0,4.0,4.0	4.0,4.0,4.0	4.0,4.0,4.0	4.0,4.0,4.0	4.0,4.0,4.0	4.0,4.0,4.0	4.0,4.0,4.0	PRJNA422418	SAMN08177712	B2-2
Escherichia coli KTE180	KTE180	GCA_000326805.1	5259c6a70ac470f7f97af0c58318aff1	5.1254800000000005	0.85	0.82	4	4	4	4.0	4.0	4.0	4.0	4.0	4.0	4	4	4	4.0	4.0	4.0	4.0	4.0	4.0	4	4	4	4.0	4.0	4.0	4	4	4	4.0	4.0	4.0	4.0,4.0,4.0	4.0,4.0,4.0	4.0,4.0,4.0	4.0,4.0,4.0	4.0,4.0,4.0	4.0,4.0,4.0	4.0,4.0,4.0	4.0,4.0,4.0	4.0,4.0,4.0	4.0,4.0,4.0	PRJNA157727	SAMN00847722	B2-2
Escherichia coli	Win2012_WWKa_OUT_35	GCA_003145015.1	1efba4c162024ef6bad4899efd036d3a	5.05138	0.83	0.62	4	4	4	4.0	4.0	4.0	4.0	4.0	4.0	4	4	4	4.0	4.0	4.0	4.0	4.0	4.0	4	4	4	4.0	4.0	4.0	4	4	4	4.0	4.0	4.0	4.0,4.0,4.0	4.0,4.0,4.0	4.0,4.0,4.0	4.0,4.0,4.0	4.0,4.0,4.0	4.0,4.0,4.0	4.0,4.0,4.0	4.0,4.0,4.0	4.0,4.0,4.0	4.0,4.0,4.0	PRJNA380388	SAMN06641881	B2-2
Escherichia coli HVH 80 (4-2428830)	HVH 80 (4-2428830)	GCA_000457145.1	52b0cd2a7c0eabd3c38303d83ee2a3a3	5.18543	0.98	0.94	4	4	4	4.0	4.0	4.0	4.0	4.0	4.0	4	4	4	4.0	4.0	4.0	4.0	4.0	4.0	4	4	4	4.0	4.0	4.0	4	4	4	4.0	4.0	4.0	4.0,4.0,4.0	4.0,4.0,4.0	4.0,4.0,4.0	4.0,4.0,4.0	4.0,4.0,4.0	4.0,4.0,4.0	4.0,4.0,4.0	4.0,4.0,4.0	4.0,4.0,4.0	4.0,4.0,4.0	PRJNA186103	SAMN01885730	B2-2
Escherichia coli	5.2p	GCA_002166615.1	5b976a096083fa5df796d397e8231a16	5.139469999999999	0.82	0.47	4	4	4	4.0	4.0	4.0	4.0	4.0	4.0	4	4	4	4.0	4.0	4.0	4.0	4.0	4.0	4	4	4	4.0	4.0	4.0	4	4	4	4.0	4.0	4.0	4.0,4.0,4.0	4.0,4.0,4.0	4.0,4.0,4.0	4.0,4.0,4.0	4.0,4.0,4.0	4.0,4.0,4.0	4.0,4.0,4.0	4.0,4.0,4.0	4.0,4.0,4.0	4.0,4.0,4.0	PRJNA269984	SAMN06856409	B2-2
Escherichia coli	A369	GCA_002911335.1	7cbb93a71fed11b7ee03b5b28df3acaa	5.13549	0.91	0.73	4	4	4	4.0	4.0	4.0	4.0	4.0	4.0	4	4	4	4.0	4.0	4.0	4.0	4.0	4.0	4	4	4	4.0	4.0	4.0	4	4	4	4.0	4.0	4.0	4.0,4.0,4.0	4.0,4.0,4.0	4.0,4.0,4.0	4.0,4.0,4.0	4.0,4.0,4.0	4.0,4.0,4.0	4.0,4.0,4.0	4.0,4.0,4.0	4.0,4.0,4.0	4.0,4.0,4.0	PRJNA431453	SAMN08391481	B2-2
Escherichia coli	A359	GCA_002911325.1	858b02ebe4caa400758fc2d95fa23a3f	5.05817	0.9	0.71	4	4	4	4.0	4.0	4.0	4.0	4.0	4.0	4	4	4	4.0	4.0	4.0	4.0	4.0	4.0	4	4	4	4.0	4.0	4.0	4	4	4	4.0	4.0	4.0	4.0,4.0,4.0	4.0,4.0,4.0	4.0,4.0,4.0	4.0,4.0,4.0	4.0,4.0,4.0	4.0,4.0,4.0	4.0,4.0,4.0	4.0,4.0,4.0	4.0,4.0,4.0	4.0,4.0,4.0	PRJNA431453	SAMN08391480	B2-2
Escherichia coli	MOD1-EC6113	GCA_002512925.1	112bb362f62b7d0590d6c908b5afefb7	5.08373	0.92	0.77	4	4	4	4.0	4.0	4.0	4.0	4.0	4.0	4	4	4	4.0	4.0	4.0	4.0	4.0	4.0	4	4	4	4.0	4.0	4.0	4	4	4	4.0	4.0	4.0	4.0,4.0,4.0	4.0,4.0,4.0	4.0,4.0,4.0	4.0,4.0,4.0	4.0,4.0,4.0	4.0,4.0,4.0	4.0,4.0,4.0	4.0,4.0,4.0	4.0,4.0,4.0	4.0,4.0,4.0	PRJNA230969	SAMN05464540	B2-2
Escherichia coli	MOD1-EC6049	GCA_002541795.1	38125a929764e4069510859fd1b79e88	5.095219999999999	0.95	0.8	4	4	4	4.0	4.0	4.0	4.0	4.0	4.0	4	4	4	4.0	4.0	4.0	4.0	4.0	4.0	4	4	4	4.0	4.0	4.0	4	4	4	4.0	4.0	4.0	4.0,4.0,4.0	4.0,4.0,4.0	4.0,4.0,4.0	4.0,4.0,4.0	4.0,4.0,4.0	4.0,4.0,4.0	4.0,4.0,4.0	4.0,4.0,4.0	4.0,4.0,4.0	4.0,4.0,4.0	PRJNA230969	SAMN05439463	B2-2
Escherichia coli KTE59	KTE59	GCA_000352365.1	4e791f1b429bada47925b3985e2dcaf7	5.14593	0.98	0.94	4	4	4	4.0	4.0	4.0	4.0	4.0	4.0	4	4	4	4.0	4.0	4.0	4.0	4.0	4.0	4	4	4	4.0	4.0	4.0	4	4	4	4.0	4.0	4.0	4.0,4.0,4.0	4.0,4.0,4.0	4.0,4.0,4.0	4.0,4.0,4.0	4.0,4.0,4.0	4.0,4.0,4.0	4.0,4.0,4.0	4.0,4.0,4.0	4.0,4.0,4.0	4.0,4.0,4.0	PRJNA164875	SAMN00854618	B2-2
Escherichia coli HVH 211 (4-3041891)	HVH 211 (4-3041891)	GCA_000459275.1	93372b8d0afecee992cebcca9531b9f0	5.21854	0.98	0.92	4	4	4	4.0	4.0	4.0	4.0	4.0	4.0	4	4	4	4.0	4.0	4.0	4.0	4.0	4.0	4	4	4	4.0	4.0	4.0	4	4	4	4.0	4.0	4.0	4.0,4.0,4.0	4.0,4.0,4.0	4.0,4.0,4.0	4.0,4.0,4.0	4.0,4.0,4.0	4.0,4.0,4.0	4.0,4.0,4.0	4.0,4.0,4.0	4.0,4.0,4.0	4.0,4.0,4.0	PRJNA186238	SAMN01885850	B2-2
Escherichia coli KTE65	KTE65	GCA_000352405.1	781225f7011f06902d6c9153db20f7d2	5.18222	0.96	0.95	4	4	4	4.0	4.0	4.0	4.0	4.0	4.0	4	4	4	4.0	4.0	4.0	4.0	4.0	4.0	4	4	4	4.0	4.0	4.0	4	4	4	4.0	4.0	4.0	4.0,4.0,4.0	4.0,4.0,4.0	4.0,4.0,4.0	4.0,4.0,4.0	4.0,4.0,4.0	4.0,4.0,4.0	4.0,4.0,4.0	4.0,4.0,4.0	4.0,4.0,4.0	4.0,4.0,4.0	PRJNA164887	SAMN00854624	B2-2
Escherichia coli HVH 76 (4-2538717)	HVH 76 (4-2538717)	GCA_000457065.1	d058c551ee86b786464565facde1c9e4	5.18709	0.98	0.94	4	4	4	4.0	4.0	4.0	4.0	4.0	4.0	4	4	4	4.0	4.0	4.0	4.0	4.0	4.0	4	4	4	4.0	4.0	4.0	4	4	4	4.0	4.0	4.0	4.0,4.0,4.0	4.0,4.0,4.0	4.0,4.0,4.0	4.0,4.0,4.0	4.0,4.0,4.0	4.0,4.0,4.0	4.0,4.0,4.0	4.0,4.0,4.0	4.0,4.0,4.0	4.0,4.0,4.0	PRJNA186099	SAMN01885726	B2-2
Escherichia coli HVH 30 (4-2661829)	HVH 30 (4-2661829)	GCA_000456465.1	f4b81c23c1447cff47c97062087b4b01	5.198180000000001	0.98	0.93	4	4	4	4.0	4.0	4.0	4.0	4.0	4.0	4	4	4	4.0	4.0	4.0	4.0	4.0	4.0	4	4	4	4.0	4.0	4.0	4	4	4	4.0	4.0	4.0	4.0,4.0,4.0	4.0,4.0,4.0	4.0,4.0,4.0	4.0,4.0,4.0	4.0,4.0,4.0	4.0,4.0,4.0	4.0,4.0,4.0	4.0,4.0,4.0	4.0,4.0,4.0	4.0,4.0,4.0	PRJNA186063	SAMN01885693	B2-2
Escherichia coli	MOD1-EC5860	GCA_002548265.1	17be84d14ebf3f614e3f81d50d441494	5.03314	0.94	0.84	4	4	4	4.0	4.0	4.0	4.0	4.0	4.0	4	4	4	4.0	4.0	4.0	4.0	4.0	4.0	4	4	4	4.0	4.0	4.0	4	4	4	4.0	4.0	4.0	4.0,4.0,4.0	4.0,4.0,4.0	4.0,4.0,4.0	4.0,4.0,4.0	4.0,4.0,4.0	4.0,4.0,4.0	4.0,4.0,4.0	4.0,4.0,4.0	4.0,4.0,4.0	4.0,4.0,4.0	PRJNA230969	SAMN05468050	B2-2
Escherichia coli	upec-73	GCA_000776375.1	f6122c2797789fc363c9cd47054c5fb6	5.09312	0.92	0.78	4	4	4	4.0	4.0	4.0	4.0	4.0	4.0	4	4	4	4.0	4.0	4.0	4.0	4.0	4.0	4	4	4	4.0	4.0	4.0	4	4	4	4.0	4.0	4.0	4.0,4.0,4.0	4.0,4.0,4.0	4.0,4.0,4.0	4.0,4.0,4.0	4.0,4.0,4.0	4.0,4.0,4.0	4.0,4.0,4.0	4.0,4.0,4.0	4.0,4.0,4.0	4.0,4.0,4.0	PRJNA248737	SAMN02802167	B2-2
Escherichia coli	GN03324	GCA_001521575.1	3d5b4c32514744ff896612910a55d8fd	5.06988	0.91	0.82	4	4	4	4.0	4.0	4.0	4.0	4.0	4.0	4	4	4	4.0	4.0	4.0	4.0	4.0	4.0	4	4	4	4.0	4.0	4.0	4	4	4	4.0	4.0	4.0	4.0,4.0,4.0	4.0,4.0,4.0	4.0,4.0,4.0	4.0,4.0,4.0	4.0,4.0,4.0	4.0,4.0,4.0	4.0,4.0,4.0	4.0,4.0,4.0	4.0,4.0,4.0	4.0,4.0,4.0	PRJNA290784	SAMN04388552	B2-2
Escherichia coli	MOD1-EC690	GCA_002466865.1	414b9a29861ce830f1efb8ce5570e9e5	5.065930000000001	0.96	0.86	4	4	4	4.0	4.0	4.0	4.0	4.0	4.0	4	4	4	4.0	4.0	4.0	4.0	4.0	4.0	4	4	4	4.0	4.0	4.0	4	4	4	4.0	4.0	4.0	4.0,4.0,4.0	4.0,4.0,4.0	4.0,4.0,4.0	4.0,4.0,4.0	4.0,4.0,4.0	4.0,4.0,4.0	4.0,4.0,4.0	4.0,4.0,4.0	4.0,4.0,4.0	4.0,4.0,4.0	PRJNA230969	SAMN05591539	B2-2
Escherichia coli HVH 48 (4-2658593)	HVH 48 (4-2658593)	GCA_000456765.1	22ab7257b29a5c9000095b0189748fc7	5.14503	0.99	0.96	4	4	4	4.0	4.0	4.0	4.0	4.0	4.0	4	4	4	4.0	4.0	4.0	4.0	4.0	4.0	4	4	4	4.0	4.0	4.0	4	4	4	4.0	4.0	4.0	4.0,4.0,4.0	4.0,4.0,4.0	4.0,4.0,4.0	4.0,4.0,4.0	4.0,4.0,4.0	4.0,4.0,4.0	4.0,4.0,4.0	4.0,4.0,4.0	4.0,4.0,4.0	4.0,4.0,4.0	PRJNA186082	SAMN01885709	B2-2
Escherichia coli	GN02487	GCA_001524905.1	0b16f1c79c0009a9f9eaf993c155c15e	5.11375	0.9	0.69	4	4	4	4.0	4.0	4.0	4.0	4.0	4.0	4	4	4	4.0	4.0	4.0	4.0	4.0	4.0	4	4	4	4.0	4.0	4.0	4	4	4	4.0	4.0	4.0	4.0,4.0,4.0	4.0,4.0,4.0	4.0,4.0,4.0	4.0,4.0,4.0	4.0,4.0,4.0	4.0,4.0,4.0	4.0,4.0,4.0	4.0,4.0,4.0	4.0,4.0,4.0	4.0,4.0,4.0	PRJNA290784	SAMN03922987	B2-2
Escherichia coli	MOD1-EC715	GCA_002456335.1	907b93d39b69ee0aa7d3665ff1e8391b	5.08332	0.96	0.86	4	4	4	4.0	4.0	4.0	4.0	4.0	4.0	4	4	4	4.0	4.0	4.0	4.0	4.0	4.0	4	4	4	4.0	4.0	4.0	4	4	4	4.0	4.0	4.0	4.0,4.0,4.0	4.0,4.0,4.0	4.0,4.0,4.0	4.0,4.0,4.0	4.0,4.0,4.0	4.0,4.0,4.0	4.0,4.0,4.0	4.0,4.0,4.0	4.0,4.0,4.0	4.0,4.0,4.0	PRJNA230969	SAMN05591664	B2-2
Escherichia coli KTE22	KTE22	GCA_000352265.1	c446723a09aed79626a625800ebc9e1b	5.14179	0.98	0.94	4	4	4	4.0	4.0	4.0	4.0	4.0	4.0	4	4	4	4.0	4.0	4.0	4.0	4.0	4.0	4	4	4	4.0	4.0	4.0	4	4	4	4.0	4.0	4.0	4.0,4.0,4.0	4.0,4.0,4.0	4.0,4.0,4.0	4.0,4.0,4.0	4.0,4.0,4.0	4.0,4.0,4.0	4.0,4.0,4.0	4.0,4.0,4.0	4.0,4.0,4.0	4.0,4.0,4.0	PRJNA157601	SAMN00847659	B2-2
Escherichia coli KTE123	KTE123	GCA_000352565.1	4f93105e1932decc3106875a4ac3b609	5.18039	0.99	0.96	4	4	4	4.0	4.0	4.0	4.0	4.0	4.0	4	4	4	4.0	4.0	4.0	4.0	4.0	4.0	4	4	4	4.0	4.0	4.0	4	4	4	4.0	4.0	4.0	4.0,4.0,4.0	4.0,4.0,4.0	4.0,4.0,4.0	4.0,4.0,4.0	4.0,4.0,4.0	4.0,4.0,4.0	4.0,4.0,4.0	4.0,4.0,4.0	4.0,4.0,4.0	4.0,4.0,4.0	PRJNA164967	SAMN00854664	B2-2
Escherichia coli	USVAST184	GCA_001881155.1	365ec177e6fc218a14fabcdc4760587f	5.2282	0.98	0.94	4	4	4	4.0	4.0	4.0	4.0	4.0	4.0	4	4	4	4.0	4.0	4.0	4.0	4.0	4.0	4	4	4	4.0	4.0	4.0	4	4	4	4.0	4.0	4.0	4.0,4.0,4.0	4.0,4.0,4.0	4.0,4.0,4.0	4.0,4.0,4.0	4.0,4.0,4.0	4.0,4.0,4.0	4.0,4.0,4.0	4.0,4.0,4.0	4.0,4.0,4.0	4.0,4.0,4.0	PRJNA294467	SAMN05608029	B2-2
Escherichia coli	MOD1-EC669	GCA_002465935.1	d7578856f6f875047020a415ca9891c8	5.17288	0.96	0.83	4	4	4	4.0	4.0	4.0	4.0	4.0	4.0	4	4	4	4.0	4.0	4.0	4.0	4.0	4.0	4	4	4	4.0	4.0	4.0	4	4	4	4.0	4.0	4.0	4.0,4.0,4.0	4.0,4.0,4.0	4.0,4.0,4.0	4.0,4.0,4.0	4.0,4.0,4.0	4.0,4.0,4.0	4.0,4.0,4.0	4.0,4.0,4.0	4.0,4.0,4.0	4.0,4.0,4.0	PRJNA230969	SAMN05591560	B2-2
Escherichia coli HVH 1 (4-6876161)	HVH 1 (4-6876161)	GCA_000456005.1	0dda8205a1f76d4592b0973eaf0c3c93	5.33225	0.98	0.93	4	4	4	4.0	4.0	4.0	4.0	4.0	4.0	4	4	4	4.0	4.0	4.0	4.0	4.0	4.0	4	4	4	4.0	4.0	4.0	4	4	4	4.0	4.0	4.0	4.0,4.0,4.0	4.0,4.0,4.0	4.0,4.0,4.0	4.0,4.0,4.0	4.0,4.0,4.0	4.0,4.0,4.0	4.0,4.0,4.0	4.0,4.0,4.0	4.0,4.0,4.0	4.0,4.0,4.0	PRJNA186038	SAMN01885668	B2-2
Escherichia coli HVH 137 (4-2124971)	HVH 137 (4-2124971)	GCA_000457995.1	29ed456fbe09bee88a6cdd725d862569	5.2173099999999994	0.99	0.95	4	4	4	4.0	4.0	4.0	4.0	4.0	4.0	4	4	4	4.0	4.0	4.0	4.0	4.0	4.0	4	4	4	4.0	4.0	4.0	4	4	4	4.0	4.0	4.0	4.0,4.0,4.0	4.0,4.0,4.0	4.0,4.0,4.0	4.0,4.0,4.0	4.0,4.0,4.0	4.0,4.0,4.0	4.0,4.0,4.0	4.0,4.0,4.0	4.0,4.0,4.0	4.0,4.0,4.0	PRJNA186163	SAMN01885782	B2-2
Escherichia coli	GN06168	GCA_001622105.1	fcab91feb79672b0e321a71056404a28	5.19275	0.9	0.68	4	4	4	4.0	4.0	4.0	4.0	4.0	4.0	4	4	4	4.0	4.0	4.0	4.0	4.0	4.0	4	4	4	4.0	4.0	4.0	4	4	4	4.0	4.0	4.0	4.0,4.0,4.0	4.0,4.0,4.0	4.0,4.0,4.0	4.0,4.0,4.0	4.0,4.0,4.0	4.0,4.0,4.0	4.0,4.0,4.0	4.0,4.0,4.0	4.0,4.0,4.0	4.0,4.0,4.0	PRJNA290784	SAMN04393307	B2-2
Escherichia coli	MOD1-EC696	GCA_002465755.1	d13c3a52209789e1059a077c7ac4d72f	5.32825	0.97	0.87	4	4	4							4	4	4							4	4	4				4	4	4				4.0,4.0,4.0	nan,nan,nan	nan,nan,nan	4.0,4.0,4.0	nan,nan,nan	nan,nan,nan	4.0,4.0,4.0	nan,nan,nan	4.0,4.0,4.0	nan,nan,nan	PRJNA230969	SAMN05591533	B2-2
Escherichia coli	upec-7	GCA_000776175.1	b94638b8a5e1d41c6a343f84a32b190c	5.14414	0.82	0.59	4	4	4	4.0	4.0	4.0	4.0	4.0	4.0	4	4	4	4.0	4.0	4.0	4.0	4.0	4.0	4	4	4	4.0	4.0	4.0	4	4	4	4.0	4.0	4.0	4.0,4.0,4.0	4.0,4.0,4.0	4.0,4.0,4.0	4.0,4.0,4.0	4.0,4.0,4.0	4.0,4.0,4.0	4.0,4.0,4.0	4.0,4.0,4.0	4.0,4.0,4.0	4.0,4.0,4.0	PRJNA248737	SAMN02802163	B2-2
Escherichia coli H296	H296	GCA_002109775.1	43dfff935533ddc5539ef7335aa48dcb	5.30194	0.91	0.74	4	4	4	4.0	4.0	4.0				4	4	4	4.0	4.0	4.0				4	4	4	4.0	4.0	4.0	4	4	4				4.0,4.0,4.0	4.0,4.0,4.0	nan,nan,nan	4.0,4.0,4.0	4.0,4.0,4.0	nan,nan,nan	4.0,4.0,4.0	4.0,4.0,4.0	4.0,4.0,4.0	nan,nan,nan	PRJNA38989	SAMN06392846	B2-2
Escherichia coli	25b_Esco_HA-NL	GCA_002631405.1	4edbaea32c0b1584f0123c9c668f06aa	5.24411	0.83	0.53	4	4	4	4.0	4.0	4.0				4	4	4							4	4	4	4.0	4.0	4.0	4	4	4				4.0,4.0,4.0	4.0,4.0,4.0	nan,nan,nan	4.0,4.0,4.0	nan,nan,nan	nan,nan,nan	4.0,4.0,4.0	4.0,4.0,4.0	4.0,4.0,4.0	nan,nan,nan	PRJNA352198	SAMN05977348	B2-2
Escherichia coli	25_Esco_HA-NL	GCA_002442025.1	72c31173fb570930fa1a5ce8378379b2	5.26158	0.88	0.82	4	4	4	4.0	4.0	4.0				4	4	4	4.0	4.0	4.0				4	4	4	4.0	4.0	4.0	4	4	4				4.0,4.0,4.0	4.0,4.0,4.0	nan,nan,nan	4.0,4.0,4.0	4.0,4.0,4.0	nan,nan,nan	4.0,4.0,4.0	4.0,4.0,4.0	4.0,4.0,4.0	nan,nan,nan	PRJNA352198	SAMN05977347	B2-2
Escherichia coli	USVAST267	GCA_001881165.1	7339c47592828c05ec07571aa51ae38c	5.28116	0.97	0.88	4	4	4	4.0	4.0	4.0				4	4	4							4	4	4	4.0	4.0	4.0	4	4	4				4.0,4.0,4.0	4.0,4.0,4.0	nan,nan,nan	4.0,4.0,4.0	nan,nan,nan	nan,nan,nan	4.0,4.0,4.0	4.0,4.0,4.0	4.0,4.0,4.0	nan,nan,nan	PRJNA294467	SAMN05608032	B2-2
Escherichia coli	417_ECOL	GCA_001056665.1	4cc3a0da83a4c207158c9b48ad903d0f	5.4312	0.91	0.74	4	4	4	4.0	4.0	4.0	4.0	4.0	4.0	4	4	4	4.0	4.0	4.0				4	4	4	4.0	4.0	4.0	4	4	4				4.0,4.0,4.0	4.0,4.0,4.0	4.0,4.0,4.0	4.0,4.0,4.0	4.0,4.0,4.0	nan,nan,nan	4.0,4.0,4.0	4.0,4.0,4.0	4.0,4.0,4.0	nan,nan,nan	PRJNA267549	SAMN03197608	B2-2
Escherichia coli HVH 118 (4-7345399)	HVH 118 (4-7345399)	GCA_000457715.1	d6b1c2855ae8a2803749220d148799ae	5.27487	0.98	0.93	4	4	4	4.0	4.0	4.0	4.0	4.0	4.0	4	4	4	4.0	4.0	4.0	4.0	4.0	4.0	4	4	4	4.0	4.0	4.0	4	4	4	4.0	4.0	4.0	4.0,4.0,4.0	4.0,4.0,4.0	4.0,4.0,4.0	4.0,4.0,4.0	4.0,4.0,4.0	4.0,4.0,4.0	4.0,4.0,4.0	4.0,4.0,4.0	4.0,4.0,4.0	4.0,4.0,4.0	PRJNA186140	SAMN01885767	B2-2
Escherichia coli	upec-48	GCA_000777025.1	715969fb81bedbd25e9321069d66f1c3	5.26043	0.87	0.78	4	4	4	4.0	4.0	4.0	4.0	4.0	4.0	4	4	4	4.0	4.0	4.0	4.0	4.0	4.0	4	4	4	4.0	4.0	4.0	4	4	4				4.0,4.0,4.0	4.0,4.0,4.0	4.0,4.0,4.0	4.0,4.0,4.0	4.0,4.0,4.0	4.0,4.0,4.0	4.0,4.0,4.0	4.0,4.0,4.0	4.0,4.0,4.0	nan,nan,nan	PRJNA248737	SAMN02802139	B2-2
Escherichia coli	SF-335	GCA_002028875.1	d964deefabe96cebd337524358828045	5.30449	0.98	0.93	4	4	4	4.0	4.0	4.0				4	4	4	4.0	4.0	4.0				4	4	4	4.0	4.0	4.0	4	4	4				4.0,4.0,4.0	4.0,4.0,4.0	nan,nan,nan	4.0,4.0,4.0	4.0,4.0,4.0	nan,nan,nan	4.0,4.0,4.0	4.0,4.0,4.0	4.0,4.0,4.0	nan,nan,nan	PRJNA294467	SAMN05552972	B2-2
Escherichia coli KTE118	KTE118	GCA_000352545.1	a7f27c5e91db7e679f0e71ead7879307	5.22722	0.96	0.96	4	4	4	4.0	4.0	4.0	4.0	4.0	4.0	4	4	4	4.0	4.0	4.0	4.0	4.0	4.0	4	4	4	4.0	4.0	4.0	4	4	4	4.0	4.0	4.0	4.0,4.0,4.0	4.0,4.0,4.0	4.0,4.0,4.0	4.0,4.0,4.0	4.0,4.0,4.0	4.0,4.0,4.0	4.0,4.0,4.0	4.0,4.0,4.0	4.0,4.0,4.0	4.0,4.0,4.0	PRJNA164961	SAMN00854661	B2-2
Escherichia coli	3-S1R	GCA_002002315.1	6e6d42408cfc539370c27bc3bee9cefd	5.24679	0.93	0.73	4	4	4	4.0	4.0	4.0				4	4	4	4.0	4.0	4.0				4	4	4	4.0	4.0	4.0	4	4	4				4.0,4.0,4.0	4.0,4.0,4.0	nan,nan,nan	4.0,4.0,4.0	4.0,4.0,4.0	nan,nan,nan	4.0,4.0,4.0	4.0,4.0,4.0	4.0,4.0,4.0	nan,nan,nan	PRJNA335932	SAMN05567342	B2-2
Escherichia coli	14.2-R2	GCA_002001745.1	7480206d9458856be551f161de9aa546	5.24404	0.94	0.74	4	4	4	4.0	4.0	4.0				4	4	4	4.0	4.0	4.0				4	4	4	4.0	4.0	4.0	4	4	4				4.0,4.0,4.0	4.0,4.0,4.0	nan,nan,nan	4.0,4.0,4.0	4.0,4.0,4.0	nan,nan,nan	4.0,4.0,4.0	4.0,4.0,4.0	4.0,4.0,4.0	nan,nan,nan	PRJNA335932	SAMN05567346	B2-2
Escherichia coli	MOD1-EC6651	GCA_002484905.1	c135eae9b410e44b42aad1fbbfab822c	5.22542	0.91	0.74	4	4	4	4.0	4.0	4.0	4.0	4.0	4.0	4	4	4	4.0	4.0	4.0				4	4	4	4.0	4.0	4.0	4	4	4				4.0,4.0,4.0	4.0,4.0,4.0	4.0,4.0,4.0	4.0,4.0,4.0	4.0,4.0,4.0	nan,nan,nan	4.0,4.0,4.0	4.0,4.0,4.0	4.0,4.0,4.0	nan,nan,nan	PRJNA230969	SAMN04992481	B2-2
Escherichia coli H397	H397	GCA_000241975.1	eecae6d16a6e37ec9182d875cb97007a	5.2426	0.95	0.82	4	4	4	4.0	4.0	4.0	4.0	4.0	4.0	4	4	4	4.0	4.0	4.0	4.0	4.0	4.0	4	4	4	4.0	4.0	4.0	4	4	4	4.0	4.0	4.0	4.0,4.0,4.0	4.0,4.0,4.0	4.0,4.0,4.0	4.0,4.0,4.0	4.0,4.0,4.0	4.0,4.0,4.0	4.0,4.0,4.0	4.0,4.0,4.0	4.0,4.0,4.0	4.0,4.0,4.0	PRJNA39001	SAMN02596700	B2-2
Escherichia coli	GN02345	GCA_001519895.1	bf7072078cf4aa95d255a9533c94fd10	5.16972	0.85	0.6	4	4	4	4.0	4.0	4.0	4.0	4.0	4.0	4	4	4	4.0	4.0	4.0	4.0	4.0	4.0	4	4	4	4.0	4.0	4.0	4	4	4	4.0	4.0	4.0	4.0,4.0,4.0	4.0,4.0,4.0	4.0,4.0,4.0	4.0,4.0,4.0	4.0,4.0,4.0	4.0,4.0,4.0	4.0,4.0,4.0	4.0,4.0,4.0	4.0,4.0,4.0	4.0,4.0,4.0	PRJNA290784	SAMN03922956	B2-2
Escherichia coli	MOD1-EC723	GCA_002456255.1	38985ff312ccf9f2a430362d7b7df66b	5.1449	0.96	0.83	4	4	4	4.0	4.0	4.0	4.0	4.0	4.0	4	4	4	4.0	4.0	4.0	4.0	4.0	4.0	4	4	4	4.0	4.0	4.0	4	4	4	4.0	4.0	4.0	4.0,4.0,4.0	4.0,4.0,4.0	4.0,4.0,4.0	4.0,4.0,4.0	4.0,4.0,4.0	4.0,4.0,4.0	4.0,4.0,4.0	4.0,4.0,4.0	4.0,4.0,4.0	4.0,4.0,4.0	PRJNA230969	SAMN05591656	B2-2
Escherichia coli KTE58	KTE58	GCA_000351565.1	bfb9e61024d6ac6b5c4c05796e8a8b19	5.30047	0.98	0.92	4	4	4	4.0	4.0	4.0	4.0	4.0	4.0	4	4	4	4.0	4.0	4.0	4.0	4.0	4.0	4	4	4	4.0	4.0	4.0	4	4	4	4.0	4.0	4.0	4.0,4.0,4.0	4.0,4.0,4.0	4.0,4.0,4.0	4.0,4.0,4.0	4.0,4.0,4.0	4.0,4.0,4.0	4.0,4.0,4.0	4.0,4.0,4.0	4.0,4.0,4.0	4.0,4.0,4.0	PRJNA164873	SAMN00854617	B2-2
Escherichia coli	UCD-JA38	GCA_001306635.1	c2ee8b2c87b2fcd6a3d26dd2957aff78	5.17584	0.9	0.81	4	4	4	4.0	4.0	4.0	4.0	4.0	4.0	4	4	4	4.0	4.0	4.0	4.0	4.0	4.0	4	4	4	4.0	4.0	4.0	4	4	4	4.0	4.0	4.0	4.0,4.0,4.0	4.0,4.0,4.0	4.0,4.0,4.0	4.0,4.0,4.0	4.0,4.0,4.0	4.0,4.0,4.0	4.0,4.0,4.0	4.0,4.0,4.0	4.0,4.0,4.0	4.0,4.0,4.0	PRJNA295423	SAMN04054198	B2-2
Escherichia coli	MOD1-EC6695	GCA_002521585.1	7513b172a06aafa957e8cbc4d794cd0a	4.99702	0.93	0.81	4	4	4	4.0	4.0	4.0	4.0	4.0	4.0	4	4	4	4.0	4.0	4.0	4.0	4.0	4.0	4	4	4	4.0	4.0	4.0	4	4	4	4.0	4.0	4.0	4.0,4.0,4.0	4.0,4.0,4.0	4.0,4.0,4.0	4.0,4.0,4.0	4.0,4.0,4.0	4.0,4.0,4.0	4.0,4.0,4.0	4.0,4.0,4.0	4.0,4.0,4.0	4.0,4.0,4.0	PRJNA230969	SAMN04992525	B2-2
Escherichia coli	SF-518	GCA_001881245.1	9e3f39162733bd6721ed27344b5cfa02	5.02754	0.98	0.94	4	4	4	4.0	4.0	4.0	4.0	4.0	4.0	4	4	4	4.0	4.0	4.0	4.0	4.0	4.0	4	4	4	4.0	4.0	4.0	4	4	4	4.0	4.0	4.0	4.0,4.0,4.0	4.0,4.0,4.0	4.0,4.0,4.0	4.0,4.0,4.0	4.0,4.0,4.0	4.0,4.0,4.0	4.0,4.0,4.0	4.0,4.0,4.0	4.0,4.0,4.0	4.0,4.0,4.0	PRJNA294467	SAMN05607986	B2-2
Escherichia coli	upec-197	GCA_000779425.1	bfcf60f3ecc5f3a8970637543d4e0735	5.02953	0.88	0.8	4	4	4	4.0	4.0	4.0	4.0	4.0	4.0	4	4	4	4.0	4.0	4.0	4.0	4.0	4.0	4	4	4	4.0	4.0	4.0	4	4	4	4.0	4.0	4.0	4.0,4.0,4.0	4.0,4.0,4.0	4.0,4.0,4.0	4.0,4.0,4.0	4.0,4.0,4.0	4.0,4.0,4.0	4.0,4.0,4.0	4.0,4.0,4.0	4.0,4.0,4.0	4.0,4.0,4.0	PRJNA248737	SAMN02802016	B2-2
Escherichia coli	upec-8	GCA_000776195.1	8a41ed00ee38b8b26d3c0b951459d5f3	4.9368300000000005	0.84	0.77	4	4	4	4.0	4.0	4.0	4.0	4.0	4.0	4	4	4	4.0	4.0	4.0	4.0	4.0	4.0	4	4	4	4.0	4.0	4.0	4	4	4	4.0	4.0	4.0	4.0,4.0,4.0	4.0,4.0,4.0	4.0,4.0,4.0	4.0,4.0,4.0	4.0,4.0,4.0	4.0,4.0,4.0	4.0,4.0,4.0	4.0,4.0,4.0	4.0,4.0,4.0	4.0,4.0,4.0	PRJNA248737	SAMN02802174	B2-2
Escherichia coli	upec-124	GCA_000781035.1	5ca384971f3ad6bc461faa61b86bb794	4.989240000000001	0.91	0.74	4	4	4	4.0	4.0	4.0	4.0	4.0	4.0	4	4	4	4.0	4.0	4.0	4.0	4.0	4.0	4	4	4	4.0	4.0	4.0	4	4	4	4.0	4.0	4.0	4.0,4.0,4.0	4.0,4.0,4.0	4.0,4.0,4.0	4.0,4.0,4.0	4.0,4.0,4.0	4.0,4.0,4.0	4.0,4.0,4.0	4.0,4.0,4.0	4.0,4.0,4.0	4.0,4.0,4.0	PRJNA248737	SAMN02801936	B2-2
Escherichia coli	K56-68	GCA_002810185.1	e04ab28cd39510cdbca430cbca3f4af8	4.87213	0.96	0.93	4	4	4	4.0	4.0	4.0	4.0	4.0	4.0	4	4	4	4.0	4.0	4.0	4.0	4.0	4.0	4	4	4	4.0	4.0	4.0	4	4	4	4.0	4.0	4.0	4.0,4.0,4.0	4.0,4.0,4.0	4.0,4.0,4.0	4.0,4.0,4.0	4.0,4.0,4.0	4.0,4.0,4.0	4.0,4.0,4.0	4.0,4.0,4.0	4.0,4.0,4.0	4.0,4.0,4.0	PRJNA419689	SAMN08095552	B2-2
Escherichia coli	TUM9589	GCA_003176575.1	fc90ea014e6befb8eafdcdebdbbd24d2	5.05633	0.94	0.85	4	4	4	4.0	4.0	4.0	4.0	4.0	4.0	4	4	4	4.0	4.0	4.0	4.0	4.0	4.0	4	4	4	4.0	4.0	4.0	4	4	4	4.0	4.0	4.0	4.0,4.0,4.0	4.0,4.0,4.0	4.0,4.0,4.0	4.0,4.0,4.0	4.0,4.0,4.0	4.0,4.0,4.0	4.0,4.0,4.0	4.0,4.0,4.0	4.0,4.0,4.0	4.0,4.0,4.0	PRJDB6851	SAMD00115711	B2-2
Escherichia coli	blood-11-0031	GCA_000780275.1	6f3604ea670d160311c205efe6ee76c2	5.12907	0.93	0.81	4	4	4	4.0	4.0	4.0	4.0	4.0	4.0	4	4	4	4.0	4.0	4.0	4.0	4.0	4.0	4	4	4	4.0	4.0	4.0	4	4	4	4.0	4.0	4.0	4.0,4.0,4.0	4.0,4.0,4.0	4.0,4.0,4.0	4.0,4.0,4.0	4.0,4.0,4.0	4.0,4.0,4.0	4.0,4.0,4.0	4.0,4.0,4.0	4.0,4.0,4.0	4.0,4.0,4.0	PRJNA248737	SAMN02801892	B2-2
Escherichia coli	blood-11-0041	GCA_000779495.1	dd15a083f07d75ec0a38881c792425f7	5.03557	0.88	0.62	4	4	4	4.0	4.0	4.0	4.0	4.0	4.0	4	4	4	4.0	4.0	4.0	4.0	4.0	4.0	4	4	4	4.0	4.0	4.0	4	4	4	4.0	4.0	4.0	4.0,4.0,4.0	4.0,4.0,4.0	4.0,4.0,4.0	4.0,4.0,4.0	4.0,4.0,4.0	4.0,4.0,4.0	4.0,4.0,4.0	4.0,4.0,4.0	4.0,4.0,4.0	4.0,4.0,4.0	PRJNA248737	SAMN02801893	B2-2
Escherichia coli	SF-126	GCA_001881105.1	481953294423f75879399e1365bc6889	5.08913	0.99	0.97	4	4	4	4.0	4.0	4.0	4.0	4.0	4.0	4	4	4	4.0	4.0	4.0	4.0	4.0	4.0	4	4	4	4.0	4.0	4.0	4	4	4	4.0	4.0	4.0	4.0,4.0,4.0	4.0,4.0,4.0	4.0,4.0,4.0	4.0,4.0,4.0	4.0,4.0,4.0	4.0,4.0,4.0	4.0,4.0,4.0	4.0,4.0,4.0	4.0,4.0,4.0	4.0,4.0,4.0	PRJNA294467	SAMN05608005	B2-2
Escherichia coli	3_2_53FAA	GCA_000157115.2	bcb67551bfdc0d0c2d3f2e6e0e95953b	5.15345	0.93	0.83	4	4	4	4.0	4.0	4.0	4.0	4.0	4.0	4	4	4	4.0	4.0	4.0	4.0	4.0	4.0	4	4	4	4.0	4.0	4.0	4	4	4	4.0	4.0	4.0	4.0,4.0,4.0	4.0,4.0,4.0	4.0,4.0,4.0	4.0,4.0,4.0	4.0,4.0,4.0	4.0,4.0,4.0	4.0,4.0,4.0	4.0,4.0,4.0	4.0,4.0,4.0	4.0,4.0,4.0	PRJNA32465	SAMN02463704	B2-2
Escherichia coli	GN02609	GCA_001524885.1	f4e2536f6a2a1e9b73ea4b41757f8944	5.137569999999999	0.85	0.62	4	4	4	4.0	4.0	4.0	4.0	4.0	4.0	4	4	4	4.0	4.0	4.0	4.0	4.0	4.0	4	4	4	4.0	4.0	4.0	4	4	4	4.0	4.0	4.0	4.0,4.0,4.0	4.0,4.0,4.0	4.0,4.0,4.0	4.0,4.0,4.0	4.0,4.0,4.0	4.0,4.0,4.0	4.0,4.0,4.0	4.0,4.0,4.0	4.0,4.0,4.0	4.0,4.0,4.0	PRJNA290784	SAMN03922946	B2-2
Escherichia coli	SF-596	GCA_001881345.1	31ad1132976a183c369a98ea27b2b9d3	5.29782	0.98	0.91	4	4	4	4.0	4.0	4.0	4.0	4.0	4.0	4	4	4	4.0	4.0	4.0				4	4	4	4.0	4.0	4.0	4	4	4				4.0,4.0,4.0	4.0,4.0,4.0	4.0,4.0,4.0	4.0,4.0,4.0	4.0,4.0,4.0	nan,nan,nan	4.0,4.0,4.0	4.0,4.0,4.0	4.0,4.0,4.0	nan,nan,nan	PRJNA294467	SAMN05607992	B2-2
Escherichia coli	GN04262	GCA_001521455.1	a0458e5cfb6de28284a665d37eabbbb8	5.15802	0.92	0.78	4	4	4	4.0	4.0	4.0	4.0	4.0	4.0	4	4	4	4.0	4.0	4.0	4.0	4.0	4.0	4	4	4	4.0	4.0	4.0	4	4	4	4.0	4.0	4.0	4.0,4.0,4.0	4.0,4.0,4.0	4.0,4.0,4.0	4.0,4.0,4.0	4.0,4.0,4.0	4.0,4.0,4.0	4.0,4.0,4.0	4.0,4.0,4.0	4.0,4.0,4.0	4.0,4.0,4.0	PRJNA290784	SAMN04388572	B2-2
Escherichia coli	YDC595	GCA_002887005.1	b63e697ee32fb24754d89c7114a66a4e	5.09682	0.91	0.83	4	4	4	4.0	4.0	4.0	4.0	4.0	4.0	4	4	4	4.0	4.0	4.0	4.0	4.0	4.0	4	4	4	4.0	4.0	4.0	4	4	4	4.0	4.0	4.0	4.0,4.0,4.0	4.0,4.0,4.0	4.0,4.0,4.0	4.0,4.0,4.0	4.0,4.0,4.0	4.0,4.0,4.0	4.0,4.0,4.0	4.0,4.0,4.0	4.0,4.0,4.0	4.0,4.0,4.0	PRJNA416908	SAMN07974474	B2-2
Escherichia coli	upec-98	GCA_000776315.1	831b5660c8d8f852e82b7b863250cdaa	5.18886	0.95	0.82	4	4	4	4.0	4.0	4.0	4.0	4.0	4.0	4	4	4	4.0	4.0	4.0	4.0	4.0	4.0	4	4	4	4.0	4.0	4.0	4	4	4	4.0	4.0	4.0	4.0,4.0,4.0	4.0,4.0,4.0	4.0,4.0,4.0	4.0,4.0,4.0	4.0,4.0,4.0	4.0,4.0,4.0	4.0,4.0,4.0	4.0,4.0,4.0	4.0,4.0,4.0	4.0,4.0,4.0	PRJNA248737	SAMN02802194	B2-2
Escherichia coli	upec-236	GCA_000778355.1	e5e03f6891e920794e07a65c938dd1d2	5.14926	0.84	0.77	4	4	4	4.0	4.0	4.0	4.0	4.0	4.0	4	4	4	4.0	4.0	4.0	4.0	4.0	4.0	4	4	4	4.0	4.0	4.0	4	4	4	4.0	4.0	4.0	4.0,4.0,4.0	4.0,4.0,4.0	4.0,4.0,4.0	4.0,4.0,4.0	4.0,4.0,4.0	4.0,4.0,4.0	4.0,4.0,4.0	4.0,4.0,4.0	4.0,4.0,4.0	4.0,4.0,4.0	PRJNA248737	SAMN02802060	B2-2
Escherichia coli	SF-403	GCA_002029025.1	1f6009f8bb14684e8874cb155277b8cb	5.14307	0.99	0.95	4	4	4	4.0	4.0	4.0	4.0	4.0	4.0	4	4	4	4.0	4.0	4.0	4.0	4.0	4.0	4	4	4	4.0	4.0	4.0	4	4	4	4.0	4.0	4.0	4.0,4.0,4.0	4.0,4.0,4.0	4.0,4.0,4.0	4.0,4.0,4.0	4.0,4.0,4.0	4.0,4.0,4.0	4.0,4.0,4.0	4.0,4.0,4.0	4.0,4.0,4.0	4.0,4.0,4.0	PRJNA294467	SAMN05560416	B2-2
Escherichia coli	SF-440	GCA_002029165.1	39149f737aab386a026dabb159a11b7b	5.14412	0.98	0.94	4	4	4	4.0	4.0	4.0	4.0	4.0	4.0	4	4	4	4.0	4.0	4.0	4.0	4.0	4.0	4	4	4	4.0	4.0	4.0	4	4	4	4.0	4.0	4.0	4.0,4.0,4.0	4.0,4.0,4.0	4.0,4.0,4.0	4.0,4.0,4.0	4.0,4.0,4.0	4.0,4.0,4.0	4.0,4.0,4.0	4.0,4.0,4.0	4.0,4.0,4.0	4.0,4.0,4.0	PRJNA294467	SAMN05561034	B2-2
Escherichia coli	SF-572	GCA_001881355.1	5750b936a525bebe4c84bc84246013da	5.14115	0.99	0.95	4	4	4	4.0	4.0	4.0	4.0	4.0	4.0	4	4	4	4.0	4.0	4.0	4.0	4.0	4.0	4	4	4	4.0	4.0	4.0	4	4	4	4.0	4.0	4.0	4.0,4.0,4.0	4.0,4.0,4.0	4.0,4.0,4.0	4.0,4.0,4.0	4.0,4.0,4.0	4.0,4.0,4.0	4.0,4.0,4.0	4.0,4.0,4.0	4.0,4.0,4.0	4.0,4.0,4.0	PRJNA294467	SAMN05607991	B2-2
Escherichia coli	SF-356	GCA_002028905.1	9b7407a732781f0eab0db07ca051cf38	5.147930000000001	0.96	0.96	4	4	4	4.0	4.0	4.0	4.0	4.0	4.0	4	4	4	4.0	4.0	4.0	4.0	4.0	4.0	4	4	4	4.0	4.0	4.0	4	4	4	4.0	4.0	4.0	4.0,4.0,4.0	4.0,4.0,4.0	4.0,4.0,4.0	4.0,4.0,4.0	4.0,4.0,4.0	4.0,4.0,4.0	4.0,4.0,4.0	4.0,4.0,4.0	4.0,4.0,4.0	4.0,4.0,4.0	PRJNA294467	SAMN05552973	B2-2
Escherichia coli	SF-231	GCA_002028965.1	b30443da452a101b5971217f83bc14fa	5.19712	0.96	0.95	4	4	4	4.0	4.0	4.0	4.0	4.0	4.0	4	4	4	4.0	4.0	4.0	4.0	4.0	4.0	4	4	4	4.0	4.0	4.0	4	4	4	4.0	4.0	4.0	4.0,4.0,4.0	4.0,4.0,4.0	4.0,4.0,4.0	4.0,4.0,4.0	4.0,4.0,4.0	4.0,4.0,4.0	4.0,4.0,4.0	4.0,4.0,4.0	4.0,4.0,4.0	4.0,4.0,4.0	PRJNA294467	SAMN05545168	B2-2
Escherichia coli H263	H263	GCA_000190915.1	06c93052ea26d1c2f70e3e4e9ba51198	5.23907	0.92	0.76	4	4	4	4.0	4.0	4.0	4.0	4.0	4.0	4	4	4	4.0	4.0	4.0	4.0	4.0	4.0	4	4	4	4.0	4.0	4.0	4	4	4	4.0	4.0	4.0	4.0,4.0,4.0	4.0,4.0,4.0	4.0,4.0,4.0	4.0,4.0,4.0	4.0,4.0,4.0	4.0,4.0,4.0	4.0,4.0,4.0	4.0,4.0,4.0	4.0,4.0,4.0	4.0,4.0,4.0	PRJNA38985	SAMN02595399	B2-2
Escherichia coli	SF-083	GCA_002028705.1	b3fb9be3d7317333c12ecb2cd83b9583	5.15493	0.98	0.92	4	4	4	4.0	4.0	4.0	4.0	4.0	4.0	4	4	4	4.0	4.0	4.0	4.0	4.0	4.0	4	4	4	4.0	4.0	4.0	4	4	4	4.0	4.0	4.0	4.0,4.0,4.0	4.0,4.0,4.0	4.0,4.0,4.0	4.0,4.0,4.0	4.0,4.0,4.0	4.0,4.0,4.0	4.0,4.0,4.0	4.0,4.0,4.0	4.0,4.0,4.0	4.0,4.0,4.0	PRJNA294467	SAMN05525593	B2-2
Escherichia coli	SF-421	GCA_002029085.1	7dd0aa0c6813cce1106a63e2753d818e	5.21019	0.98	0.94	4	4	4	4.0	4.0	4.0	4.0	4.0	4.0	4	4	4	4.0	4.0	4.0	4.0	4.0	4.0	4	4	4	4.0	4.0	4.0	4	4	4	4.0	4.0	4.0	4.0,4.0,4.0	4.0,4.0,4.0	4.0,4.0,4.0	4.0,4.0,4.0	4.0,4.0,4.0	4.0,4.0,4.0	4.0,4.0,4.0	4.0,4.0,4.0	4.0,4.0,4.0	4.0,4.0,4.0	PRJNA294467	SAMN05560418	B2-2
Escherichia coli	SF-425	GCA_002029115.1	5f564718d3b952befb02703c475eecdf	5.20843	0.98	0.92	4	4	4	4.0	4.0	4.0	4.0	4.0	4.0	4	4	4	4.0	4.0	4.0	4.0	4.0	4.0	4	4	4	4.0	4.0	4.0	4	4	4	4.0	4.0	4.0	4.0,4.0,4.0	4.0,4.0,4.0	4.0,4.0,4.0	4.0,4.0,4.0	4.0,4.0,4.0	4.0,4.0,4.0	4.0,4.0,4.0	4.0,4.0,4.0	4.0,4.0,4.0	4.0,4.0,4.0	PRJNA294467	SAMN05560448	B2-2
Escherichia coli HVH 210 (4-3042480)	HVH 210 (4-3042480)	GCA_000459255.1	d1366b19d616b02fd5e76049eac7ca0d	5.18096	0.99	0.95	4	4	4	4.0	4.0	4.0	4.0	4.0	4.0	4	4	4	4.0	4.0	4.0	4.0	4.0	4.0	4	4	4	4.0	4.0	4.0	4	4	4	4.0	4.0	4.0	4.0,4.0,4.0	4.0,4.0,4.0	4.0,4.0,4.0	4.0,4.0,4.0	4.0,4.0,4.0	4.0,4.0,4.0	4.0,4.0,4.0	4.0,4.0,4.0	4.0,4.0,4.0	4.0,4.0,4.0	PRJNA186237	SAMN01885849	B2-2
Escherichia coli HVH 35 (4-2962667)	HVH 35 (4-2962667)	GCA_000456545.1	e2d27e2c9ebb9221654a42a47665f296	5.21438	0.98	0.93	4	4	4	4.0	4.0	4.0	4.0	4.0	4.0	4	4	4	4.0	4.0	4.0	4.0	4.0	4.0	4	4	4	4.0	4.0	4.0	4	4	4	4.0	4.0	4.0	4.0,4.0,4.0	4.0,4.0,4.0	4.0,4.0,4.0	4.0,4.0,4.0	4.0,4.0,4.0	4.0,4.0,4.0	4.0,4.0,4.0	4.0,4.0,4.0	4.0,4.0,4.0	4.0,4.0,4.0	PRJNA186067	SAMN01885697	B2-2
Escherichia coli HVH 199 (4-5670322)	HVH 199 (4-5670322)	GCA_000459035.1	ce47193f62668ba816af7d4e861f269f	5.18196	0.99	0.95	4	4	4	4.0	4.0	4.0	4.0	4.0	4.0	4	4	4	4.0	4.0	4.0	4.0	4.0	4.0	4	4	4	4.0	4.0	4.0	4	4	4	4.0	4.0	4.0	4.0,4.0,4.0	4.0,4.0,4.0	4.0,4.0,4.0	4.0,4.0,4.0	4.0,4.0,4.0	4.0,4.0,4.0	4.0,4.0,4.0	4.0,4.0,4.0	4.0,4.0,4.0	4.0,4.0,4.0	PRJNA186225	SAMN01885838	B2-2
Escherichia coli	SF-313	GCA_002028865.1	dfd3fcebd501166a01c15ddf07172c02	5.159	0.99	0.96	4	4	4	4.0	4.0	4.0	4.0	4.0	4.0	4	4	4	4.0	4.0	4.0	4.0	4.0	4.0	4	4	4	4.0	4.0	4.0	4	4	4	4.0	4.0	4.0	4.0,4.0,4.0	4.0,4.0,4.0	4.0,4.0,4.0	4.0,4.0,4.0	4.0,4.0,4.0	4.0,4.0,4.0	4.0,4.0,4.0	4.0,4.0,4.0	4.0,4.0,4.0	4.0,4.0,4.0	PRJNA294467	SAMN05552908	B2-2
Escherichia coli	MOD1-EC6705	GCA_002522565.1	592165f9614746e77a2969386110158f	5.1185	0.95	0.81	4	4	4	4.0	4.0	4.0	4.0	4.0	4.0	4	4	4	4.0	4.0	4.0	4.0	4.0	4.0	4	4	4	4.0	4.0	4.0	4	4	4	4.0	4.0	4.0	4.0,4.0,4.0	4.0,4.0,4.0	4.0,4.0,4.0	4.0,4.0,4.0	4.0,4.0,4.0	4.0,4.0,4.0	4.0,4.0,4.0	4.0,4.0,4.0	4.0,4.0,4.0	4.0,4.0,4.0	PRJNA230969	SAMN04992535	B2-2
Escherichia coli	MOD1-EC665	GCA_002469425.1	119cf640a00693180f5322ff61e8d0f6	5.12309	0.95	0.82	4	4	4	4.0	4.0	4.0	4.0	4.0	4.0	4	4	4	4.0	4.0	4.0	4.0	4.0	4.0	4	4	4	4.0	4.0	4.0	4	4	4	4.0	4.0	4.0	4.0,4.0,4.0	4.0,4.0,4.0	4.0,4.0,4.0	4.0,4.0,4.0	4.0,4.0,4.0	4.0,4.0,4.0	4.0,4.0,4.0	4.0,4.0,4.0	4.0,4.0,4.0	4.0,4.0,4.0	PRJNA230969	SAMN05591564	B2-2
Escherichia coli	MOD1-EC674	GCA_002465875.1	2b8a3f8b84b3b1cf7f9625bab8df30b8	5.1237	0.95	0.8	4	4	4	4.0	4.0	4.0	4.0	4.0	4.0	4	4	4	4.0	4.0	4.0	4.0	4.0	4.0	4	4	4	4.0	4.0	4.0	4	4	4	4.0	4.0	4.0	4.0,4.0,4.0	4.0,4.0,4.0	4.0,4.0,4.0	4.0,4.0,4.0	4.0,4.0,4.0	4.0,4.0,4.0	4.0,4.0,4.0	4.0,4.0,4.0	4.0,4.0,4.0	4.0,4.0,4.0	PRJNA230969	SAMN05591555	B2-2
Escherichia coli	CG1MAC	GCA_003258455.1	58ac3b02b68dac3ace6639f62f3c3bc0	5.16582	0.92	0.66	4	4	4	4.0	4.0	4.0	4.0	4.0	4.0	4	4	4	4.0	4.0	4.0	4.0	4.0	4.0	4	4	4	4.0	4.0	4.0	4	4	4	4.0	4.0	4.0	4.0,4.0,4.0	4.0,4.0,4.0	4.0,4.0,4.0	4.0,4.0,4.0	4.0,4.0,4.0	4.0,4.0,4.0	4.0,4.0,4.0	4.0,4.0,4.0	4.0,4.0,4.0	4.0,4.0,4.0	PRJNA475292	SAMN09386318	B2-2
Escherichia coli	SF-452	GCA_001877805.1	e77117f0cd45afc0e5a0e43ba82156df	5.20332	0.98	0.92	4	4	4	4.0	4.0	4.0	4.0	4.0	4.0	4	4	4	4.0	4.0	4.0	4.0	4.0	4.0	4	4	4	4.0	4.0	4.0	4	4	4	4.0	4.0	4.0	4.0,4.0,4.0	4.0,4.0,4.0	4.0,4.0,4.0	4.0,4.0,4.0	4.0,4.0,4.0	4.0,4.0,4.0	4.0,4.0,4.0	4.0,4.0,4.0	4.0,4.0,4.0	4.0,4.0,4.0	PRJNA294467	SAMN05561035	B2-2
Escherichia coli	upec-255	GCA_000778035.1	816a63c81e3117e13e73d532c34ad6dc	5.18344	0.95	0.81	4	4	4	4.0	4.0	4.0	4.0	4.0	4.0	4	4	4	4.0	4.0	4.0	4.0	4.0	4.0	4	4	4	4.0	4.0	4.0	4	4	4	4.0	4.0	4.0	4.0,4.0,4.0	4.0,4.0,4.0	4.0,4.0,4.0	4.0,4.0,4.0	4.0,4.0,4.0	4.0,4.0,4.0	4.0,4.0,4.0	4.0,4.0,4.0	4.0,4.0,4.0	4.0,4.0,4.0	PRJNA248737	SAMN02802081	B2-2
Escherichia coli HVH 192 (4-3054470)	HVH 192 (4-3054470)	GCA_000458895.1	db1c59419e48bac16176bd6605d0df39	5.2312199999999995	0.98	0.94	4	4	4	4.0	4.0	4.0	4.0	4.0	4.0	4	4	4	4.0	4.0	4.0	4.0	4.0	4.0	4	4	4	4.0	4.0	4.0	4	4	4	4.0	4.0	4.0	4.0,4.0,4.0	4.0,4.0,4.0	4.0,4.0,4.0	4.0,4.0,4.0	4.0,4.0,4.0	4.0,4.0,4.0	4.0,4.0,4.0	4.0,4.0,4.0	4.0,4.0,4.0	4.0,4.0,4.0	PRJNA186218	SAMN01885831	B2-2
Escherichia coli	MOD1-EC402	GCA_002466255.1	e21eb709a3aa788f712c277c9160465e	5.13502	0.95	0.81	4	4	4	4.0	4.0	4.0	4.0	4.0	4.0	4	4	4	4.0	4.0	4.0	4.0	4.0	4.0	4	4	4	4.0	4.0	4.0	4	4	4	4.0	4.0	4.0	4.0,4.0,4.0	4.0,4.0,4.0	4.0,4.0,4.0	4.0,4.0,4.0	4.0,4.0,4.0	4.0,4.0,4.0	4.0,4.0,4.0	4.0,4.0,4.0	4.0,4.0,4.0	4.0,4.0,4.0	PRJNA230969	SAMN05591587	B2-2
Escherichia coli	MOD1-EC417	GCA_002466185.1	4eaaa31141d049d48fa5d00ee7a0e7a9	5.12892	0.95	0.82	4	4	4	4.0	4.0	4.0	4.0	4.0	4.0	4	4	4	4.0	4.0	4.0	4.0	4.0	4.0	4	4	4	4.0	4.0	4.0	4	4	4	4.0	4.0	4.0	4.0,4.0,4.0	4.0,4.0,4.0	4.0,4.0,4.0	4.0,4.0,4.0	4.0,4.0,4.0	4.0,4.0,4.0	4.0,4.0,4.0	4.0,4.0,4.0	4.0,4.0,4.0	4.0,4.0,4.0	PRJNA230969	SAMN05591578	B2-2
Escherichia coli	MOD1-EC587	GCA_002465975.1	b3cf33a1ccf9c2553778109ee07de76a	5.12829	0.95	0.79	4	4	4	4.0	4.0	4.0	4.0	4.0	4.0	4	4	4	4.0	4.0	4.0	4.0	4.0	4.0	4	4	4	4.0	4.0	4.0	4	4	4	4.0	4.0	4.0	4.0,4.0,4.0	4.0,4.0,4.0	4.0,4.0,4.0	4.0,4.0,4.0	4.0,4.0,4.0	4.0,4.0,4.0	4.0,4.0,4.0	4.0,4.0,4.0	4.0,4.0,4.0	4.0,4.0,4.0	PRJNA230969	SAMN05591567	B2-2
Escherichia coli	121_ECOL	GCA_001054095.1	450936e9f66f341b12c66d80abe166fe	5.06714	0.92	0.77	4	4	4	4.0	4.0	4.0	4.0	4.0	4.0	4	4	4	4.0	4.0	4.0	4.0	4.0	4.0	4	4	4	4.0	4.0	4.0	4	4	4	4.0	4.0	4.0	4.0,4.0,4.0	4.0,4.0,4.0	4.0,4.0,4.0	4.0,4.0,4.0	4.0,4.0,4.0	4.0,4.0,4.0	4.0,4.0,4.0	4.0,4.0,4.0	4.0,4.0,4.0	4.0,4.0,4.0	PRJNA267549	SAMN03197172	B2-2
Escherichia coli	upec-139	GCA_000780755.1	19a0cfc37cadaf508209611f2b5f9f8f	5.02148	0.87	0.78	4	4	4	4.0	4.0	4.0	4.0	4.0	4.0	4	4	4	4.0	4.0	4.0	4.0	4.0	4.0	4	4	4	4.0	4.0	4.0	4	4	4	4.0	4.0	4.0	4.0,4.0,4.0	4.0,4.0,4.0	4.0,4.0,4.0	4.0,4.0,4.0	4.0,4.0,4.0	4.0,4.0,4.0	4.0,4.0,4.0	4.0,4.0,4.0	4.0,4.0,4.0	4.0,4.0,4.0	PRJNA248737	SAMN02801952	B2-2
Escherichia coli	upec-131	GCA_000780875.1	97d8a577fa1199bf18b4f95df4bb6205	5.02801	0.95	0.78	4	4	4	4.0	4.0	4.0	4.0	4.0	4.0	4	4	4	4.0	4.0	4.0	4.0	4.0	4.0	4	4	4	4.0	4.0	4.0	4	4	4	4.0	4.0	4.0	4.0,4.0,4.0	4.0,4.0,4.0	4.0,4.0,4.0	4.0,4.0,4.0	4.0,4.0,4.0	4.0,4.0,4.0	4.0,4.0,4.0	4.0,4.0,4.0	4.0,4.0,4.0	4.0,4.0,4.0	PRJNA248737	SAMN02801944	B2-2
Escherichia coli	PA45B	GCA_002285755.1	5b0ba3e93615108d7cdc29ae64aceb38	5.22193	1.0	1.0	4	4	4	4.0	4.0	4.0	4.0	4.0	4.0	4	4	4	4.0	4.0	4.0	4.0	4.0	4.0	4	4	4	4.0	4.0	4.0	4	4	4	4.0	4.0	4.0	4.0,4.0,4.0	4.0,4.0,4.0	4.0,4.0,4.0	4.0,4.0,4.0	4.0,4.0,4.0	4.0,4.0,4.0	4.0,4.0,4.0	4.0,4.0,4.0	4.0,4.0,4.0	4.0,4.0,4.0	PRJNA385892	SAMN06920354	B2-2
Escherichia coli	SF-384	GCA_001877815.1	f68968138fe989f42b1831c01b4b04c6	5.17007	0.99	0.95	4	4	4	4.0	4.0	4.0	4.0	4.0	4.0	4	4	4	4.0	4.0	4.0	4.0	4.0	4.0	4	4	4	4.0	4.0	4.0	4	4	4	4.0	4.0	4.0	4.0,4.0,4.0	4.0,4.0,4.0	4.0,4.0,4.0	4.0,4.0,4.0	4.0,4.0,4.0	4.0,4.0,4.0	4.0,4.0,4.0	4.0,4.0,4.0	4.0,4.0,4.0	4.0,4.0,4.0	PRJNA294467	SAMN05560415	B2-2
Escherichia coli	SF-166	GCA_001280385.1	cf2de339c3cc9cebcc865ac0ba20b146	5.025180000000001	1.0	1.0	4	4	4	4.0	4.0	4.0	4.0	4.0	4.0	4	4	4	4.0	4.0	4.0	4.0	4.0	4.0	4	4	4	4.0	4.0	4.0	4	4	4	4.0	4.0	4.0	4.0,4.0,4.0	4.0,4.0,4.0	4.0,4.0,4.0	4.0,4.0,4.0	4.0,4.0,4.0	4.0,4.0,4.0	4.0,4.0,4.0	4.0,4.0,4.0	4.0,4.0,4.0	4.0,4.0,4.0	PRJNA294467	SAMN04026226	B2-2
Escherichia coli BIDMC 65	BIDMC 65	GCA_000692475.1	b72918439d31000902ae6730172bd2f9	5.11453	0.96	0.93	4	4	4	4.0	4.0	4.0	4.0	4.0	4.0	4	4	4	4.0	4.0	4.0	4.0	4.0	4.0	4	4	4	4.0	4.0	4.0	4	4	4	4.0	4.0	4.0	4.0,4.0,4.0	4.0,4.0,4.0	4.0,4.0,4.0	4.0,4.0,4.0	4.0,4.0,4.0	4.0,4.0,4.0	4.0,4.0,4.0	4.0,4.0,4.0	4.0,4.0,4.0	4.0,4.0,4.0	PRJNA234153	SAMN02581286	B2-2
Escherichia coli	upec-51	GCA_000776965.1	a23b34386684ff0bc9c130c90f25d194	5.07747	0.92	0.77	4	4	4	4.0	4.0	4.0	4.0	4.0	4.0	4	4	4	4.0	4.0	4.0	4.0	4.0	4.0	4	4	4	4.0	4.0	4.0	4	4	4	4.0	4.0	4.0	4.0,4.0,4.0	4.0,4.0,4.0	4.0,4.0,4.0	4.0,4.0,4.0	4.0,4.0,4.0	4.0,4.0,4.0	4.0,4.0,4.0	4.0,4.0,4.0	4.0,4.0,4.0	4.0,4.0,4.0	PRJNA248737	SAMN02802143	B2-2
Escherichia coli	Aut2013_WWKa_ALT_17	GCA_003146555.1	c9d10e482716876e8c97c6807c4df819	5.03721	0.84	0.66	4	4	4	4.0	4.0	4.0	4.0	4.0	4.0	4	4	4	4.0	4.0	4.0	4.0	4.0	4.0	4	4	4	4.0	4.0	4.0	4	4	4	4.0	4.0	4.0	4.0,4.0,4.0	4.0,4.0,4.0	4.0,4.0,4.0	4.0,4.0,4.0	4.0,4.0,4.0	4.0,4.0,4.0	4.0,4.0,4.0	4.0,4.0,4.0	4.0,4.0,4.0	4.0,4.0,4.0	PRJNA380388	SAMN06641778	B2-2
Escherichia coli	SF-423	GCA_002029095.1	b5c0e9ee71b1ce5770411cb72f2ca45e	5.09176	0.99	0.95	4	4	4	4.0	4.0	4.0	4.0	4.0	4.0	4	4	4	4.0	4.0	4.0	4.0	4.0	4.0	4	4	4	4.0	4.0	4.0	4	4	4	4.0	4.0	4.0	4.0,4.0,4.0	4.0,4.0,4.0	4.0,4.0,4.0	4.0,4.0,4.0	4.0,4.0,4.0	4.0,4.0,4.0	4.0,4.0,4.0	4.0,4.0,4.0	4.0,4.0,4.0	4.0,4.0,4.0	PRJNA294467	SAMN05560421	B2-2
Escherichia coli	MVAST0176	GCA_001881395.1	2a510e7a3cb770a28c61076a43572213	5.16986	0.98	0.92	4	4	4	4.0	4.0	4.0	4.0	4.0	4.0	4	4	4	4.0	4.0	4.0	4.0	4.0	4.0	4	4	4	4.0	4.0	4.0	4	4	4	4.0	4.0	4.0	4.0,4.0,4.0	4.0,4.0,4.0	4.0,4.0,4.0	4.0,4.0,4.0	4.0,4.0,4.0	4.0,4.0,4.0	4.0,4.0,4.0	4.0,4.0,4.0	4.0,4.0,4.0	4.0,4.0,4.0	PRJNA294467	SAMN05608024	B2-2
Escherichia coli	GN02627	GCA_001520195.1	432dbdac9ec36d6d174465b67f68952e	5.11041	0.89	0.67	4	4	4	4.0	4.0	4.0	4.0	4.0	4.0	4	4	4	4.0	4.0	4.0	4.0	4.0	4.0	4	4	4	4.0	4.0	4.0	4	4	4	4.0	4.0	4.0	4.0,4.0,4.0	4.0,4.0,4.0	4.0,4.0,4.0	4.0,4.0,4.0	4.0,4.0,4.0	4.0,4.0,4.0	4.0,4.0,4.0	4.0,4.0,4.0	4.0,4.0,4.0	4.0,4.0,4.0	PRJNA290784	SAMN04388525	B2-2
Escherichia coli	SF-095	GCA_001881385.1	ec65815ce1be03a01185546835ecf6b4	5.0730699999999995	0.99	0.96	4	4	4	4.0	4.0	4.0	4.0	4.0	4.0	4	4	4	4.0	4.0	4.0	4.0	4.0	4.0	4	4	4	4.0	4.0	4.0	4	4	4	4.0	4.0	4.0	4.0,4.0,4.0	4.0,4.0,4.0	4.0,4.0,4.0	4.0,4.0,4.0	4.0,4.0,4.0	4.0,4.0,4.0	4.0,4.0,4.0	4.0,4.0,4.0	4.0,4.0,4.0	4.0,4.0,4.0	PRJNA294467	SAMN05607995	B2-2
Escherichia coli	SF-383	GCA_002029035.1	ceab2adafa4a2900e74f551dc9fc325d	5.16009	0.99	0.95	4	4	4	4.0	4.0	4.0	4.0	4.0	4.0	4	4	4	4.0	4.0	4.0	4.0	4.0	4.0	4	4	4	4.0	4.0	4.0	4	4	4	4.0	4.0	4.0	4.0,4.0,4.0	4.0,4.0,4.0	4.0,4.0,4.0	4.0,4.0,4.0	4.0,4.0,4.0	4.0,4.0,4.0	4.0,4.0,4.0	4.0,4.0,4.0	4.0,4.0,4.0	4.0,4.0,4.0	PRJNA294467	SAMN05560413	B2-2
Escherichia coli	SF-491	GCA_001881225.1	e55bc6de1294730cbc842f55aeacea00	5.12866	0.98	0.93	4	4	4	4.0	4.0	4.0	4.0	4.0	4.0	4	4	4	4.0	4.0	4.0	4.0	4.0	4.0	4	4	4	4.0	4.0	4.0	4	4	4	4.0	4.0	4.0	4.0,4.0,4.0	4.0,4.0,4.0	4.0,4.0,4.0	4.0,4.0,4.0	4.0,4.0,4.0	4.0,4.0,4.0	4.0,4.0,4.0	4.0,4.0,4.0	4.0,4.0,4.0	4.0,4.0,4.0	PRJNA294467	SAMN05607952	B2-2
Escherichia coli	MVAST0098	GCA_001881125.1	468cfe57da00966287dc28466d789ccb	5.1637	0.99	0.95	4	4	4	4.0	4.0	4.0	4.0	4.0	4.0	4	4	4	4.0	4.0	4.0	4.0	4.0	4.0	4	4	4	4.0	4.0	4.0	4	4	4	4.0	4.0	4.0	4.0,4.0,4.0	4.0,4.0,4.0	4.0,4.0,4.0	4.0,4.0,4.0	4.0,4.0,4.0	4.0,4.0,4.0	4.0,4.0,4.0	4.0,4.0,4.0	4.0,4.0,4.0	4.0,4.0,4.0	PRJNA294467	SAMN05608023	B2-2
Escherichia coli	MOD1-EC678	GCA_002456585.1	7639ed192fb83b36d06bf1ac7e09c9a1	5.09393	0.95	0.82	4	4	4	4.0	4.0	4.0	4.0	4.0	4.0	4	4	4	4.0	4.0	4.0	4.0	4.0	4.0	4	4	4	4.0	4.0	4.0	4	4	4	4.0	4.0	4.0	4.0,4.0,4.0	4.0,4.0,4.0	4.0,4.0,4.0	4.0,4.0,4.0	4.0,4.0,4.0	4.0,4.0,4.0	4.0,4.0,4.0	4.0,4.0,4.0	4.0,4.0,4.0	4.0,4.0,4.0	PRJNA230969	SAMN05591551	B2-2
Escherichia coli	SF-560	GCA_001881305.1	9e1e12d6fd8d4d5ff355be0dee959d96	5.09232	0.99	0.96	4	4	4	4.0	4.0	4.0	4.0	4.0	4.0	4	4	4	4.0	4.0	4.0	4.0	4.0	4.0	4	4	4	4.0	4.0	4.0	4	4	4	4.0	4.0	4.0	4.0,4.0,4.0	4.0,4.0,4.0	4.0,4.0,4.0	4.0,4.0,4.0	4.0,4.0,4.0	4.0,4.0,4.0	4.0,4.0,4.0	4.0,4.0,4.0	4.0,4.0,4.0	4.0,4.0,4.0	PRJNA294467	SAMN05607989	B2-2
Escherichia coli	MOD1-EC677	GCA_002456625.1	3034f7bcd47abd98dec829df7f6fad20	5.022869999999999	0.94	0.84	4	4	4	4.0	4.0	4.0	4.0	4.0	4.0	4	4	4	4.0	4.0	4.0	4.0	4.0	4.0	4	4	4	4.0	4.0	4.0	4	4	4	4.0	4.0	4.0	4.0,4.0,4.0	4.0,4.0,4.0	4.0,4.0,4.0	4.0,4.0,4.0	4.0,4.0,4.0	4.0,4.0,4.0	4.0,4.0,4.0	4.0,4.0,4.0	4.0,4.0,4.0	4.0,4.0,4.0	PRJNA230969	SAMN05591552	B2-2
Escherichia coli	upec-75	GCA_000776655.1	323cd6b833050e33c98b94eb920b5de5	5.14507	0.95	0.8	4	4	4	4.0	4.0	4.0	4.0	4.0	4.0	4	4	4	4.0	4.0	4.0	4.0	4.0	4.0	4	4	4	4.0	4.0	4.0	4	4	4	4.0	4.0	4.0	4.0,4.0,4.0	4.0,4.0,4.0	4.0,4.0,4.0	4.0,4.0,4.0	4.0,4.0,4.0	4.0,4.0,4.0	4.0,4.0,4.0	4.0,4.0,4.0	4.0,4.0,4.0	4.0,4.0,4.0	PRJNA248737	SAMN02802169	B2-2
Escherichia coli	SF-567	GCA_001881315.1	1604cfceea414f4c6d79220b8bf8f4ae	5.09638	0.99	0.95	4	4	4	4.0	4.0	4.0	4.0	4.0	4.0	4	4	4	4.0	4.0	4.0	4.0	4.0	4.0	4	4	4	4.0	4.0	4.0	4	4	4	4.0	4.0	4.0	4.0,4.0,4.0	4.0,4.0,4.0	4.0,4.0,4.0	4.0,4.0,4.0	4.0,4.0,4.0	4.0,4.0,4.0	4.0,4.0,4.0	4.0,4.0,4.0	4.0,4.0,4.0	4.0,4.0,4.0	PRJNA294467	SAMN05607990	B2-2
Escherichia coli	MOD1-EC670	GCA_002465905.1	b1d0cb87baa07e73625ef26989e9b256	5.051159999999999	0.94	0.85	4	4	4	4.0	4.0	4.0	4.0	4.0	4.0	4	4	4	4.0	4.0	4.0	4.0	4.0	4.0	4	4	4	4.0	4.0	4.0	4	4	4	4.0	4.0	4.0	4.0,4.0,4.0	4.0,4.0,4.0	4.0,4.0,4.0	4.0,4.0,4.0	4.0,4.0,4.0	4.0,4.0,4.0	4.0,4.0,4.0	4.0,4.0,4.0	4.0,4.0,4.0	4.0,4.0,4.0	PRJNA230969	SAMN05591559	B2-2
Escherichia coli	MOD1-EC6554	GCA_002511685.1	61e11ebc2d13614192c1cde99cc19aa1	5.30091	0.91	0.64	4	4	4							4	4	4							4	4	4				4	4	4				4.0,4.0,4.0	nan,nan,nan	nan,nan,nan	4.0,4.0,4.0	nan,nan,nan	nan,nan,nan	4.0,4.0,4.0	nan,nan,nan	4.0,4.0,4.0	nan,nan,nan	PRJNA230969	SAMN04993176	B2-2
Escherichia coli	A52	GCA_002911375.1	30f51d556df4332485dc8206a789001b	5.45171	0.93	0.7	4	4	4							4	4	4							4	4	4				4	4	4				4.0,4.0,4.0	nan,nan,nan	nan,nan,nan	4.0,4.0,4.0	nan,nan,nan	nan,nan,nan	4.0,4.0,4.0	nan,nan,nan	4.0,4.0,4.0	nan,nan,nan	PRJNA431453	SAMN08391477	B2-2
Escherichia coli APEC O1	APEC O1	GCA_000014845.1	36e9057d409a400f461ba03c89ae4940	5.49765	1.0	1.0	4	4	4							4	4	4							4	4	4				4	4	4				4.0,4.0,4.0	nan,nan,nan	nan,nan,nan	4.0,4.0,4.0	nan,nan,nan	nan,nan,nan	4.0,4.0,4.0	nan,nan,nan	4.0,4.0,4.0	nan,nan,nan	PRJNA16718	SAMN02603424	B2-2
Escherichia coli	MOD1-EC5969	GCA_002538735.1	9760961490d77c08bf9f279c2fb3b602	5.48395	0.92	0.76	4	4	4							4	4	4							4	4	4				4	4	4				4.0,4.0,4.0	nan,nan,nan	nan,nan,nan	4.0,4.0,4.0	nan,nan,nan	nan,nan,nan	4.0,4.0,4.0	nan,nan,nan	4.0,4.0,4.0	nan,nan,nan	PRJNA230969	SAMN05439394	B2-2
Escherichia coli	HS13-1	GCA_002953435.1	9d2be3eae3434a6ce3198d261a88d45c	5.55422	1.0	0.99	4	4	4							4	4	4							4	4	4				4	4	4				4.0,4.0,4.0	nan,nan,nan	nan,nan,nan	4.0,4.0,4.0	nan,nan,nan	nan,nan,nan	4.0,4.0,4.0	nan,nan,nan	4.0,4.0,4.0	nan,nan,nan	PRJNA431867	SAMN08409128	B2-2
Escherichia coli	MS8345	GCA_002846135.1	28853e6104f0198ccdfeb7841ea42261	5.59542	0.97	1.0	4	4	4	4.0	4.0	4.0				4	4	4							4	4	4	4.0	4.0	4.0	4	4	4				4.0,4.0,4.0	4.0,4.0,4.0	nan,nan,nan	4.0,4.0,4.0	nan,nan,nan	nan,nan,nan	4.0,4.0,4.0	4.0,4.0,4.0	4.0,4.0,4.0	nan,nan,nan	PRJNA421388	SAMN08148171	B2-2
Escherichia coli	ST-95:E040	GCA_002416845.1	e66b2dd1f780185204e2ea650f36cf37	5.17882	0.93	0.72	4	4	4	4.0	4.0	4.0	4.0	4.0	4.0	4	4	4	4.0	4.0	4.0	4.0	4.0	4.0	4	4	4	4.0	4.0	4.0	4	4	4	4.0	4.0	4.0	4.0,4.0,4.0	4.0,4.0,4.0	4.0,4.0,4.0	4.0,4.0,4.0	4.0,4.0,4.0	4.0,4.0,4.0	4.0,4.0,4.0	4.0,4.0,4.0	4.0,4.0,4.0	4.0,4.0,4.0	PRJNA355910	SAMN06106836	B2-2
Escherichia coli HVH 170 (4-3026949)	HVH 170 (4-3026949)	GCA_000458555.1	a679fa41d06846b95115d325fc5b6fcd	5.66364	0.97	0.89	4	4	4	4.0	4.0	4.0	4.0	4.0	4.0	4	4	4	4.0	4.0	4.0				4	4	4	4.0	4.0	4.0	4	4	4				4.0,4.0,4.0	4.0,4.0,4.0	4.0,4.0,4.0	4.0,4.0,4.0	4.0,4.0,4.0	nan,nan,nan	4.0,4.0,4.0	4.0,4.0,4.0	4.0,4.0,4.0	nan,nan,nan	PRJNA186199	SAMN01885812	B2-2
Escherichia coli UMEA 3203-1	UMEA 3203-1	GCA_000460775.1	9b62d72659fabf9248a86208fcb5aa89	5.32895	0.95	0.91	4	4	4	4.0	4.0	4.0	4.0	4.0	4.0	4	4	4	4.0	4.0	4.0	4.0	4.0	4.0	4	4	4	4.0	4.0	4.0	4	4	4	4.0	4.0	4.0	4.0,4.0,4.0	4.0,4.0,4.0	4.0,4.0,4.0	4.0,4.0,4.0	4.0,4.0,4.0	4.0,4.0,4.0	4.0,4.0,4.0	4.0,4.0,4.0	4.0,4.0,4.0	4.0,4.0,4.0	PRJNA186317	SAMN01885927	B2-2
Escherichia coli	DP254	GCA_002930325.1	d5f535e45bb50c9db85bb3bdf1dd00c1	5.23284	0.91	0.73	4	4	4	4.0	4.0	4.0	4.0	4.0	4.0	4	4	4	4.0	4.0	4.0	4.0	4.0	4.0	4	4	4	4.0	4.0	4.0	4	4	4	4.0	4.0	4.0	4.0,4.0,4.0	4.0,4.0,4.0	4.0,4.0,4.0	4.0,4.0,4.0	4.0,4.0,4.0	4.0,4.0,4.0	4.0,4.0,4.0	4.0,4.0,4.0	4.0,4.0,4.0	4.0,4.0,4.0	PRJNA433381	SAMN08480853	B2-2
Escherichia coli	AL505	GCA_001499595.1	4348ee35ddbf571b0adb819ba38becee	5.28241	0.93	0.83	4	4	4	4.0	4.0	4.0	4.0	4.0	4.0	4	4	4	4.0	4.0	4.0	4.0	4.0	4.0	4	4	4	4.0	4.0	4.0	4	4	4	4.0	4.0	4.0	4.0,4.0,4.0	4.0,4.0,4.0	4.0,4.0,4.0	4.0,4.0,4.0	4.0,4.0,4.0	4.0,4.0,4.0	4.0,4.0,4.0	4.0,4.0,4.0	4.0,4.0,4.0	4.0,4.0,4.0	PRJEB9469	SAMEA3444556	B2-2
Escherichia coli HM605	HM605	GCA_000285375.1	4676854e4f15b347844eef623eecb2ae	5.26893	0.94	0.77	4	4	4	4.0	4.0	4.0	4.0	4.0	4.0	4	4	4	4.0	4.0	4.0	4.0	4.0	4.0	4	4	4	4.0	4.0	4.0	4	4	4	4.0	4.0	4.0	4.0,4.0,4.0	4.0,4.0,4.0	4.0,4.0,4.0	4.0,4.0,4.0	4.0,4.0,4.0	4.0,4.0,4.0	4.0,4.0,4.0	4.0,4.0,4.0	4.0,4.0,4.0	4.0,4.0,4.0	PRJEA66487	SAMEA2272492	B2-2
Escherichia coli HM605	HM605	GCA_000264175.1	c06bb2bf9dbb653929368a6f41373620	5.12207	0.91	0.64	4	4	4	4.0	4.0	4.0	4.0	4.0	4.0	4	4	4	4.0	4.0	4.0	4.0	4.0	4.0	4	4	4	4.0	4.0	4.0	4	4	4	4.0	4.0	4.0	4.0,4.0,4.0	4.0,4.0,4.0	4.0,4.0,4.0	4.0,4.0,4.0	4.0,4.0,4.0	4.0,4.0,4.0	4.0,4.0,4.0	4.0,4.0,4.0	4.0,4.0,4.0	4.0,4.0,4.0	PRJNA47107	SAMN02428954	B2-2
Escherichia coli	Cp4Salp37	GCA_002911225.1	50b599443d287451194626a90294af90	5.34725	0.9	0.71	4	4	4	4.0	4.0	4.0	4.0	4.0	4.0	4	4	4	4.0	4.0	4.0	4.0	4.0	4.0	4	4	4	4.0	4.0	4.0	4	4	4	4.0	4.0	4.0	4.0,4.0,4.0	4.0,4.0,4.0	4.0,4.0,4.0	4.0,4.0,4.0	4.0,4.0,4.0	4.0,4.0,4.0	4.0,4.0,4.0	4.0,4.0,4.0	4.0,4.0,4.0	4.0,4.0,4.0	PRJNA431453	SAMN08391482	B2-2
Escherichia coli	MS7163	GCA_003020885.1	7d296ea7f8efbd07abc65540ba803a99	5.29251	1.0	1.0	4	4	4	4.0	4.0	4.0	4.0	4.0	4.0	4	4	4	4.0	4.0	4.0	4.0	4.0	4.0	4	4	4	4.0	4.0	4.0	4	4	4	4.0	4.0	4.0	4.0,4.0,4.0	4.0,4.0,4.0	4.0,4.0,4.0	4.0,4.0,4.0	4.0,4.0,4.0	4.0,4.0,4.0	4.0,4.0,4.0	4.0,4.0,4.0	4.0,4.0,4.0	4.0,4.0,4.0	PRJNA427051	SAMN08469740	B2-2
Escherichia coli UMEA 3162-1	UMEA 3162-1	GCA_000460475.1	2559c0bc9b6e99464123e075f6bfbcf3	5.2556	0.98	0.92	4	4	4	4.0	4.0	4.0	4.0	4.0	4.0	4	4	4	4.0	4.0	4.0	4.0	4.0	4.0	4	4	4	4.0	4.0	4.0	4	4	4	4.0	4.0	4.0	4.0,4.0,4.0	4.0,4.0,4.0	4.0,4.0,4.0	4.0,4.0,4.0	4.0,4.0,4.0	4.0,4.0,4.0	4.0,4.0,4.0	4.0,4.0,4.0	4.0,4.0,4.0	4.0,4.0,4.0	PRJNA186302	SAMN01885912	B2-2
Escherichia coli HVH 191 (3-9341900)	HVH 191 (3-9341900)	GCA_000458875.1	3d522ccf464d099574a98bdfe7d0db12	5.370019999999999	0.88	0.9	4	4	4	4.0	4.0	4.0	4.0	4.0	4.0	4	4	4	4.0	4.0	4.0	4.0	4.0	4.0	4	4	4	4.0	4.0	4.0	4	4	4	4.0	4.0	4.0	4.0,4.0,4.0	4.0,4.0,4.0	4.0,4.0,4.0	4.0,4.0,4.0	4.0,4.0,4.0	4.0,4.0,4.0	4.0,4.0,4.0	4.0,4.0,4.0	4.0,4.0,4.0	4.0,4.0,4.0	PRJNA186217	SAMN01885830	B2-2
Escherichia coli DSM 30083 = JCM 1649 = ATCC 11775	JCM 1649	GCA_000613265.1	a058d0eb3d3d5b984158d6e0338e3bc4	4.90411	0.86	0.86	4	4	4	4.0	4.0	4.0	4.0	4.0	4.0	4	4	4	4.0	4.0	4.0	4.0	4.0	4.0	4	4	4	4.0	4.0	4.0	4	4	4	4.0	4.0	4.0	4.0,4.0,4.0	4.0,4.0,4.0	4.0,4.0,4.0	4.0,4.0,4.0	4.0,4.0,4.0	4.0,4.0,4.0	4.0,4.0,4.0	4.0,4.0,4.0	4.0,4.0,4.0	4.0,4.0,4.0	PRJDB552	SAMD00000764	B2-2
Escherichia coli JCM 20135	JCM 20135	GCA_000614505.1	02f13849179ae72455259a6fa4053528	4.964169999999999	0.89	0.86	4	4	4	4.0	4.0	4.0	4.0	4.0	4.0	4	4	4	4.0	4.0	4.0	4.0	4.0	4.0	4	4	4	4.0	4.0	4.0	4	4	4	4.0	4.0	4.0	4.0,4.0,4.0	4.0,4.0,4.0	4.0,4.0,4.0	4.0,4.0,4.0	4.0,4.0,4.0	4.0,4.0,4.0	4.0,4.0,4.0	4.0,4.0,4.0	4.0,4.0,4.0	4.0,4.0,4.0	PRJDB612	SAMD00016759	B2-2
Escherichia coli DSM 30083 = JCM 1649 = ATCC 11775	ATCC 11775	GCA_000734955.1	163e9b711caeb91e86ef58c064317034	4.980580000000001	0.92	0.79	4	4	4	4.0	4.0	4.0	4.0	4.0	4.0	4	4	4	4.0	4.0	4.0	4.0	4.0	4.0	4	4	4	4.0	4.0	4.0	4	4	4	4.0	4.0	4.0	4.0,4.0,4.0	4.0,4.0,4.0	4.0,4.0,4.0	4.0,4.0,4.0	4.0,4.0,4.0	4.0,4.0,4.0	4.0,4.0,4.0	4.0,4.0,4.0	4.0,4.0,4.0	4.0,4.0,4.0	PRJNA59555	SAMN02742771	B2-2
Escherichia coli DSM 30083 = JCM 1649 = ATCC 11775	DSM 30083	GCA_000690815.1	3b8a615e61c6982c92fc5ae6e196c9f9	5.038130000000001	1.0	0.99	4	4	4	4.0	4.0	4.0	4.0	4.0	4.0	4	4	4	4.0	4.0	4.0	4.0	4.0	4.0	4	4	4	4.0	4.0	4.0	4	4	4	4.0	4.0	4.0	4.0,4.0,4.0	4.0,4.0,4.0	4.0,4.0,4.0	4.0,4.0,4.0	4.0,4.0,4.0	4.0,4.0,4.0	4.0,4.0,4.0	4.0,4.0,4.0	4.0,4.0,4.0	4.0,4.0,4.0	PRJNA50621	SAMN00718807	B2-2
Escherichia coli	GN02476	GCA_001520875.1	e96c26c726eef22dc5e2f863431c1cdd	5.11451	0.88	0.73	4	4	4	4.0	4.0	4.0	4.0	4.0	4.0	4	4	4	4.0	4.0	4.0	4.0	4.0	4.0	4	4	4	4.0	4.0	4.0	4	4	4	4.0	4.0	4.0	4.0,4.0,4.0	4.0,4.0,4.0	4.0,4.0,4.0	4.0,4.0,4.0	4.0,4.0,4.0	4.0,4.0,4.0	4.0,4.0,4.0	4.0,4.0,4.0	4.0,4.0,4.0	4.0,4.0,4.0	PRJNA290784	SAMN03922985	B2-2
Escherichia coli S88	S88	GCA_000026285.2	31c0105e0b6874522845469ae620cae1	5.166119999999999	1.0	1.0	4	4	4	4.0	4.0	4.0	4.0	4.0	4.0	4	4	4	4.0	4.0	4.0	4.0	4.0	4.0	4	4	4	4.0	4.0	4.0	4	4	4	4.0	4.0	4.0	4.0,4.0,4.0	4.0,4.0,4.0	4.0,4.0,4.0	4.0,4.0,4.0	4.0,4.0,4.0	4.0,4.0,4.0	4.0,4.0,4.0	4.0,4.0,4.0	4.0,4.0,4.0	4.0,4.0,4.0	PRJNA33375	SAMEA3138231	B2-2
Escherichia coli HVH 214 (4-3062198)	HVH 214 (4-3062198)	GCA_000507665.1	85dd434d17bf60d8d0b448bfff807f66	5.16904	0.99	0.98	4	4	4	4.0	4.0	4.0	4.0	4.0	4.0	4	4	4	4.0	4.0	4.0	4.0	4.0	4.0	4	4	4	4.0	4.0	4.0	4	4	4	4.0	4.0	4.0	4.0,4.0,4.0	4.0,4.0,4.0	4.0,4.0,4.0	4.0,4.0,4.0	4.0,4.0,4.0	4.0,4.0,4.0	4.0,4.0,4.0	4.0,4.0,4.0	4.0,4.0,4.0	4.0,4.0,4.0	PRJNA186241	SAMN01885853	B2-2
Escherichia coli HVH 217 (4-1022806)	HVH 217 (4-1022806)	GCA_000459375.1	39620bc1a94a3bb55cca7927d216d085	5.2655400000000006	0.96	0.93	4	4	4	4.0	4.0	4.0	4.0	4.0	4.0	4	4	4	4.0	4.0	4.0	4.0	4.0	4.0	4	4	4	4.0	4.0	4.0	4	4	4	4.0	4.0	4.0	4.0,4.0,4.0	4.0,4.0,4.0	4.0,4.0,4.0	4.0,4.0,4.0	4.0,4.0,4.0	4.0,4.0,4.0	4.0,4.0,4.0	4.0,4.0,4.0	4.0,4.0,4.0	4.0,4.0,4.0	PRJNA186245	SAMN01885856	B2-2
Escherichia coli KTE7	KTE7	GCA_000407705.1	12d8c52c6c79e7ceaaf39ca49f16525f	5.28855	0.96	0.93	4	4	4	4.0	4.0	4.0	4.0	4.0	4.0	4	4	4	4.0	4.0	4.0	4.0	4.0	4.0	4	4	4	4.0	4.0	4.0	4	4	4	4.0	4.0	4.0	4.0,4.0,4.0	4.0,4.0,4.0	4.0,4.0,4.0	4.0,4.0,4.0	4.0,4.0,4.0	4.0,4.0,4.0	4.0,4.0,4.0	4.0,4.0,4.0	4.0,4.0,4.0	4.0,4.0,4.0	PRJNA157553	SAMN00847635	B2-2
Escherichia coli KTE5	KTE5	GCA_000350665.1	a297365f05ecc740cca4d16cb992d4d6	5.29697	0.97	0.89	4	4	4	4.0	4.0	4.0	4.0	4.0	4.0	4	4	4	4.0	4.0	4.0	4.0	4.0	4.0	4	4	4	4.0	4.0	4.0	4	4	4	4.0	4.0	4.0	4.0,4.0,4.0	4.0,4.0,4.0	4.0,4.0,4.0	4.0,4.0,4.0	4.0,4.0,4.0	4.0,4.0,4.0	4.0,4.0,4.0	4.0,4.0,4.0	4.0,4.0,4.0	4.0,4.0,4.0	PRJNA157571	SAMN00847644	B2-2
Escherichia coli	SF-088	GCA_001280325.1	934ce79cbd1757b04df17279d05e8843	5.207000000000001	1.0	0.99	4	4	4	4.0	4.0	4.0	4.0	4.0	4.0	4	4	4	4.0	4.0	4.0	4.0	4.0	4.0	4	4	4	4.0	4.0	4.0	4	4	4	4.0	4.0	4.0	4.0,4.0,4.0	4.0,4.0,4.0	4.0,4.0,4.0	4.0,4.0,4.0	4.0,4.0,4.0	4.0,4.0,4.0	4.0,4.0,4.0	4.0,4.0,4.0	4.0,4.0,4.0	4.0,4.0,4.0	PRJNA294467	SAMN04026225	B2-2
Escherichia coli	A92	GCA_002911215.1	bd63b730b565981510dc9d09d3372296	5.22777	0.91	0.74	4	4	4	4.0	4.0	4.0	4.0	4.0	4.0	4	4	4	4.0	4.0	4.0	4.0	4.0	4.0	4	4	4	4.0	4.0	4.0	4	4	4	4.0	4.0	4.0	4.0,4.0,4.0	4.0,4.0,4.0	4.0,4.0,4.0	4.0,4.0,4.0	4.0,4.0,4.0	4.0,4.0,4.0	4.0,4.0,4.0	4.0,4.0,4.0	4.0,4.0,4.0	4.0,4.0,4.0	PRJNA431453	SAMN08391478	B2-2
Escherichia coli UMEA 3702-1	UMEA 3702-1	GCA_000461595.1	f47b012f309a1260b31e7610a4ea7aa6	5.072780000000001	0.98	0.94	4	4	4	4.0	4.0	4.0	4.0	4.0	4.0	4	4	4	4.0	4.0	4.0	4.0	4.0	4.0	4	4	4	4.0	4.0	4.0	4	4	4	4.0	4.0	4.0	4.0,4.0,4.0	4.0,4.0,4.0	4.0,4.0,4.0	4.0,4.0,4.0	4.0,4.0,4.0	4.0,4.0,4.0	4.0,4.0,4.0	4.0,4.0,4.0	4.0,4.0,4.0	4.0,4.0,4.0	PRJNA186368	SAMN01885977	B2-2
Escherichia coli	GN04676	GCA_001621125.1	af008e0a9cd8f6df2360ef2cd47605e4	5.00167	0.89	0.65	4	4	4	4.0	4.0	4.0	4.0	4.0	4.0	4	4	4	4.0	4.0	4.0	4.0	4.0	4.0	4	4	4	4.0	4.0	4.0	4	4	4	4.0	4.0	4.0	4.0,4.0,4.0	4.0,4.0,4.0	4.0,4.0,4.0	4.0,4.0,4.0	4.0,4.0,4.0	4.0,4.0,4.0	4.0,4.0,4.0	4.0,4.0,4.0	4.0,4.0,4.0	4.0,4.0,4.0	PRJNA290784	SAMN04393256	B2-2
Escherichia coli HVH 203 (4-3126218)	HVH 203 (4-3126218)	GCA_000459115.1	5125d3c256521a96461364c64d0c2d1f	5.03095	0.99	0.97	4	4	4	4.0	4.0	4.0	4.0	4.0	4.0	4	4	4	4.0	4.0	4.0	4.0	4.0	4.0	4	4	4	4.0	4.0	4.0	4	4	4	4.0	4.0	4.0	4.0,4.0,4.0	4.0,4.0,4.0	4.0,4.0,4.0	4.0,4.0,4.0	4.0,4.0,4.0	4.0,4.0,4.0	4.0,4.0,4.0	4.0,4.0,4.0	4.0,4.0,4.0	4.0,4.0,4.0	PRJNA186230	SAMN01885842	B2-2
Escherichia coli	SF-239	GCA_002028785.1	94dfe7151efb6b7695d9c0b701992407	5.02698	0.98	0.92	4	4	4	4.0	4.0	4.0	4.0	4.0	4.0	4	4	4	4.0	4.0	4.0	4.0	4.0	4.0	4	4	4	4.0	4.0	4.0	4	4	4	4.0	4.0	4.0	4.0,4.0,4.0	4.0,4.0,4.0	4.0,4.0,4.0	4.0,4.0,4.0	4.0,4.0,4.0	4.0,4.0,4.0	4.0,4.0,4.0	4.0,4.0,4.0	4.0,4.0,4.0	4.0,4.0,4.0	PRJNA294467	SAMN05545186	B2-2
Escherichia coli UMEA 3662-1	UMEA 3662-1	GCA_000461495.1	5412815d57cb6c00d22f8a49a305cae3	5.118580000000001	0.96	0.96	4	4	4	4.0	4.0	4.0	4.0	4.0	4.0	4	4	4	4.0	4.0	4.0	4.0	4.0	4.0	4	4	4	4.0	4.0	4.0	4	4	4	4.0	4.0	4.0	4.0,4.0,4.0	4.0,4.0,4.0	4.0,4.0,4.0	4.0,4.0,4.0	4.0,4.0,4.0	4.0,4.0,4.0	4.0,4.0,4.0	4.0,4.0,4.0	4.0,4.0,4.0	4.0,4.0,4.0	PRJNA186362	SAMN01885971	B2-2
Escherichia coli	96T	GCA_002911395.1	1d90eafeba97155af03d3bb75a23583e	5.03684	0.94	0.77	4	4	4	4.0	4.0	4.0	4.0	4.0	4.0	4	4	4	4.0	4.0	4.0	4.0	4.0	4.0	4	4	4	4.0	4.0	4.0	4	4	4	4.0	4.0	4.0	4.0,4.0,4.0	4.0,4.0,4.0	4.0,4.0,4.0	4.0,4.0,4.0	4.0,4.0,4.0	4.0,4.0,4.0	4.0,4.0,4.0	4.0,4.0,4.0	4.0,4.0,4.0	4.0,4.0,4.0	PRJNA431453	SAMN08391476	B2-2
Escherichia coli HVH 102 (4-6906788)	HVH 102 (4-6906788)	GCA_000465155.1	73818797c8b7dc0b9c41277920c60ef6	5.09454	0.96	0.93	4	4	4	4.0	4.0	4.0	4.0	4.0	4.0	4	4	4	4.0	4.0	4.0	4.0	4.0	4.0	4	4	4	4.0	4.0	4.0	4	4	4	4.0	4.0	4.0	4.0,4.0,4.0	4.0,4.0,4.0	4.0,4.0,4.0	4.0,4.0,4.0	4.0,4.0,4.0	4.0,4.0,4.0	4.0,4.0,4.0	4.0,4.0,4.0	4.0,4.0,4.0	4.0,4.0,4.0	PRJNA186123	SAMN01885750	B2-2
Escherichia coli	H2S5	GCA_002911255.1	ba63ae879765f87b09f86872a8c87415	5.02285	0.95	0.78	4	4	4	4.0	4.0	4.0	4.0	4.0	4.0	4	4	4	4.0	4.0	4.0	4.0	4.0	4.0	4	4	4	4.0	4.0	4.0	4	4	4	4.0	4.0	4.0	4.0,4.0,4.0	4.0,4.0,4.0	4.0,4.0,4.0	4.0,4.0,4.0	4.0,4.0,4.0	4.0,4.0,4.0	4.0,4.0,4.0	4.0,4.0,4.0	4.0,4.0,4.0	4.0,4.0,4.0	PRJNA431453	SAMN08391485	B2-2
Escherichia coli HVH 5 (4-7148410)	HVH 5 (4-7148410)	GCA_000456085.1	d275f0479fa773f88898bf45e15bf2b5	5.10343	0.98	0.94	4	4	4	4.0	4.0	4.0	4.0	4.0	4.0	4	4	4	4.0	4.0	4.0	4.0	4.0	4.0	4	4	4	4.0	4.0	4.0	4	4	4	4.0	4.0	4.0	4.0,4.0,4.0	4.0,4.0,4.0	4.0,4.0,4.0	4.0,4.0,4.0	4.0,4.0,4.0	4.0,4.0,4.0	4.0,4.0,4.0	4.0,4.0,4.0	4.0,4.0,4.0	4.0,4.0,4.0	PRJNA186042	SAMN01885672	B2-2
Escherichia coli UMEA 3206-1	UMEA 3206-1	GCA_000460795.1	69959c12051d7a7aaa3f991efa63120e	5.2363599999999995	0.98	0.92	4	4	4	4.0	4.0	4.0	4.0	4.0	4.0	4	4	4	4.0	4.0	4.0	4.0	4.0	4.0	4	4	4	4.0	4.0	4.0	4	4	4	4.0	4.0	4.0	4.0,4.0,4.0	4.0,4.0,4.0	4.0,4.0,4.0	4.0,4.0,4.0	4.0,4.0,4.0	4.0,4.0,4.0	4.0,4.0,4.0	4.0,4.0,4.0	4.0,4.0,4.0	4.0,4.0,4.0	PRJNA186318	SAMN01885928	B2-2
Escherichia coli HVH 201 (4-4459431)	HVH 201 (4-4459431)	GCA_000459075.1	1b4bc47b390b4c62ee7151c901b701a6	5.20514	0.99	0.95	4	4	4	4.0	4.0	4.0	4.0	4.0	4.0	4	4	4	4.0	4.0	4.0	4.0	4.0	4.0	4	4	4	4.0	4.0	4.0	4	4	4	4.0	4.0	4.0	4.0,4.0,4.0	4.0,4.0,4.0	4.0,4.0,4.0	4.0,4.0,4.0	4.0,4.0,4.0	4.0,4.0,4.0	4.0,4.0,4.0	4.0,4.0,4.0	4.0,4.0,4.0	4.0,4.0,4.0	PRJNA186228	SAMN01885840	B2-2
Escherichia coli	H1S10	GCA_002911295.1	89a26dd26b636661d21590e04372d7ae	5.0632	0.95	0.8	4	4	4	4.0	4.0	4.0	4.0	4.0	4.0	4	4	4	4.0	4.0	4.0	4.0	4.0	4.0	4	4	4	4.0	4.0	4.0	4	4	4	4.0	4.0	4.0	4.0,4.0,4.0	4.0,4.0,4.0	4.0,4.0,4.0	4.0,4.0,4.0	4.0,4.0,4.0	4.0,4.0,4.0	4.0,4.0,4.0	4.0,4.0,4.0	4.0,4.0,4.0	4.0,4.0,4.0	PRJNA431453	SAMN08391484	B2-2
Escherichia coli	MVAST0326	GCA_001881145.1	6ae192859f7992352b279beeafcc1332	5.18304	0.98	0.94	4	4	4	4.0	4.0	4.0	4.0	4.0	4.0	4	4	4	4.0	4.0	4.0	4.0	4.0	4.0	4	4	4	4.0	4.0	4.0	4	4	4	4.0	4.0	4.0	4.0,4.0,4.0	4.0,4.0,4.0	4.0,4.0,4.0	4.0,4.0,4.0	4.0,4.0,4.0	4.0,4.0,4.0	4.0,4.0,4.0	4.0,4.0,4.0	4.0,4.0,4.0	4.0,4.0,4.0	PRJNA294467	SAMN05608028	B2-2
Escherichia coli	Cp6Salp8	GCA_002911315.1	70b7cc73908ccc3cd59951dedcb0d231	5.0967	0.95	0.81	4	4	4	4.0	4.0	4.0	4.0	4.0	4.0	4	4	4	4.0	4.0	4.0	4.0	4.0	4.0	4	4	4	4.0	4.0	4.0	4	4	4	4.0	4.0	4.0	4.0,4.0,4.0	4.0,4.0,4.0	4.0,4.0,4.0	4.0,4.0,4.0	4.0,4.0,4.0	4.0,4.0,4.0	4.0,4.0,4.0	4.0,4.0,4.0	4.0,4.0,4.0	4.0,4.0,4.0	PRJNA431453	SAMN08391483	B2-2
Escherichia coli	Cp6salp3	GCA_000951755.1	8c96f7e3da4069476c44847d27236e71	5.095280000000001	0.9	0.69	4	4	4	4.0	4.0	4.0	4.0	4.0	4.0	4	4	4	4.0	4.0	4.0	4.0	4.0	4.0	4	4	4	4.0	4.0	4.0	4	4	4	4.0	4.0	4.0	4.0,4.0,4.0	4.0,4.0,4.0	4.0,4.0,4.0	4.0,4.0,4.0	4.0,4.0,4.0	4.0,4.0,4.0	4.0,4.0,4.0	4.0,4.0,4.0	4.0,4.0,4.0	4.0,4.0,4.0	PRJNA274601	SAMN03329622	B2-2
Escherichia coli HVH 32 (4-3773988)	HVH 32 (4-3773988)	GCA_000456505.1	51d91278a8768496aef06c96ebdaf735	5.196330000000001	0.98	0.93	4	4	4	4.0	4.0	4.0	4.0	4.0	4.0	4	4	4	4.0	4.0	4.0	4.0	4.0	4.0	4	4	4	4.0	4.0	4.0	4	4	4	4.0	4.0	4.0	4.0,4.0,4.0	4.0,4.0,4.0	4.0,4.0,4.0	4.0,4.0,4.0	4.0,4.0,4.0	4.0,4.0,4.0	4.0,4.0,4.0	4.0,4.0,4.0	4.0,4.0,4.0	4.0,4.0,4.0	PRJNA186065	SAMN01885695	B2-2
Escherichia coli KTE27	KTE27	GCA_000407885.1	761fa574a6f1b1a2b27f6ef0e3a83400	5.1807300000000005	0.98	0.92	4	4	4	4.0	4.0	4.0	4.0	4.0	4.0	4	4	4	4.0	4.0	4.0	4.0	4.0	4.0	4	4	4	4.0	4.0	4.0	4	4	4	4.0	4.0	4.0	4.0,4.0,4.0	4.0,4.0,4.0	4.0,4.0,4.0	4.0,4.0,4.0	4.0,4.0,4.0	4.0,4.0,4.0	4.0,4.0,4.0	4.0,4.0,4.0	4.0,4.0,4.0	4.0,4.0,4.0	PRJNA157611	SAMN00847664	B2-2
Escherichia coli KTE62	KTE62	GCA_000351605.1	a330134d6016fc21e6fc742c20607419	5.14412	0.98	0.94	4	4	4	4.0	4.0	4.0	4.0	4.0	4.0	4	4	4	4.0	4.0	4.0	4.0	4.0	4.0	4	4	4	4.0	4.0	4.0	4	4	4	4.0	4.0	4.0	4.0,4.0,4.0	4.0,4.0,4.0	4.0,4.0,4.0	4.0,4.0,4.0	4.0,4.0,4.0	4.0,4.0,4.0	4.0,4.0,4.0	4.0,4.0,4.0	4.0,4.0,4.0	4.0,4.0,4.0	PRJNA164881	SAMN00854621	B2-2
Escherichia coli	GN04665	GCA_001621085.1	01ea9e0c1eea79ddbb2e2db0874b0b7e	5.12261	0.93	0.8	4	4	4	4.0	4.0	4.0	4.0	4.0	4.0	4	4	4	4.0	4.0	4.0	4.0	4.0	4.0	4	4	4	4.0	4.0	4.0	4	4	4	4.0	4.0	4.0	4.0,4.0,4.0	4.0,4.0,4.0	4.0,4.0,4.0	4.0,4.0,4.0	4.0,4.0,4.0	4.0,4.0,4.0	4.0,4.0,4.0	4.0,4.0,4.0	4.0,4.0,4.0	4.0,4.0,4.0	PRJNA290784	SAMN04393255	B2-2
Escherichia coli	MGH164	GCA_002163195.1	5e332e7b80c8301d4b899cca5cb61b54	5.08714	0.92	0.79	4	4	4	4.0	4.0	4.0	4.0	4.0	4.0	4	4	4	4.0	4.0	4.0	4.0	4.0	4.0	4	4	4	4.0	4.0	4.0	4	4	4	4.0	4.0	4.0	4.0,4.0,4.0	4.0,4.0,4.0	4.0,4.0,4.0	4.0,4.0,4.0	4.0,4.0,4.0	4.0,4.0,4.0	4.0,4.0,4.0	4.0,4.0,4.0	4.0,4.0,4.0	4.0,4.0,4.0	PRJNA271899	SAMN04521913	B2-2
Escherichia coli UMEA 3893-1	UMEA 3893-1	GCA_000461775.1	bf999c06d635d69409127eeda80d1a26	5.08747	0.98	0.93	4	4	4	4.0	4.0	4.0	4.0	4.0	4.0	4	4	4	4.0	4.0	4.0	4.0	4.0	4.0	4	4	4	4.0	4.0	4.0	4	4	4	4.0	4.0	4.0	4.0,4.0,4.0	4.0,4.0,4.0	4.0,4.0,4.0	4.0,4.0,4.0	4.0,4.0,4.0	4.0,4.0,4.0	4.0,4.0,4.0	4.0,4.0,4.0	4.0,4.0,4.0	4.0,4.0,4.0	PRJNA186377	SAMN01885986	B2-2
Escherichia coli	ECOR61	GCA_002189875.1	cb3baa8bf13b80f8768eeac958669f8a	4.91519	0.89	0.57	4	4	4	4.0	4.0	4.0	4.0	4.0	4.0	4	4	4	4.0	4.0	4.0	4.0	4.0	4.0	4	4	4	4.0	4.0	4.0	4	4	4	4.0	4.0	4.0	4.0,4.0,4.0	4.0,4.0,4.0	4.0,4.0,4.0	4.0,4.0,4.0	4.0,4.0,4.0	4.0,4.0,4.0	4.0,4.0,4.0	4.0,4.0,4.0	4.0,4.0,4.0	4.0,4.0,4.0	PRJNA321606	SAMN05017749	B2-2
Escherichia coli	SF-264	GCA_002028795.1	6aa16d45cdade89271d00f8ac9ec9807	5.16487	0.99	0.95	4	4	4	4.0	4.0	4.0	4.0	4.0	4.0	4	4	4	4.0	4.0	4.0	4.0	4.0	4.0	4	4	4	4.0	4.0	4.0	4	4	4	4.0	4.0	4.0	4.0,4.0,4.0	4.0,4.0,4.0	4.0,4.0,4.0	4.0,4.0,4.0	4.0,4.0,4.0	4.0,4.0,4.0	4.0,4.0,4.0	4.0,4.0,4.0	4.0,4.0,4.0	4.0,4.0,4.0	PRJNA294467	SAMN05545191	B2-2
Escherichia coli	GN05696	GCA_001621665.1	d6f0749677c92f62c5a2fd670047cb7d	4.96612	0.9	0.71	4	4	4	4.0	4.0	4.0	4.0	4.0	4.0	4	4	4	4.0	4.0	4.0	4.0	4.0	4.0	4	4	4	4.0	4.0	4.0	4	4	4	4.0	4.0	4.0	4.0,4.0,4.0	4.0,4.0,4.0	4.0,4.0,4.0	4.0,4.0,4.0	4.0,4.0,4.0	4.0,4.0,4.0	4.0,4.0,4.0	4.0,4.0,4.0	4.0,4.0,4.0	4.0,4.0,4.0	PRJNA290784	SAMN04393286	B2-2
Escherichia coli	SF-495	GCA_001881235.1	cccbc74f4429cbf75b8f2d2d96f122e1	5.12984	0.97	0.9	4	4	4	4.0	4.0	4.0	4.0	4.0	4.0	4	4	4	4.0	4.0	4.0	4.0	4.0	4.0	4	4	4	4.0	4.0	4.0	4	4	4	4.0	4.0	4.0	4.0,4.0,4.0	4.0,4.0,4.0	4.0,4.0,4.0	4.0,4.0,4.0	4.0,4.0,4.0	4.0,4.0,4.0	4.0,4.0,4.0	4.0,4.0,4.0	4.0,4.0,4.0	4.0,4.0,4.0	PRJNA294467	SAMN05607984	B2-2
Escherichia coli	upec-106	GCA_000781385.1	2314731f79c1800374f8c3ad52671f82	5.069719999999999	0.88	0.72	4	4	4	4.0	4.0	4.0	4.0	4.0	4.0	4	4	4	4.0	4.0	4.0	4.0	4.0	4.0	4	4	4	4.0	4.0	4.0	4	4	4	4.0	4.0	4.0	4.0,4.0,4.0	4.0,4.0,4.0	4.0,4.0,4.0	4.0,4.0,4.0	4.0,4.0,4.0	4.0,4.0,4.0	4.0,4.0,4.0	4.0,4.0,4.0	4.0,4.0,4.0	4.0,4.0,4.0	PRJNA248737	SAMN02801916	B2-2
Escherichia coli	upec-249	GCA_000778135.1	a43ad24bc600de488be429b1caa8120c	5.10613	0.86	0.74	4	4	4	4.0	4.0	4.0	4.0	4.0	4.0	4	4	4	4.0	4.0	4.0	4.0	4.0	4.0	4	4	4	4.0	4.0	4.0	4	4	4	4.0	4.0	4.0	4.0,4.0,4.0	4.0,4.0,4.0	4.0,4.0,4.0	4.0,4.0,4.0	4.0,4.0,4.0	4.0,4.0,4.0	4.0,4.0,4.0	4.0,4.0,4.0	4.0,4.0,4.0	4.0,4.0,4.0	PRJNA248737	SAMN02802074	B2-2
Escherichia coli	upec-61	GCA_000776565.1	aeb90f1c509241f7a6ee2cbb62981ac9	5.10149	0.92	0.77	4	4	4	4.0	4.0	4.0	4.0	4.0	4.0	4	4	4	4.0	4.0	4.0	4.0	4.0	4.0	4	4	4	4.0	4.0	4.0	4	4	4	4.0	4.0	4.0	4.0,4.0,4.0	4.0,4.0,4.0	4.0,4.0,4.0	4.0,4.0,4.0	4.0,4.0,4.0	4.0,4.0,4.0	4.0,4.0,4.0	4.0,4.0,4.0	4.0,4.0,4.0	4.0,4.0,4.0	PRJNA248737	SAMN02802154	B2-2
Escherichia coli	upec-94	GCA_000776735.1	7289a81ef94e04fee22f2ecdb6e50db4	4.9996599999999995	0.82	0.57	4	4	4	4.0	4.0	4.0	4.0	4.0	4.0	4	4	4	4.0	4.0	4.0	4.0	4.0	4.0	4	4	4	4.0	4.0	4.0	4	4	4	4.0	4.0	4.0	4.0,4.0,4.0	4.0,4.0,4.0	4.0,4.0,4.0	4.0,4.0,4.0	4.0,4.0,4.0	4.0,4.0,4.0	4.0,4.0,4.0	4.0,4.0,4.0	4.0,4.0,4.0	4.0,4.0,4.0	PRJNA248737	SAMN02802190	B2-2
Escherichia coli	SF-522	GCA_001881055.1	7e72ac4b1d9cd4be36a116bd0fba3336	5.14703	0.98	0.94	4	4	4	4.0	4.0	4.0	4.0	4.0	4.0	4	4	4	4.0	4.0	4.0	4.0	4.0	4.0	4	4	4	4.0	4.0	4.0	4	4	4	4.0	4.0	4.0	4.0,4.0,4.0	4.0,4.0,4.0	4.0,4.0,4.0	4.0,4.0,4.0	4.0,4.0,4.0	4.0,4.0,4.0	4.0,4.0,4.0	4.0,4.0,4.0	4.0,4.0,4.0	4.0,4.0,4.0	PRJNA294467	SAMN05607987	B2-2
Escherichia coli	SF-371	GCA_002029005.1	e242163852be2baa145d743b6f8ac9ea	5.0658900000000004	0.97	0.9	4	4	4	4.0	4.0	4.0	4.0	4.0	4.0	4	4	4	4.0	4.0	4.0	4.0	4.0	4.0	4	4	4	4.0	4.0	4.0	4	4	4	4.0	4.0	4.0	4.0,4.0,4.0	4.0,4.0,4.0	4.0,4.0,4.0	4.0,4.0,4.0	4.0,4.0,4.0	4.0,4.0,4.0	4.0,4.0,4.0	4.0,4.0,4.0	4.0,4.0,4.0	4.0,4.0,4.0	PRJNA294467	SAMN05560411	B2-2
Escherichia coli	MOD1-EC6579	GCA_002469055.1	40dfcb67ec77e104688dead00fe6e45b	5.056430000000001	0.92	0.77	4	4	4	4.0	4.0	4.0	4.0	4.0	4.0	4	4	4	4.0	4.0	4.0	4.0	4.0	4.0	4	4	4	4.0	4.0	4.0	4	4	4	4.0	4.0	4.0	4.0,4.0,4.0	4.0,4.0,4.0	4.0,4.0,4.0	4.0,4.0,4.0	4.0,4.0,4.0	4.0,4.0,4.0	4.0,4.0,4.0	4.0,4.0,4.0	4.0,4.0,4.0	4.0,4.0,4.0	PRJNA230969	SAMN04992404	B2-2
Escherichia coli KTE176	KTE176	GCA_000326465.1	5b9b108baa1263800bf99cf07122432d	5.01854	0.81	0.85	4	4	4	4.0	4.0	4.0	4.0	4.0	4.0	4	4	4	4.0	4.0	4.0	4.0	4.0	4.0	4	4	4	4.0	4.0	4.0	4	4	4	4.0	4.0	4.0	4.0,4.0,4.0	4.0,4.0,4.0	4.0,4.0,4.0	4.0,4.0,4.0	4.0,4.0,4.0	4.0,4.0,4.0	4.0,4.0,4.0	4.0,4.0,4.0	4.0,4.0,4.0	4.0,4.0,4.0	PRJNA157721	SAMN00847719	B2-2
Escherichia coli KTE227	KTE227	GCA_000353145.1	7b4d5928c50e325a7864a869cf3dc59e	5.1391	0.94	0.95	4	4	4	4.0	4.0	4.0	4.0	4.0	4.0	4	4	4	4.0	4.0	4.0	4.0	4.0	4.0	4	4	4	4.0	4.0	4.0	4	4	4	4.0	4.0	4.0	4.0,4.0,4.0	4.0,4.0,4.0	4.0,4.0,4.0	4.0,4.0,4.0	4.0,4.0,4.0	4.0,4.0,4.0	4.0,4.0,4.0	4.0,4.0,4.0	4.0,4.0,4.0	4.0,4.0,4.0	PRJNA163467	SAMN00974082	B2-2
Escherichia coli HVH 196 (4-4530470)	HVH 196 (4-4530470)	GCA_000458975.1	812a32d896184c511f277cd4fbfa5aa4	5.0571	0.99	0.96	4	4	4	4.0	4.0	4.0	4.0	4.0	4.0	4	4	4	4.0	4.0	4.0	4.0	4.0	4.0	4	4	4	4.0	4.0	4.0	4	4	4	4.0	4.0	4.0	4.0,4.0,4.0	4.0,4.0,4.0	4.0,4.0,4.0	4.0,4.0,4.0	4.0,4.0,4.0	4.0,4.0,4.0	4.0,4.0,4.0	4.0,4.0,4.0	4.0,4.0,4.0	4.0,4.0,4.0	PRJNA186222	SAMN01885835	B2-2
Escherichia coli	upec-62	GCA_000776055.1	edd44816b6f35a87422dd84423928b58	5.07174	0.86	0.74	4	4	4	4.0	4.0	4.0	4.0	4.0	4.0	4	4	4	4.0	4.0	4.0	4.0	4.0	4.0	4	4	4	4.0	4.0	4.0	4	4	4	4.0	4.0	4.0	4.0,4.0,4.0	4.0,4.0,4.0	4.0,4.0,4.0	4.0,4.0,4.0	4.0,4.0,4.0	4.0,4.0,4.0	4.0,4.0,4.0	4.0,4.0,4.0	4.0,4.0,4.0	4.0,4.0,4.0	PRJNA248737	SAMN02802155	B2-2
Escherichia coli	OS_09_006_-1	GCA_002087535.1	fd2145ced77e484ac6837bd8ff094f5f	5.3786	0.98	0.93	4	4	4	4.0	4.0	4.0	4.0	4.0	4.0	4	4	4	4.0	4.0	4.0	4.0	4.0	4.0	4	4	4	4.0	4.0	4.0	4	4	4	4.0	4.0	4.0	4.0,4.0,4.0	4.0,4.0,4.0	4.0,4.0,4.0	4.0,4.0,4.0	4.0,4.0,4.0	4.0,4.0,4.0	4.0,4.0,4.0	4.0,4.0,4.0	4.0,4.0,4.0	4.0,4.0,4.0	PRJNA269984	SAMN04606411	B2-2
Escherichia coli KTE3	KTE3	GCA_000407685.1	1080b412c5c8084412954f0f3eec2c50	5.1715800000000005	0.95	0.9	4	4	4	4.0	4.0	4.0	4.0	4.0	4.0	4	4	4	4.0	4.0	4.0	4.0	4.0	4.0	4	4	4	4.0	4.0	4.0	4	4	4	4.0	4.0	4.0	4.0,4.0,4.0	4.0,4.0,4.0	4.0,4.0,4.0	4.0,4.0,4.0	4.0,4.0,4.0	4.0,4.0,4.0	4.0,4.0,4.0	4.0,4.0,4.0	4.0,4.0,4.0	4.0,4.0,4.0	PRJNA157551	SAMN00847634	B2-2
Escherichia coli KTE4	KTE4	GCA_000350645.1	341e1e331994c044f5038036066ec52a	5.18849	0.95	0.9	4	4	4	4.0	4.0	4.0	4.0	4.0	4.0	4	4	4	4.0	4.0	4.0	4.0	4.0	4.0	4	4	4	4.0	4.0	4.0	4	4	4	4.0	4.0	4.0	4.0,4.0,4.0	4.0,4.0,4.0	4.0,4.0,4.0	4.0,4.0,4.0	4.0,4.0,4.0	4.0,4.0,4.0	4.0,4.0,4.0	4.0,4.0,4.0	4.0,4.0,4.0	4.0,4.0,4.0	PRJNA157569	SAMN00847643	B2-2
Escherichia coli HVH 59 (4-1119338)	HVH 59 (4-1119338)	GCA_000456885.1	ec9586718887cd66bf0599dc8629db36	5.28905	0.95	0.9	4	4	4	4.0	4.0	4.0	4.0	4.0	4.0	4	4	4	4.0	4.0	4.0	4.0	4.0	4.0	4	4	4	4.0	4.0	4.0	4	4	4	4.0	4.0	4.0	4.0,4.0,4.0	4.0,4.0,4.0	4.0,4.0,4.0	4.0,4.0,4.0	4.0,4.0,4.0	4.0,4.0,4.0	4.0,4.0,4.0	4.0,4.0,4.0	4.0,4.0,4.0	4.0,4.0,4.0	PRJNA186090	SAMN01885717	B2-2
Escherichia coli	SF-269	GCA_002028835.1	32b7d6344eecfffcd1d45e2f25024fef	5.36103	0.97	0.9	4	4	4	4.0	4.0	4.0	4.0	4.0	4.0	4	4	4	4.0	4.0	4.0	4.0	4.0	4.0	4	4	4	4.0	4.0	4.0	4	4	4	4.0	4.0	4.0	4.0,4.0,4.0	4.0,4.0,4.0	4.0,4.0,4.0	4.0,4.0,4.0	4.0,4.0,4.0	4.0,4.0,4.0	4.0,4.0,4.0	4.0,4.0,4.0	4.0,4.0,4.0	4.0,4.0,4.0	PRJNA294467	SAMN05545218	B2-2
Escherichia coli	SF-362	GCA_002028915.1	7c91dbab77b8870d7a8bb875ed5f64b3	5.23294	0.97	0.9	4	4	4	4.0	4.0	4.0	4.0	4.0	4.0	4	4	4	4.0	4.0	4.0	4.0	4.0	4.0	4	4	4	4.0	4.0	4.0	4	4	4	4.0	4.0	4.0	4.0,4.0,4.0	4.0,4.0,4.0	4.0,4.0,4.0	4.0,4.0,4.0	4.0,4.0,4.0	4.0,4.0,4.0	4.0,4.0,4.0	4.0,4.0,4.0	4.0,4.0,4.0	4.0,4.0,4.0	PRJNA294467	SAMN05552975	B2-2
Escherichia coli UMEA 3041-1	UMEA 3041-1	GCA_000460015.1	de2a048aed100faa2f582ea35b6433a9	5.37255	0.98	0.91	4	4	4	4.0	4.0	4.0	4.0	4.0	4.0	4	4	4	4.0	4.0	4.0	4.0	4.0	4.0	4	4	4	4.0	4.0	4.0	4	4	4	4.0	4.0	4.0	4.0,4.0,4.0	4.0,4.0,4.0	4.0,4.0,4.0	4.0,4.0,4.0	4.0,4.0,4.0	4.0,4.0,4.0	4.0,4.0,4.0	4.0,4.0,4.0	4.0,4.0,4.0	4.0,4.0,4.0	PRJNA186278	SAMN01885888	B2-2
Escherichia coli	upec-136	GCA_000780695.1	fa34f234b39d4a8338d67d9a3048cd72	5.30083	0.94	0.77	4	4	4	4.0	4.0	4.0	4.0	4.0	4.0	4	4	4	4.0	4.0	4.0	4.0	4.0	4.0	4	4	4	4.0	4.0	4.0	4	4	4	4.0	4.0	4.0	4.0,4.0,4.0	4.0,4.0,4.0	4.0,4.0,4.0	4.0,4.0,4.0	4.0,4.0,4.0	4.0,4.0,4.0	4.0,4.0,4.0	4.0,4.0,4.0	4.0,4.0,4.0	4.0,4.0,4.0	PRJNA248737	SAMN02801949	B2-2
Escherichia coli	upec-276	GCA_000777625.1	5b73465c9dd9d5feea67e18f231f90e3	5.21373	0.89	0.75	4	4	4	4.0	4.0	4.0	4.0	4.0	4.0	4	4	4	4.0	4.0	4.0	4.0	4.0	4.0	4	4	4	4.0	4.0	4.0	4	4	4	4.0	4.0	4.0	4.0,4.0,4.0	4.0,4.0,4.0	4.0,4.0,4.0	4.0,4.0,4.0	4.0,4.0,4.0	4.0,4.0,4.0	4.0,4.0,4.0	4.0,4.0,4.0	4.0,4.0,4.0	4.0,4.0,4.0	PRJNA248737	SAMN02802103	B2-2
Escherichia coli KOEGE 32 (66a)	KOEGE 32 (66a)	GCA_000459635.1	9c090b1037137bdc1eb9139f064f8684	5.2226300000000005	0.98	0.93	4	4	4	4.0	4.0	4.0	4.0	4.0	4.0	4	4	4	4.0	4.0	4.0	4.0	4.0	4.0	4	4	4	4.0	4.0	4.0	4	4	4	4.0	4.0	4.0	4.0,4.0,4.0	4.0,4.0,4.0	4.0,4.0,4.0	4.0,4.0,4.0	4.0,4.0,4.0	4.0,4.0,4.0	4.0,4.0,4.0	4.0,4.0,4.0	4.0,4.0,4.0	4.0,4.0,4.0	PRJNA186259	SAMN01885869	B2-2
Escherichia coli UMEA 3140-1	UMEA 3140-1	GCA_000460295.1	963fe9691effb55d384c7b881a530035	5.059480000000001	0.97	0.88	4	4	4	4.0	4.0	4.0	4.0	4.0	4.0	4	4	4	4.0	4.0	4.0	4.0	4.0	4.0	4	4	4	4.0	4.0	4.0	4	4	4	4.0	4.0	4.0	4.0,4.0,4.0	4.0,4.0,4.0	4.0,4.0,4.0	4.0,4.0,4.0	4.0,4.0,4.0	4.0,4.0,4.0	4.0,4.0,4.0	4.0,4.0,4.0	4.0,4.0,4.0	4.0,4.0,4.0	PRJNA186292	SAMN01885902	B2-2
Escherichia coli	ABU 106	GCA_002761615.1	d20691519a1cec060cb1e775d43f999b	4.93952	0.88	0.82	4	4	4	4.0	4.0	4.0	4.0	4.0	4.0	4	4	4	4.0	4.0	4.0	4.0	4.0	4.0	4	4	4	4.0	4.0	4.0	4	4	4	4.0	4.0	4.0	4.0,4.0,4.0	4.0,4.0,4.0	4.0,4.0,4.0	4.0,4.0,4.0	4.0,4.0,4.0	4.0,4.0,4.0	4.0,4.0,4.0	4.0,4.0,4.0	4.0,4.0,4.0	4.0,4.0,4.0	PRJNA415978	SAMN07839401	B2-2
Escherichia coli	SF-151	GCA_002028755.1	c30c5df64695e75e2a1fe96227aa4bf5	5.093430000000001	0.98	0.92	4	4	4	4.0	4.0	4.0	4.0	4.0	4.0	4	4	4	4.0	4.0	4.0	4.0	4.0	4.0	4	4	4	4.0	4.0	4.0	4	4	4	4.0	4.0	4.0	4.0,4.0,4.0	4.0,4.0,4.0	4.0,4.0,4.0	4.0,4.0,4.0	4.0,4.0,4.0	4.0,4.0,4.0	4.0,4.0,4.0	4.0,4.0,4.0	4.0,4.0,4.0	4.0,4.0,4.0	PRJNA294467	SAMN05545166	B2-2
Escherichia coli HVH 222 (4-2977443)	HVH 222 (4-2977443)	GCA_000459455.1	cecd8ff7132502a1d35693f61f4fe29f	5.15117	0.97	0.89	4	4	4	4.0	4.0	4.0	4.0	4.0	4.0	4	4	4	4.0	4.0	4.0	4.0	4.0	4.0	4	4	4	4.0	4.0	4.0	4	4	4	4.0	4.0	4.0	4.0,4.0,4.0	4.0,4.0,4.0	4.0,4.0,4.0	4.0,4.0,4.0	4.0,4.0,4.0	4.0,4.0,4.0	4.0,4.0,4.0	4.0,4.0,4.0	4.0,4.0,4.0	4.0,4.0,4.0	PRJNA186249	SAMN01885860	B2-2
[truncated: 9,557 more rows]
