# Supplementary material for: Mash-based analyses of Escherichia coli genomes reveal 14 distinct phylogroups
Source: Commun Biol. 2021 Jan 26;4:117. doi: 10.1038/s42003-020-01626-5 (PMC7838162; doi:10.1038/s42003-020-01626-5)
Supplement: Supplementary file 4 — Supplementary Data 2 [file 42003_2020_1626_MOESM4_ESM.csv]

Read	Phylogroup	Mash_dist	Hits to number of phylogroups
DRR001003_pass_1	A	0.0106545	12
DRR001940_pass	A	0.0159595	6
DRR001941_pass	A	0.00312935	14
DRR001943_pass	A	0.010187799999999999	12
DRR001944_pass	B1	0.0217795	14
DRR001945_pass	B1	0.0173181	14
DRR001946_pass	B1	0.0253138	5
DRR001947_pass	B1	0.0217304	11
DRR001948_pass	B2-1	0.0126017	11
DRR001949_pass	B2-1	0.00852263	14
DRR001950_pass	B2-1	0.038398	1
DRR001951_pass	B2-1	0.0179508	4
DRR002013_pass_1	A	0.0156268	11
DRR002014_pass_1	A	0.00759618	14
DRR002015_pass_1	A	0.007384100000000001	14
DRR002016_pass_1	A	0.012209399999999999	12
DRR002017_pass_1	A	0.010458	13
DRR002018_pass_1	A	0.0157626	11
DRR002019_pass_1	A	0.0171149	9
DRR002020_pass_1	A	0.0164933	11
DRR002021_pass_1	A	0.0224349	4
DRR002022_pass_1	A	0.0146989	12
DRR002023_pass_1	A	0.0126819	12
DRR002024_pass_1	A	0.0167308	11
DRR002025_pass_1	A	0.018077	8
DRR002026_pass_1	A	0.0118562	12
DRR002027_pass_1	A	0.0108615	12
DRR002028_pass_1	A	0.00766617	14
DRR002029_pass_1	A	0.0106759	13
DRR002030_pass_1	A	0.017458500000000002	9
DRR002031_pass_1	A	0.00831544	14
DRR002032_pass_1	A	0.009341799999999999	14
DRR002033_pass_1	A	0.00639579	14
DRR002034_pass_1	A	0.015007399999999999	12
DRR002035_pass_1	A	0.00692424	14
DRR002036_pass_1	A	0.017440900000000002	9
DRR002037_pass_1	A	0.0206595	5
DRR002038_pass_1	A	0.0128672	12
DRR002039_pass_1	A	0.0151395	11
DRR002040_pass_1	A	0.0173181	9
DRR002041_pass_1	A	0.011053200000000001	12
DRR002042_pass_1	A	0.0174351	9
DRR002043_pass_1	A	0.0184965	7
DRR002044_pass_1	A	0.013619899999999999	12
DRR002045_pass_1	A	0.019467099999999998	7
DRR002046_pass_1	A	0.024284	3
DRR002047_pass_1	A	0.0176589	9
DRR002048_pass_1	A	0.0212234	5
DRR002049_pass_1	A	0.0126677	12
DRR002050_pass_1	A	0.0167024	11
DRR002051_pass_1	A	0.0162415	11
DRR002052_pass_1	A	0.021024900000000003	5
DRR002053_pass_1	A	0.0158554	11
DRR002054_pass_1	A	0.00347801	14
DRR002055_pass_1	A	0.00452404	14
DRR002056_pass_1	A	0.0167137	11
DRR015800_pass_1	B1	0.0372366	3
DRR015801_pass_1	B1	0.035798500000000004	7
DRR015802_pass_1	B1	0.0214305	12
DRR015803_pass_1	B1	0.0311144	6
DRR015804_pass_1	A	0.0295084	6
DRR015805_pass_1	B1	0.030246299999999997	6
DRR015806_pass_1	B2-2	0.026436599999999998	3
DRR015807_pass_1	C	0.0217725	12
DRR015808_pass_1	B1	0.021821700000000003	12
DRR015809_pass_1	B2-2	0.0285788	3
DRR015810_pass_1	A	0.0212372	12
DRR015910_pass_1	A	0.03655119999999999	1
DRR015915_pass_1	Shig2	0.029631599999999998	7
DRR015916_pass_1	Shig2	0.0323224	5
DRR015917_pass_1	Shig2	0.0360353	5
DRR015918_pass_1	Shig2	0.034846800000000004	5
DRR015919_pass_1	B1	0.033880900000000005	7
DRR015920_pass_1	Shig2	0.0325957	5
DRR015921_pass_1	B1	0.0338037	7
DRR015922_pass_1	Shig2	0.0330106	5
DRR015923_pass_1	B1	0.036757599999999994	5
DRR015924_pass_1	Shig1	0.0289839	5
DRR015925_pass_1	Shig1	0.035052999999999994	6
DRR015926_pass_1	Shig1	0.0266909	7
DRR015928_pass_1	Shig1	0.0271809	5
DRR015929_pass_1	B1	0.0355986	5
DRR015931_pass_1	Shig1	0.0360353	5
DRR015932_pass_1	Shig2	0.026419799999999997	11
DRR015933_pass_1	Shig2	0.029188799999999997	7
DRR015934_pass_1	Shig2	0.029048900000000002	7
DRR015935_pass_1	Shig2	0.029774400000000003	7
DRR015988_pass_1	Shig2	0.039552199999999996	3
DRR015992_pass_1	B1	0.0241987	12
DRR015993_pass_1	Shig2	0.0365754	4
DRR015994_pass_1	Shig1	0.0361426	4
DRR015995_pass_1	Shig2	0.0372366	3
DRR015996_pass_1	Shig2	0.038039800000000006	3
DRR015997_pass_1	Shig2	0.0386176	3
DRR015998_pass_1	Shig1	0.0244632	3
DRR015999_pass_1	Shig1	0.0282699	1
DRR016000_pass_1	Shig1	0.025778500000000003	1
DRR016001_pass_1	Shig1	0.0263188	1
DRR016002_pass_1	Shig1	0.032072500000000004	1
DRR016003_pass_1	Shig1	0.030392400000000003	1
DRR016004_pass_1	Shig1	0.017807299999999998	7
DRR016005_pass_1	Shig1	0.028651999999999997	1
DRR016006_pass_1	Shig1	0.025655400000000002	1
DRR016007_pass_1	Shig1	0.017440900000000002	7
DRR016008_pass_1	Shig2	0.031814499999999996	5
DRR016009_pass_1	Shig1	0.017807299999999998	6
DRR016010_pass_1	Shig1	0.0161416	7
DRR016011_pass_1	Shig2	0.0377235	1
DRR016012_pass_1	Shig2	0.0341695	1
DRR016013_pass_1	B1	0.0388127	1
DRR016068_pass_1	B1	0.0273812	8
DRR018434_pass_1	A	0.015915600000000002	14
DRR018435_pass_1	A	0.0146782	14
DRR018436_pass_1	B2-1	0.00476547	14
DRR018437_pass_1	B1	0.0158007	14
DRR018438_pass_1	B2-2	0.0123068	14
DRR018439_pass_1	D1	0.00374715	14
DRR018440_pass_1	A	0.00776237	14
DRR018441_pass_1	A	0.01317	14
DRR018442_pass_1	B2-2	0.012414	14
DRR018443_pass_1	B1	0.00624457	14
DRR018444_pass_1	B1	0.0155511	14
DRR018445_pass_1	A	0.00673003	14
DRR018446_pass_1	A	0.00589869	14
DRR018447_pass_1	B2-1	0.0123673	14
DRR018448_pass_1	B2-2	0.00392689	14
DRR018449_pass_1	B2-2	0.0120803	14
DRR018450_pass_1	B1	0.010171	14
DRR018451_pass_1	B1	0.00744602	14
DRR018452_pass_1	B1	0.00617624	14
DRR018453_pass_1	B1	0.0113352	14
DRR018454_pass_1	G	0.00643725	14
DRR018455_pass_1	B1	0.0110357	14
DRR021342_pass_1	A	0.032	1
DRR021344_pass_1	A	0.0378496	1
DRR021346_pass_1	A	0.026276799999999996	2
DRR021348_pass_1	A	0.033958300000000004	1
DRR021350_pass_1	A	0.0235718	3
DRR021352_pass_1	A	0.0372366	1
DRR021572_pass_1	A	0.0177716	11
DRR021574_pass_1	A	0.0106931	14
DRR021576_pass_1	A	0.0103182	14
DRR021578_pass_1	A	0.010229799999999999	14
DRR021580_pass_1	A	0.010200399999999998	14
DRR021582_pass_1	A	0.0173065	11
DRR021584_pass_1	A	0.0167649	11
DRR021586_pass_1	A	0.019467099999999998	7
DRR021588_pass_1	A	0.0189988	9
DRR021590_pass_1	A	0.00866199	14
DRR021592_pass_1	A	0.00998745	14
DRR021594_pass_1	A	0.0106502	14
DRR021596_pass_1	A	0.0098715	14
DRR021598_pass_1	A	0.0140694	12
DRR021600_pass_1	A	0.012048200000000002	13
DRR021602_pass_1	A	0.012432700000000001	12
DRR021604_pass_1	A	0.017873	11
DRR021606_pass_1	A	0.0174233	11
DRR021608_pass_1	A	0.0156214	12
DRR021610_pass_1	A	0.0151554	12
DRR021612_pass_1	A	0.0159266	12
DRR021614_pass_1	A	0.0113174	14
DRR021616_pass_1	A	0.00909007	14
DRR021618_pass_1	A	0.014559200000000001	12
DRR021620_pass_1	A	0.011724700000000001	14
DRR021622_pass_1	A	0.0160035	12
DRR021624_pass_1	A	0.016125	12
DRR021626_pass_1	A	0.014003899999999998	12
DRR021628_pass_1	A	0.0157517	12
DRR021630_pass_1	A	0.0106159	14
DRR021632_pass_1	A	0.011756399999999998	14
DRR021634_pass_1	A	0.00999575	14
DRR021636_pass_1	A	0.00992111	14
DRR021638_pass_1	A	0.018768	9
DRR021640_pass_1	A	0.0147874	12
DRR021642_pass_1	A	0.0134085	12
DRR021644_pass_1	A	0.0145643	12
DRR021646_pass_1	A	0.00986324	14
DRR021648_pass_1	A	0.010475	14
DRR021650_pass_1	A	0.0100498	14
DRR021652_pass_1	A	0.0108962	14
DRR021766_pass_1	A	0.00758883	14
DRR021767_pass_1	A	0.00687462	14
DRR021768_pass_1	A	0.00771421	14
DRR021769_pass_1	A	0.00742049	14
DRR021770_pass_1	A	0.0085342	14
DRR021771_pass_1	A	0.00524853	14
DRR021772_pass_1	A	0.00703816	14
DRR021773_pass_1	A	0.00613537	14
DRR021774_pass_1	A	0.0117836	12
DRR021775_pass_1	A	0.00868142	14
DRR021776_pass_1	A	0.00964976	14
DRR021777_pass_1	A	0.0079637	14
DRR021778_pass_1	A	0.00831544	14
DRR021779_pass_1	A	0.0103351	13
DRR021780_pass_1	A	0.00947089	14
DRR021781_pass_1	A	0.0103098	13
DRR021782_pass_1	A	0.00725002	14
DRR021783_pass_1	A	0.00898711	14
DRR021784_pass_1	A	0.00790009	14
DRR021785_pass_1	A	0.0111057	12
DRR021786_pass_1	A	0.00831544	14
DRR021787_pass_1	A	0.0118608	12
DRR021788_pass_1	A	0.0237385	2
DRR021789_pass_1	A	0.0138235	11
DRR021790_pass_1	A	0.011468700000000002	12
DRR021791_pass_1	A	0.00646147	14
DRR021792_pass_1	A	0.0108832	12
DRR021793_pass_1	A	0.00877107	14
DRR022997_pass_1	B1	0.028369400000000003	5
DRR022998_pass_1	B1	0.0382311	2
DRR029585_pass	A	0.0074935	14
DRR029586_pass	A	0.015018	11
DRR029587_pass	A	0.010603	12
DRR029589_pass	A	0.0175585	8
DRR029590_pass	A	0.020626	5
DRR029591_pass	A	0.024525799999999997	3
DRR029592_pass	A	0.013015700000000002	12
DRR031234_pass_1	B1	0.009454700000000002	14
DRR031235_pass_1	B1	0.014059299999999999	14
DRR031236_pass_1	D2	0.0110226	14
DRR031237_pass_1	B1	0.010952799999999999	14
DRR031238_pass_1	A	0.0142162	14
DRR031239_pass_1	A	0.0102634	14
DRR031240_pass_1	B2-2	0.019984000000000002	6
DRR031241_pass_1	B2-1	0.0097932	14
DRR031242_pass_1	A	0.00950735	14
DRR031243_pass_1	D3	0.023768900000000003	14
DRR031244_pass_1	B1	0.011344	14
DRR031245_pass_1	B2-2	0.015899200000000002	14
DRR031246_pass_1	B1	0.012521700000000002	14
DRR031247_pass_1	B1	0.015113	14
DRR031248_pass_1	B1	0.012084899999999999	14
DRR031250_pass_1	B2-2	0.0149129	14
DRR033768_pass_1	B1	0.014003899999999998	13
DRR033769_pass_1	B1	0.011974799999999999	14
DRR033770_pass_1	B2-2	0.016623	10
DRR033771_pass_1	B2-2	0.015213800000000001	12
DRR033772_pass_1	B2-2	0.0159815	12
DRR033773_pass_1	B2-2	0.0172018	11
DRR033774_pass_1	A	0.011468700000000002	14
DRR033775_pass_1	A	0.0127815	14
DRR033776_pass_1	A	0.014970600000000002	14
DRR033777_pass_1	B2-2	0.0156756	12
DRR033778_pass_1	D1	0.00848024	14
DRR033779_pass_1	B2-2	0.016566499999999998	12
DRR033780_pass_1	A	0.0124654	14
DRR033781_pass_1	B1	0.013988800000000001	14
DRR033782_pass_1	B2-2	0.0133254	14
DRR033783_pass_1	B2-2	0.016976599999999998	11
DRR033784_pass_1	B2-2	0.01485	14
DRR033785_pass_1	B2-2	0.020834799999999997	12
DRR033786_pass_1	B2-1	0.0259767	3
DRR033787_pass_1	B2-2	0.0167535	9
DRR033788_pass_1	B2-1	0.00991697	12
DRR033789_pass_1	B2-2	0.0155727	12
DRR033790_pass_1	B2-2	0.0162193	10
DRR033791_pass_1	B2-2	0.014059299999999999	14
DRR033869_pass_1	B2-1	0.00605049	14
DRR033870_pass_1	B2-1	0.00779578	12
DRR033871_pass_1	B2-1	0.00789635	12
DRR033872_pass_1	B2-1	0.00750082	11
DRR033873_pass_1	B2-1	0.0090861	9
DRR033874_pass_1	B2-1	0.013511500000000001	5
DRR033875_pass_1	B2-1	0.00415419	14
DRR033876_pass_1	B2-1	0.00845332	11
DRR033877_pass_1	B2-1	0.0066005	13
DRR033878_pass_1	B2-1	0.008050100000000001	12
DRR033879_pass_1	B2-1	0.00574147	14
DRR033880_pass_1	B2-1	0.00408113	14
DRR033881_pass_1	B2-1	0.00437209	14
DRR033882_pass_1	B2-1	0.00665991	13
DRR033883_pass_1	B2-1	0.00387278	14
DRR033884_pass_1	B2-1	0.00445255	14
DRR033885_pass_1	B2-1	0.00519027	14
DRR033886_pass_1	B2-1	0.00494311	14
DRR033887_pass_1	B2-1	0.00491444	14
DRR033888_pass_1	B2-1	0.00506787	14
DRR033889_pass_1	B2-1	0.0034603999999999998	14
DRR033890_pass_1	B2-1	0.00411458	14
DRR033891_pass_1	B2-1	0.00502299	14
DRR033892_pass_1	B2-1	0.00417861	14
DRR033893_pass_1	B2-1	0.00428891	14
DRR033894_pass_1	B2-1	0.00458644	14
DRR033895_pass_1	B2-1	0.00532326	14
DRR033896_pass_1	B2-1	0.00512897	14
DRR033897_pass_1	B2-1	0.00386077	14
DRR033898_pass_1	B2-1	0.006942	13
DRR033899_pass_1	B2-1	0.0135311	5
DRR033900_pass_1	B2-1	0.0109441	6
DRR033901_pass_1	B2-1	0.0205791	2
DRR033902_pass_1	B2-1	0.020147799999999997	2
DRR033903_pass_1	B2-1	0.013078200000000002	5
DRR033904_pass_1	B2-1	0.0309546	1
DRR033905_pass_1	B2-1	0.0229306	2
DRR033906_pass_1	B2-1	0.0164427	3
DRR033907_pass_1	B2-1	0.0154435	3
DRR033908_pass_1	B2-1	0.022499900000000003	2
DRR033909_pass_1	B2-1	0.0174938	2
DRR033910_pass_1	B2-1	0.015578100000000001	3
DRR033911_pass_1	B2-1	0.020180700000000003	2
DRR033912_pass_1	B2-1	0.018343599999999998	2
DRR033913_pass_1	B2-1	0.014559200000000001	4
DRR033914_pass_1	B2-1	0.00702746	13
DRR033915_pass_1	B2-1	0.0079712	12
DRR033916_pass_1	B2-1	0.00636476	13
DRR033917_pass_1	B2-1	0.00734777	12
DRR033918_pass_1	B2-1	0.006864	13
DRR033919_pass_1	B2-1	0.00659353	13
DRR033920_pass_1	B2-1	0.00601327	14
DRR033921_pass_1	B2-1	0.0112466	6
DRR033922_pass_1	B2-1	0.00942642	9
DRR033923_pass_1	B2-1	0.0086193	12
DRR033924_pass_1	B2-1	0.00781064	12
DRR033925_pass_1	B2-1	0.00457082	14
DRR033926_pass_1	B2-1	0.00849179	10
DRR033927_pass_1	B2-1	0.00713841	12
DRR033928_pass_1	B2-1	0.0100957	14
DRR033929_pass_1	B2-1	0.00732238	12
DRR033930_pass_1	B2-1	0.00749716	12
DRR033931_pass_1	B2-1	0.00686046	13
DRR033932_pass_1	B2-1	0.00617965	14
DRR033933_pass_1	B2-1	0.011571600000000001	6
DRR033934_pass_1	B2-1	0.00639579	13
DRR035999_pass_1	A	0.012924600000000001	12
DRR036000_pass_1	A	0.0264704	2
DRR036001_pass_1	A	0.0315283	1
DRR036005_pass_1	A	0.0191307	7
DRR036006_pass_1	A	0.022557900000000002	4
DRR036007_pass_1	A	0.0166004	11
DRR037715_pass_1	B1	0.00991697	14
DRR037716_pass_1	O157	0.00251903	14
DRR037717_pass_1	O157	0.00233407	14
DRR037718_pass_1	O157	0.00335809	14
DRR037719_pass_1	O157	0.0027876	14
DRR037720_pass_1	O157	0.00256906	14
DRR037721_pass_1	O157	0.00194597	14
DRR037722_pass_1	O157	0.00294623	14
DRR037723_pass_1	A	0.0157789	14
DRR037724_pass_1	O157	0.00187636	14
DRR037725_pass_1	O157	0.00211043	14
DRR037726_pass_1	O157	0.00197282	14
DRR037727_pass_1	O157	0.00281864	14
DRR037728_pass_1	O157	0.00197013	14
DRR037729_pass_1	O157	0.0020024	14
DRR037730_pass_1	O157	0.00245807	14
DRR037731_pass_1	O157	0.00354859	14
DRR037732_pass_1	O157	0.00222733	14
DRR037733_pass_1	O157	0.0022028000000000004	14
DRR037734_pass_1	O157	0.00206984	14
DRR037735_pass_1	O157	0.00233407	14
DRR037736_pass_1	O157	0.00269199	14
DRR037737_pass_1	O157	0.00271444	14
DRR037738_pass_1	O157	0.00244425	14
DRR037739_pass_1	O157	0.00196476	14
DRR037740_pass_1	O157	0.00224644	14
DRR037741_pass_1	O157	0.00264159	14
DRR037742_pass_1	O157	0.00219735	14
DRR037743_pass_1	O157	0.00172211	14
DRR037744_pass_1	O157	0.00151953	14
DRR037745_pass_1	O157	0.0016587	14
DRR037746_pass_1	O157	0.00312359	14
DRR037747_pass_1	O157	0.00369655	14
DRR037748_pass_1	O157	0.00210501	14
DRR037749_pass_1	O157	0.00369061	14
DRR037750_pass_1	O157	0.00409329	14
DRR037751_pass_1	O157	0.00421224	14
DRR037752_pass_1	O157	0.00221097	14
DRR037753_pass_1	O157	0.00327087	14
DRR037754_pass_1	O157	0.00328828	14
DRR037755_pass_1	O157	0.00389981	14
DRR037756_pass_1	O157	0.00315237	14
DRR050994_pass_1	B2-1	0.00631316	13
DRR050995_pass_1	B2-1	0.00762562	12
DRR050996_pass_1	B2-1	0.00888862	11
DRR050997_pass_1	B2-1	0.00842259	11
DRR050998_pass_1	B2-1	0.00690296	13
DRR050999_pass_1	B2-1	0.00941027	9
DRR051000_pass_1	B2-1	0.00712406	12
DRR051001_pass_1	B2-1	0.016696700000000002	3
DRR051002_pass_1	B2-1	0.010166799999999998	8
DRR051003_pass_1	B2-1	0.0100415	9
DRR051004_pass_1	B2-1	0.010831200000000001	8
DRR051005_pass_1	B2-1	0.00836129	11
DRR051006_pass_1	B2-1	0.00925753	9
DRR051007_pass_1	B2-1	0.00924552	9
DRR051008_pass_1	B2-1	0.00843411	12
DRR051009_pass_1	B2-1	0.0089516	9
DRR051010_pass_1	B2-1	0.00858444	10
DRR051011_pass_1	B2-1	0.010424	8
DRR051012_pass_1	B2-1	0.00976443	9
DRR051013_pass_1	B2-1	0.010736200000000001	6
DRR051014_pass_1	B2-1	0.0119109	6
DRR051015_pass_1	B2-1	0.0122187	6
DRR051016_pass_1	B2-1	0.00926955	10
DRR051017_pass_1	B2-1	0.00948303	9
DRR051018_pass_1	B2-1	0.009402200000000001	9
DRR051019_pass_1	B2-1	0.010479299999999999	6
DRR051020_pass_1	B2-1	0.00931367	9
DRR051021_pass_1	B2-1	0.00976443	9
DRR051022_pass_1	B2-1	0.00903061	9
DRR051023_pass_1	B2-1	0.00804257	12
DRR051024_pass_1	B2-1	0.013728899999999999	4
DRR051025_pass_1	B2-1	0.006942	12
DRR051026_pass_1	B2-1	0.00869309	10
DRR051027_pass_1	B2-1	0.00978087	9
DRR051028_pass_1	B2-1	0.0140845	4
DRR051029_pass_1	B2-1	0.00897132	9
DRR051030_pass_1	B2-1	0.017011099999999998	3
DRR051031_pass_1	B2-1	0.00932572	9
DRR051032_pass_1	B2-1	0.014399799999999999	4
DRR051033_pass_1	B2-1	0.010805200000000001	6
DRR051034_pass_1	B2-1	0.00942238	9
DRR051035_pass_1	B2-1	0.009588600000000001	9
DRR051036_pass_1	B2-1	0.0131361	5
DRR051037_pass_1	B2-1	0.013973699999999999	4
DRR051038_pass_1	B2-1	0.016691	2
DRR051039_pass_1	B2-1	0.00757413	12
DRR051040_pass_1	B2-1	0.0149864	3
DRR051041_pass_1	B2-1	0.0144511	4
DRR051042_pass_1	B2-1	0.019769400000000003	2
DRR051043_pass_1	B2-1	0.020174200000000003	2
DRR051044_pass_1	B2-1	0.020115	2
DRR051045_pass_1	B2-1	0.0149496	3
DRR051046_pass_1	B2-1	0.0115447	6
DRR057883_pass_1	O157	0.019156	3
DRR057884_pass_1	O157	0.00343404	14
DRR057885_pass_1	O157	0.00312935	14
DRR057886_pass_1	O157	0.00248298	14
DRR057887_pass_1	O157	0.00316102	14
DRR057888_pass_1	O157	0.00316102	14
DRR057889_pass_1	O157	0.00342818	14
DRR057890_pass_1	O157	0.00191113	14
DRR057891_pass_1	O157	0.00262204	14
DRR057892_pass_1	O157	0.0227838	2
DRR057893_pass_1	O157	0.00275942	14
DRR057894_pass_1	O157	0.00307478	14
DRR057895_pass_1	O157	0.00272286	14
DRR057896_pass_1	O157	0.00296332	14
DRR057897_pass_1	O157	0.00272006	14
DRR057898_pass_1	O157	0.00156142	14
DRR057899_pass_1	O157	0.00164026	14
DRR057900_pass_1	O157	0.00266958	14
DRR057901_pass_1	O157	0.00246637	14
DRR057902_pass_1	O157	0.00192988	14
DRR057903_pass_1	O157	0.00143606	14
DRR057904_pass_1	O157	0.0025468000000000005	14
DRR057905_pass_1	O157	0.00251625	14
DRR057906_pass_1	O157	0.00298898	14
DRR057907_pass_1	O157	0.00468044	14
DRR057908_pass_1	O157	0.00329699	14
DRR057909_pass_1	O157	0.00233956	14
DRR057910_pass_1	O157	0.00341941	14
DRR057911_pass_1	O157	0.00376205	14
DRR057912_pass_1	O157	0.00245254	14
DRR057913_pass_1	O157	0.00238632	14
DRR057914_pass_1	O157	0.00431967	14
DRR057915_pass_1	O157	0.0022600999999999997	14
DRR057916_pass_1	O157	0.00189775	14
DRR057917_pass_1	O157	0.00379191	14
DRR057918_pass_1	O157	0.00215383	14
DRR057919_pass_1	O157	0.00361649	14
DRR057920_pass_1	O157	0.00364018	14
DRR057921_pass_1	O157	0.0033784999999999996	14
DRR057922_pass_1	O157	0.019763	3
DRR058066_pass_1	A	0.0396862	1
DRR061424_pass_1	B2-1	0.00333188	14
DRR061430_pass_1	D1	0.00554929	14
DRR061431_pass_1	B2-1	0.00693489	13
DRR061432_pass_1	B2-1	0.00555259	14
DRR061433_pass_1	B2-1	0.00550978	14
DRR061434_pass_1	B2-1	0.0058819	14
DRR061435_pass_1	B2-1	0.00891615	14
DRR061436_pass_1	B2-1	0.00462711	14
DRR061437_pass_1	B2-1	0.00426741	14
DRR061438_pass_1	B2-1	0.00771051	12
DRR061439_pass_1	D3	0.0174233	14
DRR061440_pass_1	B2-1	0.00980143	9
DRR061441_pass_1	B2-1	0.00389681	14
DRR061442_pass_1	D3	0.00641305	14
DRR061443_pass_1	B2-1	0.00912186	10
DRR061444_pass_1	B2-2	0.018083000000000002	14
DRR061445_pass_1	A	0.0212166	12
DRR061446_pass_1	B2-1	0.00898316	11
DRR061447_pass_1	B2-1	0.00392689	14
DRR061448_pass_1	B2-1	0.00318986	14
DRR061449_pass_1	B2-1	0.00325058	14
DRR061450_pass_1	B2-1	0.00818989	11
DRR061451_pass_1	B2-1	0.00343989	14
DRR061453_pass_1	B2-1	0.0033056999999999995	14
DRR061454_pass_1	D1	0.00691005	14
DRR061455_pass_1	B2-1	0.00598287	14
DRR061456_pass_1	B2-1	0.00557898	14
DRR061457_pass_1	B2-1	0.00376205	14
DRR061458_pass_1	B2-1	0.00733688	12
DRR061459_pass_1	F	0.0158937	14
DRR061460_pass_1	B2-1	0.0036460999999999998	14
DRR061461_pass_1	B2-1	0.00415114	14
DRR061462_pass_1	B2-1	0.00296332	14
DRR061463_pass_1	B2-1	0.011499899999999999	6
DRR061464_pass_1	A	0.013432900000000001	14
DRR061465_pass_1	F	0.010974600000000001	14
DRR061466_pass_1	B2-1	0.00897132	10
DRR061467_pass_1	A	0.0091537	14
DRR061468_pass_1	D3	0.00636476	14
DRR061469_pass_1	D3	0.00542119	14
DRR061470_pass_1	F	0.0156431	14
DRR061471_pass_1	A	0.0100498	14
DRR061472_pass_1	D3	0.0169593	14
DRR061473_pass_1	B2-1	0.00455521	14
DRR061474_pass_1	B1	0.019156	13
DRR061475_pass_1	B2-1	0.00352797	14
DRR061476_pass_1	D2	0.032999900000000006	11
DRR061477_pass_1	B1	0.0216953	12
DRR061478_pass_1	B2-2	0.0166004	9
DRR061479_pass_1	B2-2	0.011851700000000001	14
DRR061480_pass_1	D3	0.00568825	14
DRR061481_pass_1	B2-1	0.00924152	9
DRR061482_pass_1	B2-1	0.00449914	14
DRR061483_pass_1	B2-1	0.00191916	14
DRR061484_pass_1	B2-1	0.00342526	14
DRR061485_pass_1	B2-1	0.00419694	14
DRR061486_pass_1	B2-1	0.00670546	13
DRR061487_pass_1	B2-1	0.00512897	14
DRR061488_pass_1	D3	0.00994596	14
DRR061489_pass_1	A	0.0142162	14
DRR061490_pass_1	D3	0.00781064	14
DRR061491_pass_1	B2-1	0.00508072	14
DRR061492_pass_1	B2-1	0.00809533	12
DRR061493_pass_1	B2-1	0.00419694	14
DRR063286_pass_1	D1	0.00927356	14
DRR063287_pass_1	B2-2	0.015970500000000002	14
DRR063288_pass_1	B2-2	0.0193015	11
DRR063289_pass_1	B2-2	0.012915000000000001	14
DRR063290_pass_1	B2-2	0.0154327	13
DRR063291_pass_1	B2-2	0.014918100000000002	14
DRR063292_pass_1	B2-2	0.017166999999999998	12
DRR063293_pass_1	B2-2	0.017225	10
DRR063294_pass_1	B2-2	0.0168162	12
DRR063295_pass_1	B2-2	0.0212923	8
DRR063296_pass_1	B2-2	0.0154006	10
DRR063297_pass_1	B2-2	0.018228099999999997	11
DRR063298_pass_1	F	0.022119299999999998	14
DRR063299_pass_1	D1	0.011947399999999999	13
DRR063300_pass_1	D3	0.021597400000000003	14
DRR063301_pass_1	B2-1	0.013778700000000001	8
DRR063302_pass_1	B1	0.023586900000000004	12
DRR063303_pass_1	B1	0.01898	12
DRR063304_pass_1	B1	0.025484	7
DRR063305_pass_1	B1	0.0212785	13
DRR063306_pass_1	D3	0.0206327	14
DRR063307_pass_1	B2-2	0.0227618	4
DRR063308_pass_1	B2-2	0.0152404	12
DRR063309_pass_1	B1	0.0211685	12
DRR063310_pass_1	B1	0.0186875	12
DRR063311_pass_1	B1	0.017011099999999998	11
DRR063312_pass_1	B2-1	0.0143537	8
DRR063313_pass_1	B1	0.0174703	14
DRR063314_pass_1	B1	0.013541	12
DRR063315_pass_1	B1	0.0228644	11
DRR063316_pass_1	B1	0.018228099999999997	12
DRR063317_pass_1	B1	0.013354699999999999	12
DRR063318_pass_1	B1	0.0178252	14
DRR063319_pass_1	D3	0.023647400000000002	14
DRR063320_pass_1	B1	0.0193905	14
DRR063321_pass_1	D3	0.021863999999999998	14
DRR063322_pass_1	B1	0.015293600000000001	14
DRR063323_pass_1	D2	0.018294900000000003	14
DRR063324_pass_1	B1	0.0186442	14
DRR063325_pass_1	B1	0.019422400000000003	12
DRR063326_pass_1	B2-1	0.0147405	8
DRR063327_pass_1	B2-2	0.0173065	10
DRR063328_pass_1	B2-2	0.018484200000000003	7
DRR063329_pass_1	B2-2	0.0245572	3
DRR063330_pass_1	D1	0.012446700000000002	12
DRR063331_pass_1	B2-2	0.0223916	4
DRR063332_pass_1	B2-2	0.020720099999999998	4
DRR063333_pass_1	B1	0.0128481	12
DRR063334_pass_1	B1	0.0205122	12
DRR063335_pass_1	B1	0.0193079	12
DRR063336_pass_1	F	0.026209899999999998	12
DRR063337_pass_1	A	0.016058600000000003	12
DRR063338_pass_1	B1	0.014860499999999999	12
DRR063339_pass_1	F	0.0230782	14
DRR063340_pass_1	B1	0.0191434	10
DRR063341_pass_1	A	0.015497200000000001	14
DRR063342_pass_1	B1	0.013913499999999999	12
DRR063343_pass_1	B1	0.012418700000000001	14
DRR063344_pass_1	A	0.0209229	12
DRR063345_pass_1	A	0.0155296	13
DRR063346_pass_1	A	0.0260847	12
DRR063347_pass_1	B1	0.021555599999999998	12
DRR063348_pass_1	B1	0.0131216	14
DRR063349_pass_1	G	0.00963344	14
DRR063350_pass_1	B1	0.0184965	14
DRR063351_pass_1	A	0.021437400000000002	12
DRR063352_pass_1	B1	0.0145179	14
DRR063353_pass_1	B2-1	0.0116616	12
DRR063354_pass_1	A	0.018368000000000002	14
DRR063355_pass_1	B1	0.015719	12
DRR063356_pass_1	D2	0.010534700000000001	14
DRR063357_pass_1	B2-2	0.0217444	7
DRR063358_pass_1	A	0.0209841	9
DRR063359_pass_1	B2-2	0.0312551	2
DRR063360_pass_1	B2-2	0.0247541	7
DRR063361_pass_1	B2-2	0.0144922	14
DRR063362_pass_1	B1	0.0124514	13
DRR063363_pass_1	D1	0.0102214	14
DRR063364_pass_1	A	0.0238986	12
DRR063365_pass_1	B1	0.018083000000000002	12
DRR063366_pass_1	A	0.0226305	12
DRR063367_pass_1	D1	0.0125405	14
DRR063368_pass_1	B1	0.0189362	12
DRR063369_pass_1	D1	0.024518	2
DRR063370_pass_1	B2-1	0.0172832	12
DRR063371_pass_1	B1	0.0200429	12
DRR063372_pass_1	B1	0.0162749	14
DRR063373_pass_1	B1	0.016782	14
DRR063374_pass_1	A	0.0171265	14
DRR063375_pass_1	B1	0.016611700000000004	12
DRR063376_pass_1	A	0.015954	12
DRR063377_pass_1	A	0.0170283	12
DRR063378_pass_1	B2-1	0.0210727	4
DRR063379_pass_1	B2-1	0.0122929	12
DRR063380_pass_1	B1	0.0233612	10
DRR063381_pass_1	B2-2	0.0172599	11
DRR063382_pass_1	B2-2	0.012625200000000001	6
DRR063383_pass_1	B2-2	0.013728899999999999	14
DRR063384_pass_1	D1	0.0163642	14
DRR063385_pass_1	G	0.0148657	12
DRR063386_pass_1	B2-2	0.010166799999999998	10
DRR063387_pass_1	B2-2	0.018173599999999998	14
DRR063388_pass_1	B2-2	0.0129725	6
DRR063389_pass_1	B2-2	0.0187742	6
DRR063390_pass_1	B2-2	0.0203062	5
DRR063391_pass_1	B2-2	0.018064900000000002	9
DRR063392_pass_1	B2-2	0.0203924	6
DRR063393_pass_1	B1	0.014569499999999999	14
DRR063394_pass_1	B1	0.015416599999999999	14
DRR063395_pass_1	D3	0.0247304	13
DRR063396_pass_1	B1	0.019524700000000002	12
DRR063397_pass_1	A	0.0202269	12
DRR063398_pass_1	B1	0.015007399999999999	14
DRR063399_pass_1	D1	0.017184400000000002	9
DRR063400_pass_1	A	0.0176707	13
DRR063401_pass_1	B2-2	0.0198213	7
DRR063402_pass_1	B1	0.017248199999999998	14
DRR063403_pass_1	B1	0.0156214	14
DRR063404_pass_1	A	0.014621200000000003	13
DRR063405_pass_1	B2-2	0.0234513	5
DRR063406_pass_1	B1	0.0170226	14
DRR063407_pass_1	B2-1	0.0182645	5
DRR063408_pass_1	A	0.0209025	12
DRR063409_pass_1	A	0.0189737	12
DRR063410_pass_1	A	0.0169478	12
DRR063411_pass_1	A	0.0216673	12
DRR063412_pass_1	D3	0.025249200000000003	11
DRR063413_pass_1	D1	0.013242700000000001	14
DRR063414_pass_1	B2-2	0.0231079	6
DRR063415_pass_1	B2-2	0.0287438	3
DRR063416_pass_1	B2-2	0.016414599999999998	12
DRR063417_pass_1	B2-2	0.020875400000000002	6
DRR063418_pass_1	B2-2	0.021141099999999996	8
DRR063419_pass_1	B2-2	0.025860900000000003	3
DRR063420_pass_1	B2-2	0.022586900000000004	4
DRR063421_pass_1	B2-2	0.0244007	3
DRR063422_pass_1	B2-2	0.0262517	3
DRR063423_pass_1	B2-2	0.0190113	6
DRR063424_pass_1	B2-2	0.0220197	5
DRR063425_pass_1	F	0.026572000000000002	10
DRR063426_pass_1	B2-1	0.0112422	12
DRR063427_pass_1	B1	0.015970500000000002	14
DRR063428_pass_1	D3	0.016930599999999997	14
DRR063429_pass_1	B2-2	0.023891	4
DRR063430_pass_1	B2-2	0.019346000000000002	5
DRR063431_pass_1	B1	0.021161700000000002	12
DRR063432_pass_1	B2-1	0.014528200000000002	8
DRR063433_pass_1	B1	0.00903061	14
DRR063434_pass_1	B1	0.0108962	14
DRR063435_pass_1	B1	0.0172308	14
DRR063436_pass_1	D3	0.024746200000000003	14
DRR063437_pass_1	B1	0.0115492	14
DRR063438_pass_1	D2	0.012753	14
DRR063439_pass_1	B1	0.013344899999999998	14
DRR063440_pass_1	B1	0.0101333	14
DRR063441_pass_1	B2-1	0.00938608	14
DRR063442_pass_1	B2-2	0.0193905	7
DRR063443_pass_1	B1	0.0104155	14
DRR063444_pass_1	B1	0.011612	14
DRR063445_pass_1	F	0.0212785	14
DRR063446_pass_1	A	0.0205925	12
DRR063447_pass_1	B1	0.0101375	14
DRR063448_pass_1	B1	0.00845332	14
DRR063449_pass_1	G	0.00341648	14
DRR063450_pass_1	B1	0.0118744	14
DRR063451_pass_1	A	0.014975899999999999	14
DRR063452_pass_1	B1	0.00858444	14
DRR063453_pass_1	B2-1	0.00561864	14
DRR063454_pass_1	A	0.0123487	14
DRR063455_pass_1	B1	0.00479074	14
DRR063456_pass_1	D2	0.00499419	14
DRR063457_pass_1	B2-2	0.0169077	10
DRR063458_pass_1	D1	0.0121263	14
DRR063459_pass_1	A	0.0139085	14
DRR063460_pass_1	B1	0.014487100000000001	14
DRR063461_pass_1	A	0.0161804	14
DRR063462_pass_1	D1	0.00499419	14
DRR063463_pass_1	B1	0.014150200000000002	14
DRR063464_pass_1	D1	0.00410241	14
DRR063465_pass_1	B2-1	0.012020600000000001	14
DRR063466_pass_1	B1	0.0115896	14
DRR063467_pass_1	B1	0.0103182	14
DRR063468_pass_1	B1	0.013296200000000001	14
DRR063469_pass_1	A	0.00962936	14
DRR063470_pass_1	B1	0.0114955	14
DRR063471_pass_1	A	0.00866199	14
DRR063472_pass_1	A	0.0079113	14
DRR063473_pass_1	B2-1	0.0126961	14
DRR063474_pass_1	B2-1	0.0069064999999999994	14
DRR063475_pass_1	B1	0.0111849	14
DRR063476_pass_1	B2-2	0.0191623	8
DRR063477_pass_1	B2-2	0.0180048	7
DRR063478_pass_1	D1	0.00986324	14
DRR063479_pass_1	G	0.00492081	14
DRR063480_pass_1	B2-2	0.0238833	3
DRR063481_pass_1	B2-2	0.017866999999999997	10
DRR063482_pass_1	B1	0.00944258	14
DRR063483_pass_1	B1	0.00973981	14
DRR063484_pass_1	D3	0.0155727	14
DRR063485_pass_1	B1	0.00857671	14
DRR063486_pass_1	A	0.014523099999999999	14
DRR063487_pass_1	B1	0.00846485	14
DRR063488_pass_1	D1	0.00515798	14
DRR063489_pass_1	A	0.010783599999999999	14
DRR063490_pass_1	B1	0.00842259	14
DRR063491_pass_1	B1	0.0100832	14
DRR063492_pass_1	A	0.00598287	14
DRR063493_pass_1	B1	0.00959675	14
DRR063494_pass_1	B2-1	0.005638499999999999	14
DRR063495_pass_1	A	0.0132378	14
DRR063496_pass_1	A	0.011535799999999999	14
DRR063497_pass_1	A	0.00698468	14
DRR063498_pass_1	A	0.0123673	14
DRR063499_pass_1	D3	0.015018	14
DRR065622_pass_1	B2-1	0.0172715	2
DRR065639_pass_1	B2-1	0.026853199999999997	1
DRR066618_pass_1	A	0.0341027	1
DRR066624_pass_1	A	0.038027	1
DRR066625_pass_1	A	0.035669	1
DRR066626_pass_1	A	0.038027	1
DRR066627_pass_1	A	0.0367454	1
DRR066628_pass_1	A	0.029414	1
DRR066629_pass_1	A	0.034869599999999994	1
DRR066633_pass_1	A	0.030598200000000002	1
DRR066640_pass_1	A	0.027830700000000003	2
DRR066641_pass_1	A	0.039418800000000004	1
DRR073015_pass_1	C	0.022842400000000002	4
DRR073016_pass_1	C	0.022012599999999997	6
DRR073017_pass_1	C	0.0324167	1
DRR073018_pass_1	C	0.034506199999999994	1
DRR073019_pass_1	C	0.033107199999999996	1
DRR073020_pass_1	C	0.0390353	1
DRR073022_pass_1	C	0.0320104	1
DRR073023_pass_1	C	0.0193842	7
DRR073024_pass_1	C	0.0167137	7
DRR073025_pass_1	C	0.0389172	1
DRR073026_pass_1	C	0.019030099999999998	6
DRR073027_pass_1	C	0.030894799999999997	1
DRR073028_pass_1	C	0.018986199999999998	7
DRR073029_pass_1	C	0.0192508	6
DRR073030_pass_1	C	0.017225	7
DRR073031_pass_1	C	0.0352955	1
DRR073033_pass_1	C	0.033107199999999996	1
DRR073034_pass_1	C	0.029132799999999997	1
DRR073035_pass_1	C	0.0220979	4
DRR073036_pass_1	C	0.030608	1
DRR073037_pass_1	C	0.0313762	1
DRR073038_pass_1	C	0.0238527	2
DRR073039_pass_1	C	0.0223197	4
DRR073040_pass_1	C	0.0389172	1
DRR075609_pass_1	B1	0.0177182	14
DRR075610_pass_1	D3	0.00870088	14
DRR075611_pass_1	B1	0.0186442	12
DRR075612_pass_1	A	0.030353300000000003	2
DRR075613_pass_1	B1	0.019269799999999997	12
DRR075614_pass_1	D3	0.0265296	11
DRR075615_pass_1	A	0.018582599999999998	13
DRR075616_pass_1	B1	0.0189112	13
DRR075617_pass_1	F	0.0185887	13
DRR075618_pass_1	B1	0.017753799999999997	13
DRR075619_pass_1	B1	0.028351299999999996	5
DRR075620_pass_1	A	0.0124935	14
DRR075621_pass_1	B1	0.0197048	12
DRR075622_pass_1	B1	0.0188239	14
DRR075623_pass_1	A	0.0116931	14
DRR075624_pass_1	D3	0.023891	14
DRR075625_pass_1	B1	0.016169299999999998	14
DRR075626_pass_1	D3	0.0326803	4
DRR075627_pass_1	D3	0.00911789	14
DRR075628_pass_1	B1	0.028524	5
DRR075629_pass_1	A	0.0313459	4
DRR075630_pass_1	D3	0.0212647	3
DRR075631_pass_1	B1	0.0280808	5
DRR075632_pass_1	D3	0.0159595	10
DRR075633_pass_1	A	0.0235039	8
DRR075634_pass_1	D3	0.018712200000000002	5
DRR075635_pass_1	F	0.0241137	7
DRR075636_pass_1	F	0.0241137	7
DRR075637_pass_1	D3	0.0213475	14
DRR075638_pass_1	D3	0.00907817	14
DRR075639_pass_1	D3	0.00894371	14
DRR075640_pass_1	A	0.013349799999999998	14
DRR075641_pass_1	F	0.013384	14
DRR075642_pass_1	D3	0.00994182	14
DRR075643_pass_1	F	0.015171299999999999	14
DRR075644_pass_1	B1	0.017902900000000003	14
DRR075645_pass_1	B1	0.0330535	4
DRR075646_pass_1	B1	0.023398699999999998	11
DRR075647_pass_1	D3	0.019769400000000003	14
DRR075676_pass_1	A	0.019633900000000003	7
DRR075677_pass_1	A	0.0224204	6
DRR075678_pass_1	A	0.020855099999999998	7
DRR075679_pass_1	A	0.020626	7
DRR075680_pass_1	A	0.0226815	6
DRR075681_pass_1	A	0.0211754	7
DRR075682_pass_1	A	0.020458900000000002	7
DRR075683_pass_1	A	0.022645099999999998	6
DRR075684_pass_1	A	0.0203592	7
DRR075685_pass_1	A	0.0205791	7
DRR075686_pass_1	A	0.0191181	7
DRR075687_pass_1	A	0.0199709	7
DRR075688_pass_1	A	0.019763	7
DRR075689_pass_1	A	0.0195375	7
DRR075690_pass_1	A	0.0203658	7
DRR075691_pass_1	A	0.020056	7
DRR075692_pass_1	A	0.0225216	6
DRR075693_pass_1	A	0.022197799999999997	6
DRR075694_pass_1	A	0.0220695	6
DRR075695_pass_1	A	0.0238757	4
DRR075696_pass_1	A	0.0250404	4
DRR075697_pass_1	A	0.0238757	4
DRR075698_pass_1	A	0.022842400000000002	6
DRR075699_pass_1	A	0.022827700000000003	6
DRR075700_pass_1	A	0.019698300000000002	7
DRR075701_pass_1	A	0.0202599	7
DRR075702_pass_1	A	0.0189362	9
DRR075703_pass_1	A	0.0179567	11
DRR075704_pass_1	A	0.019912299999999997	7
DRR075705_pass_1	A	0.0209841	7
DRR075706_pass_1	A	0.0202005	7
DRR075707_pass_1	A	0.0189988	9
DRR075708_pass_1	A	0.0205791	7
DRR075709_pass_1	A	0.0205122	7
DRR075710_pass_1	A	0.0193523	7
DRR075711_pass_1	A	0.020780700000000003	7
DRR075712_pass_1	A	0.021134299999999998	7
DRR075713_pass_1	A	0.019467099999999998	7
DRR075714_pass_1	A	0.020049400000000002	7
DRR075715_pass_1	A	0.0239445	4
DRR075716_pass_1	A	0.0204989	7
DRR075717_pass_1	A	0.0206797	7
DRR075718_pass_1	A	0.0210318	7
DRR075719_pass_1	A	0.0211137	7
DRR075720_pass_1	A	0.019847200000000002	7
DRR075721_pass_1	A	0.0196017	7
DRR075722_pass_1	A	0.0196403	7
DRR075723_pass_1	A	0.0214167	6
DRR075724_pass_1	A	0.019840700000000003	7
DRR075725_pass_1	A	0.0216463	6
DRR075726_pass_1	A	0.0196468	7
DRR075727_pass_1	A	0.021375099999999998	7
DRR075728_pass_1	A	0.0197889	7
DRR075729_pass_1	A	0.0202203	7
DRR075730_pass_1	A	0.0209297	7
DRR075731_pass_1	A	0.0213475	7
DRR075732_pass_1	A	0.0185887	10
DRR075733_pass_1	A	0.0193079	7
DRR075742_pass_1	A	0.036059100000000004	1
DRR075743_pass_1	A	0.037710900000000006	1
DRR075927_pass_1	A	0.0127767	12
DRR075928_pass_1	A	0.014590200000000001	12
DRR075929_pass_1	A	0.0166513	11
DRR075930_pass_1	A	0.00980143	14
DRR075931_pass_1	A	0.013575499999999999	12
DRR075932_pass_1	A	0.0144203	12
DRR075933_pass_1	A	0.018638	9
DRR075934_pass_1	A	0.0166797	11
DRR075935_pass_1	A	0.0203327	7
DRR075936_pass_1	A	0.0200625	7
DRR075937_pass_1	A	0.016487599999999998	11
DRR075938_pass_1	A	0.019698300000000002	7
DRR075939_pass_1	A	0.018638	9
DRR075940_pass_1	A	0.0162304	12
DRR075941_pass_1	A	0.016191499999999998	12
DRR075942_pass_1	A	0.016566499999999998	11
DRR075943_pass_1	A	0.016674	11
DRR075944_pass_1	A	0.019111799999999998	7
DRR075945_pass_1	A	0.0174938	11
DRR075946_pass_1	A	0.019782400000000002	7
DRR075947_pass_1	A	0.0195375	7
DRR075948_pass_1	A	0.0178252	11
DRR075949_pass_1	A	0.0264282	4
DRR075950_pass_1	A	0.0276094	2
DRR075951_pass_1	A	0.010805200000000001	14
DRR075952_pass_1	A	0.023421200000000003	4
DRR075953_pass_1	A	0.0195889	7
DRR075955_pass_1	A	0.0383723	1
DRR075956_pass_1	A	0.038001599999999996	1
DRR075957_pass_1	A	0.035168300000000006	1
DRR075958_pass_1	A	0.0381417	1
DRR075959_pass_1	A	0.0385917	1
DRR075960_pass_1	A	0.0352608	1
DRR075961_pass_1	A	0.038039800000000006	1
DRR075962_pass_1	A	0.0377361	1
DRR075963_pass_1	A	0.037211900000000006	1
DRR075964_pass_1	A	0.03547	1
DRR075966_pass_1	A	0.0352608	1
DRR075967_pass_1	A	0.031356	1
DRR075968_pass_1	A	0.0320829	1
DRR076810_pass_1	O157	0.00364314	14
DRR076811_pass_1	O157	0.00396608	14
DRR076812_pass_1	O157	0.0039842	14
DRR076813_pass_1	O157	0.00366389	14
DRR076814_pass_1	O157	0.00446497	14
DRR076815_pass_1	O157	0.010688799999999998	11
DRR076816_pass_1	O157	0.00723919	12
DRR076817_pass_1	O157	0.00765879	12
DRR076818_pass_1	O157	0.00845332	12
DRR076819_pass_1	O157	0.0100832	12
DRR076820_pass_1	O157	0.00319852	14
DRR076821_pass_1	O157	0.00300325	14
DRR076822_pass_1	O157	0.00306332	14
DRR076823_pass_1	O157	0.00344575	14
DRR076824_pass_1	O157	0.0035161999999999997	14
DRR076825_pass_1	O157	0.00501979	14
DRR076826_pass_1	O157	0.00361945	14
DRR076827_pass_1	O157	0.00501338	14
DRR076828_pass_1	O157	0.00915768	12
DRR076829_pass_1	O157	0.00436283	14
DRR076830_pass_1	O157	0.00431044	14
DRR076831_pass_1	O157	0.00515475	14
DRR076832_pass_1	O157	0.00556908	14
DRR076833_pass_1	O157	0.00500379	14
DRR076834_pass_1	O157	0.00530374	14
DRR076835_pass_1	O157	0.004399899999999999	14
DRR076836_pass_1	O157	0.00390282	14
DRR076837_pass_1	O157	0.00426741	14
DRR076838_pass_1	O157	0.00366686	14
DRR076839_pass_1	O157	0.00371737	14
DRR076840_pass_1	O157	0.0035368	14
DRR076841_pass_1	O157	0.00401443	14
DRR076842_pass_1	O157	0.00473393	14
DRR076843_pass_1	O157	0.005638499999999999	14
DRR076844_pass_1	O157	0.00524529	14
DRR076845_pass_1	O157	0.00881017	12
DRR076846_pass_1	O157	0.0102508	12
DRR076847_pass_1	O157	0.0086193	12
DRR076848_pass_1	O157	0.0084995	12
DRR076849_pass_1	O157	0.00851492	12
DRR076850_pass_1	O157	0.00337267	14
DRR076851_pass_1	O157	0.00331442	14
DRR076852_pass_1	O157	0.00336392	14
DRR076853_pass_1	O157	0.00332606	14
DRR076854_pass_1	O157	0.00327377	14
DRR076855_pass_1	O157	0.00368467	14
DRR076856_pass_1	O157	0.0031812	14
DRR076857_pass_1	O157	0.00317543	14
DRR076858_pass_1	O157	0.00304899	14
DRR076859_pass_1	O157	0.0035015000000000003	14
DRR076860_pass_1	O157	0.0040781	14
DRR076861_pass_1	O157	0.00453962	14
DRR076862_pass_1	O157	0.00430428	14
DRR076863_pass_1	O157	0.00531349	14
DRR076864_pass_1	O157	0.004661600000000001	14
DRR076865_pass_1	O157	0.004249	14
DRR076866_pass_1	O157	0.00334061	14
DRR076867_pass_1	O157	0.00339894	14
DRR076868_pass_1	O157	0.00372927	14
DRR076869_pass_1	O157	0.00361649	14
DRR076870_pass_1	O157	0.00300039	14
DRR076871_pass_1	O157	0.00267798	14
DRR076872_pass_1	O157	0.00243596	14
DRR076873_pass_1	O157	0.00258299	14
DRR076874_pass_1	O157	0.00195402	14
DRR076875_pass_1	O157	0.00362537	14
DRR076876_pass_1	O157	0.00214569	14
DRR076877_pass_1	O157	0.00317255	14
DRR076878_pass_1	O157	0.00298898	14
DRR076879_pass_1	O157	0.00275942	14
DRR076880_pass_1	O157	0.00245531	14
DRR076881_pass_1	O157	0.00300039	14
DRR076882_pass_1	O157	0.00252735	14
DRR076883_pass_1	O157	0.00314373	14
DRR076884_pass_1	O157	0.00236155	14
DRR076885_pass_1	O157	0.00361649	14
DRR076886_pass_1	O157	0.00314661	14
DRR076887_pass_1	O157	0.00331733	14
DRR076888_pass_1	O157	0.00380088	14
DRR076889_pass_1	O157	0.00404169	14
DRR076890_pass_1	O157	0.0087867	12
DRR076891_pass_1	O157	0.00912584	12
DRR076892_pass_1	O157	0.00823545	12
DRR076893_pass_1	O157	0.010603	11
DRR076894_pass_1	O157	0.00957232	12
DRR076895_pass_1	O157	0.0031812	14
DRR076896_pass_1	O157	0.00278196	14
DRR076897_pass_1	O157	0.00296047	14
DRR076898_pass_1	O157	0.00335226	14
DRR076899_pass_1	O157	0.00269199	14
DRR076900_pass_1	O157	0.00554599	14
DRR076901_pass_1	O157	0.00513863	14
DRR076902_pass_1	O157	0.00409025	14
DRR076903_pass_1	O157	0.00382182	14
DRR076904_pass_1	O157	0.00354564	14
DRR076905_pass_1	O157	0.005268	14
DRR076906_pass_1	O157	0.00612856	14
DRR076907_pass_1	O157	0.00453339	14
DRR076908_pass_1	O157	0.00455833	14
DRR076909_pass_1	O157	0.00463024	14
DRR076910_pass_1	O157	0.00377996	14
DRR076911_pass_1	O157	0.00424593	14
DRR076912_pass_1	O157	0.00417861	14
DRR076913_pass_1	O157	0.00380686	14
DRR076914_pass_1	O157	0.00428891	14
DRR076915_pass_1	O157	0.00491126	14
DRR076916_pass_1	O157	0.00552952	14
DRR076917_pass_1	O157	0.00483188	14
DRR076918_pass_1	O157	0.00468044	14
DRR076919_pass_1	O157	0.0046052	14
DRR076920_pass_1	O157	0.00512253	14
DRR076921_pass_1	O157	0.00487311	14
DRR076922_pass_1	O157	0.00580487	14
DRR076923_pass_1	O157	0.005966	14
DRR076924_pass_1	O157	0.00437209	14
DRR076925_pass_1	O157	0.00403866	14
DRR076926_pass_1	O157	0.00468358	14
DRR076927_pass_1	O157	0.00520643	14
DRR076928_pass_1	O157	0.00446807	14
DRR076929_pass_1	O157	0.00386377	14
DRR076930_pass_1	O157	0.00361058	14
DRR076931_pass_1	O157	0.00338726	14
DRR076932_pass_1	O157	0.00415724	14
DRR076933_pass_1	O157	0.0034692	14
DRR076934_pass_1	O157	0.00361354	14
DRR076935_pass_1	O157	0.00822785	12
DRR076936_pass_1	O157	0.00791878	12
DRR076937_pass_1	O157	0.00705245	13
DRR076938_pass_1	O157	0.00738046	12
DRR076939_pass_1	O157	0.00912186	12
DRR076940_pass_1	O157	0.00329699	14
DRR076941_pass_1	O157	0.00252458	14
DRR076942_pass_1	O157	0.00311784	14
DRR076943_pass_1	O157	0.00288657	14
DRR076944_pass_1	O157	0.00284974	14
DRR077337_pass_1	C	0.0347214	3
DRR077338_pass_1	C	0.0218852	12
DRR077339_pass_1	C	0.0241368	11
DRR077340_pass_1	C	0.0238833	10
DRR077341_pass_1	C	0.0246043	10
DRR077342_pass_1	C	0.021821700000000003	12
DRR077343_pass_1	C	0.0265381	7
DRR077344_pass_1	C	0.0231153	11
DRR077345_pass_1	C	0.0224782	11
DRR077346_pass_1	C	0.0254272	7
DRR077347_pass_1	C	0.0238299	10
DRR077349_pass_1	C	0.0300913	6
DRR077350_pass_1	C	0.0294329	6
DRR077351_pass_1	C	0.026673900000000004	7
DRR077352_pass_1	C	0.0321868	4
DRR077353_pass_1	C	0.0237841	10
DRR077354_pass_1	C	0.0263188	7
DRR077355_pass_1	C	0.0251125	8
DRR077356_pass_1	C	0.028018099999999997	7
DRR077357_pass_1	C	0.0321348	4
DRR077358_pass_1	C	0.030411900000000002	6
DRR077359_pass_1	C	0.023868	10
DRR077360_pass_1	C	0.030372900000000005	6
DRR077361_pass_1	C	0.028937599999999997	7
DRR077362_pass_1	C	0.026018200000000002	7
DRR077363_pass_1	C	0.0312349	4
DRR077364_pass_1	C	0.026913299999999998	7
DRR077365_pass_1	C	0.0378117	2
DRR077366_pass_1	C	0.035435	3
DRR077367_pass_1	C	0.0264873	7
DRR077368_pass_1	C	0.0312954	4
DRR077370_pass_1	C	0.0331933	4
DRR077373_pass_1	C	0.0291981	7
DRR077374_pass_1	C	0.0322806	4
DRR077375_pass_1	C	0.020774	12
DRR077376_pass_1	C	0.0252815	8
DRR077377_pass_1	C	0.023004300000000002	11
DRR077378_pass_1	C	0.0242297	10
DRR077379_pass_1	C	0.022112200000000002	12
DRR082430_pass_1	O157	0.00253291	14
DRR082431_pass_1	O157	0.00286673	14
DRR082432_pass_1	O157	0.00281299	14
DRR082433_pass_1	O157	0.00307478	14
DRR082434_pass_1	O157	0.00275098	14
DRR082435_pass_1	O157	0.00290076	14
DRR082436_pass_1	O157	0.0029035999999999997	14
DRR082437_pass_1	O157	0.00303182	14
DRR082438_pass_1	O157	0.00192988	14
DRR082439_pass_1	O157	0.0017433	14
DRR082440_pass_1	O157	0.00174065	14
DRR082441_pass_1	O157	0.00143606	14
DRR082442_pass_1	O157	0.0008382519999999999	14
DRR082443_pass_1	O157	0.00121381	14
DRR082444_pass_1	O157	0.00128326	14
DRR082445_pass_1	O157	0.00131164	14
DRR082446_pass_1	O157	0.000878438	14
DRR082447_pass_1	O157	0.00100466	14
DRR082448_pass_1	O157	0.00137373	14
DRR082449_pass_1	O157	0.0011856	14
DRR082450_pass_1	O157	0.00173271	14
DRR082451_pass_1	O157	0.00116511	14
DRR082452_pass_1	O157	0.00164026	14
DRR082453_pass_1	O157	0.00124464	14
DRR082454_pass_1	O157	0.00101988	14
DRR086572_pass_1	B2-1	0.00609458	14
DRR086872_pass_1	B2-1	0.017914799999999998	2
DRR088567_pass_1	B2-1	0.00266398	14
DRR089012_pass_1	D1	0.0137339	12
DRR089013_pass_1	B1	0.018638	12
DRR089014_pass_1	B1	0.018557900000000002	13
DRR089015_pass_1	D3	0.0233762	14
DRR089016_pass_1	D3	0.0212785	14
DRR089017_pass_1	D1	0.020990900000000003	14
DRR089018_pass_1	B2-1	0.0102256	8
DRR089019_pass_1	B2-1	0.011251	6
DRR089020_pass_1	B2-1	0.013783600000000002	8
DRR089021_pass_1	B2-1	0.013858500000000001	8
DRR089022_pass_1	B2-1	0.011603	6
DRR089023_pass_1	A	0.0147613	14
DRR089024_pass_1	D3	0.013112	12
DRR089025_pass_1	B2-1	0.0101962	9
DRR089026_pass_1	A	0.019653200000000003	14
DRR089027_pass_1	D3	0.0224493	14
DRR089028_pass_1	B2-1	0.013369299999999999	5
DRR089029_pass_1	D3	0.0226669	14
DRR089030_pass_1	B1	0.0231153	12
DRR089031_pass_1	B2-1	0.010364700000000001	8
DRR089032_pass_1	B1	0.0201281	12
DRR089033_pass_1	B1	0.0191623	13
DRR089034_pass_1	A	0.018675099999999997	12
DRR089035_pass_1	D3	0.030627699999999997	5
DRR089036_pass_1	D3	0.0276447	8
DRR089037_pass_1	B2-1	0.015261600000000002	3
DRR089038_pass_1	B2-2	0.0237385	3
DRR089039_pass_1	B1	0.024361700000000003	7
DRR089040_pass_1	B2-1	0.014440799999999998	4
DRR089041_pass_1	D3	0.027556599999999997	9
DRR089042_pass_1	D3	0.029574700000000002	5
DRR089043_pass_1	B2-1	0.0146989	3
DRR089044_pass_1	B2-2	0.0259601	3
DRR089045_pass_1	B1	0.0272243	8
DRR089046_pass_1	B2-1	0.0232268	2
DRR089047_pass_1	B1	0.026588900000000002	7
DRR089048_pass_1	B1	0.033139499999999995	4
DRR089049_pass_1	B2-1	0.025048400000000002	2
DRR089050_pass_1	D1	0.0351106	2
DRR089051_pass_1	O157	0.0369164	2
DRR089052_pass_1	D3	0.033085699999999996	3
DRR089053_pass_1	B1	0.035249199999999994	3
DRR089054_pass_1	A	0.027486299999999998	4
DRR089055_pass_1	B2-1	0.021660299999999997	2
DRR089056_pass_1	B2-1	0.0222264	2
DRR089057_pass_1	F	0.0334316	1
DRR089058_pass_1	B1	0.0365875	2
DRR089059_pass_1	A	0.0293387	3
DRR089060_pass_1	B2-2	0.0355518	1
DRR089061_pass_1	A	0.0300913	3
DRR089062_pass_1	B1	0.0363101	3
DRR089064_pass_1	A	0.0297935	3
DRR089065_pass_1	B2-2	0.0377235	2
DRR089862_pass_1	B2-1	0.0146989	8
DRR089863_pass_1	B2-1	0.0153791	8
DRR090516_pass_1	A	0.0191623	6
DRR090517_pass_1	A	0.0198278	6
DRR090521_pass_1	A	0.0312954	1
DRR090522_pass_1	A	0.0384237	1
DRR090524_pass_1	A	0.0272243	1
DRR090526_pass_1	A	0.023891	3
DRR090527_pass_1	A	0.0389172	1
DRR090529_pass_1	A	0.035318699999999995	1
DRR090531_pass_1	A	0.0203526	5
DRR092859_pass_1	B2-1	0.016856200000000002	4
DRR092860_pass_1	B2-1	0.0185518	2
DRR092861_pass_1	B2-1	0.0245729	2
DRR092862_pass_1	B2-1	0.0223125	2
DRR092863_pass_1	B2-1	0.0191307	2
DRR092864_pass_1	B2-1	0.014039099999999999	4
DRR092865_pass_1	B2-1	0.021079499999999998	3
DRR092866_pass_1	B2-1	0.0172599	7
DRR092867_pass_1	B2-1	0.0149549	3
DRR092868_pass_1	B2-1	0.0128768	5
DRR092869_pass_1	B2-1	0.014918100000000002	4
DRR092870_pass_1	B2-1	0.015325700000000001	4
DRR092871_pass_1	B2-1	0.00967837	12
DRR092872_pass_1	B2-1	0.0124	6
DRR092873_pass_1	B2-1	0.012981999999999999	10
DRR092874_pass_1	B2-1	0.0147822	5
DRR092875_pass_1	B2-1	0.0137886	7
DRR092876_pass_1	B2-1	0.016572200000000002	6
DRR092877_pass_1	B2-1	0.016080700000000003	3
DRR092878_pass_1	B2-1	0.0159375	6
DRR092879_pass_1	B2-1	0.0126866	6
DRR092880_pass_1	B2-1	0.0174468	6
DRR092881_pass_1	B2-1	0.017399900000000003	5
DRR092882_pass_1	B2-1	0.012662999999999999	6
DRR092883_pass_1	B2-1	0.0192761	3
DRR092884_pass_1	B2-1	0.0180048	6
DRR092885_pass_1	B2-1	0.0183071	3
DRR092886_pass_1	B2-1	0.0194735	4
DRR092887_pass_1	B2-1	0.0163922	3
DRR092888_pass_1	B2-1	0.0155188	4
DRR092889_pass_1	B2-1	0.015213800000000001	3
DRR092890_pass_1	B2-1	0.013349799999999998	5
DRR092891_pass_1	B2-1	0.0147717	3
DRR092892_pass_1	B2-1	0.0218077	2
DRR092893_pass_1	B2-1	0.0149024	3
DRR092894_pass_1	B2-1	0.0162359	6
DRR093006_pass_1	A	0.026605900000000002	11
DRR096287_pass_1	O157	0.00286673	14
DRR096288_pass_1	O157	0.00233407	14
DRR096289_pass_1	O157	0.0026024999999999998	14
DRR096290_pass_1	O157	0.00263042	14
DRR096291_pass_1	O157	0.00252458	14
DRR096292_pass_1	O157	0.00261645	14
DRR096293_pass_1	O157	0.00338434	14
DRR096294_pass_1	O157	0.00272848	14
DRR096295_pass_1	O157	0.00255515	14
DRR096296_pass_1	O157	0.00311784	14
DRR096297_pass_1	O157	0.00175922	14
DRR096298_pass_1	O157	0.00305759	14
DRR096299_pass_1	O157	0.00283843	14
DRR096300_pass_1	O157	0.0023643	14
DRR096301_pass_1	O157	0.00310061	14
DRR096302_pass_1	O157	0.00220825	14
DRR096303_pass_1	O157	0.00255237	14
DRR096304_pass_1	O157	0.00250238	14
DRR096305_pass_1	O157	0.0025218000000000003	14
DRR096306_pass_1	O157	0.00296902	14
DRR096307_pass_1	O157	0.00235605	14
DRR096308_pass_1	O157	0.00306332	14
DRR096309_pass_1	O157	0.00281299	14
DRR096310_pass_1	O157	0.00275098	14
DRR096311_pass_1	O157	0.00290076	14
DRR096312_pass_1	O157	0.0029035999999999997	14
DRR096313_pass_1	O157	0.00303182	14
DRR096314_pass_1	O157	0.00327377	14
DRR096315_pass_1	O157	0.002636	14
DRR096316_pass_1	O157	0.00345747	14
DRR096317_pass_1	O157	0.00274816	14
DRR096318_pass_1	O157	0.00279888	14
DRR096319_pass_1	O157	0.0026976	14
DRR096320_pass_1	O157	0.0027340999999999997	14
DRR096321_pass_1	O157	0.00245254	14
DRR096322_pass_1	O157	0.00255237	14
DRR096323_pass_1	O157	0.00289224	14
DRR096324_pass_1	O157	0.00254959	14
DRR096325_pass_1	O157	0.00295762	14
DRR096326_pass_1	O157	0.00326217	14
DRR096327_pass_1	O157	0.0029376999999999997	14
DRR096328_pass_1	O157	0.00291212	14
DRR096329_pass_1	O157	0.0008382519999999999	14
DRR096330_pass_1	O157	0.00121381	14
DRR096331_pass_1	O157	0.00128326	14
DRR096332_pass_1	O157	0.00131164	14
DRR096333_pass_1	O157	0.000878438	14
DRR096334_pass_1	O157	0.00100466	14
DRR096335_pass_1	O157	0.00137373	14
DRR096336_pass_1	O157	0.0011856	14
DRR096337_pass_1	O157	0.00173271	14
DRR096338_pass_1	O157	0.00116511	14
DRR096339_pass_1	O157	0.00164026	14
DRR096340_pass_1	O157	0.00124464	14
DRR096341_pass_1	O157	0.00101988	14
DRR096342_pass_1	O157	0.00164289	14
DRR096343_pass_1	O157	0.00128069	14
DRR096344_pass_1	O157	0.00210501	14
DRR096345_pass_1	O157	0.0017433	14
DRR096346_pass_1	O157	0.00174065	14
DRR096347_pass_1	O157	0.00206173	14
DRR096348_pass_1	O157	0.00167981	14
DRR096349_pass_1	O157	0.0015457000000000001	14
DRR096350_pass_1	O157	0.00158766	14
DRR096351_pass_1	O157	0.00152737	14
DRR096352_pass_1	O157	0.00157453	14
DRR096353_pass_1	O157	0.00124721	14
DRR096354_pass_1	O157	0.00162709	14
DRR096355_pass_1	O157	0.0019405999999999998	14
DRR096356_pass_1	O157	0.00146992	14
DRR096357_pass_1	O157	0.00154832	14
DRR096358_pass_1	O157	0.00163762	14
DRR096359_pass_1	O157	0.00137373	14
DRR096360_pass_1	O157	0.00160079	14
DRR096361_pass_1	O157	0.00194329	14
DRR096362_pass_1	O157	0.00224917	14
DRR096363_pass_1	O157	0.0014647	14
DRR096364_pass_1	O157	0.00185233	14
DRR096365_pass_1	O157	0.00171153	14
DRR096366_pass_1	O157	0.00160342	14
DRR096367_pass_1	O157	0.00147513	14
DRR096368_pass_1	O157	0.00248298	14
DRR096369_pass_1	O157	0.00217558	14
DRR096370_pass_1	O157	0.0021919	14
DRR096371_pass_1	O157	0.00206713	14
DRR096372_pass_1	O157	0.00238356	14
DRR096373_pass_1	O157	0.00262204	14
DRR096374_pass_1	O157	0.0037949	14
DRR096375_pass_1	O157	0.00224917	14
DRR096376_pass_1	O157	0.0025107	14
DRR096377_pass_1	O157	0.00284408	14
DRR096378_pass_1	O157	0.00261366	14
DRR096379_pass_1	O157	0.00258299	14
DRR096380_pass_1	O157	0.00256349	14
DRR096381_pass_1	O157	0.00276224	14
DRR096382_pass_1	O157	0.0022028000000000004	14
DRR096383_pass_1	O157	0.0032360999999999996	14
DRR096384_pass_1	O157	0.00220825	14
DRR096385_pass_1	O157	0.00342818	14
DRR096386_pass_1	O157	0.0019567	14
DRR096387_pass_1	O157	0.00253013	14
DRR096388_pass_1	O157	0.0028639	14
DRR096389_pass_1	O157	0.00202934	14
DRR096390_pass_1	O157	0.00186034	14
DRR096391_pass_1	O157	0.00208336	14
DRR096392_pass_1	O157	0.00202126	14
DRR096393_pass_1	O157	0.00189507	14
DRR096394_pass_1	O157	0.00196476	14
DRR096395_pass_1	O157	0.00246637	14
DRR096396_pass_1	O157	0.00226557	14
DRR096397_pass_1	O157	0.00198357	14
DRR096398_pass_1	O157	0.00191113	14
DRR096399_pass_1	O157	0.00262204	14
DRR096400_pass_1	O157	0.00315525	14
DRR096401_pass_1	O157	0.00275942	14
DRR096402_pass_1	O157	0.00307478	14
DRR096403_pass_1	O157	0.00272006	14
DRR096404_pass_1	O157	0.00156142	14
DRR096405_pass_1	O157	0.00164026	14
DRR096406_pass_1	O157	0.00266958	14
DRR096407_pass_1	O157	0.00246637	14
DRR096408_pass_1	O157	0.00192988	14
DRR096409_pass_1	O157	0.00143606	14
DRR096410_pass_1	O157	0.0025468000000000005	14
DRR096411_pass_1	O157	0.00251625	14
DRR096412_pass_1	O157	0.00298898	14
DRR096413_pass_1	O157	0.00245254	14
DRR096414_pass_1	O157	0.00238632	14
DRR096415_pass_1	O157	0.00431967	14
DRR096416_pass_1	O157	0.0022600999999999997	14
DRR096417_pass_1	O157	0.00189775	14
DRR096418_pass_1	O157	0.00215383	14
DRR096419_pass_1	O157	0.00253291	14
DRR096420_pass_1	O157	0.00311784	14
DRR096421_pass_1	O157	0.00210501	14
DRR096422_pass_1	O157	0.00221097	14
DRR099820_pass_1	A	0.0199579	5
DRR099821_pass_1	A	0.017300599999999996	8
DRR099822_pass_1	A	0.0162359	11
DRR099823_pass_1	A	0.0170226	8
DRR099824_pass_1	A	0.018028799999999998	7
DRR099825_pass_1	A	0.0168105	9
DRR100980_pass_1	A	0.0152404	13
DRR100981_pass_1	A	0.017417500000000002	12
DRR100982_pass_1	A	0.016988099999999996	12
DRR100983_pass_1	A	0.0318351	4
DRR100984_pass_1	A	0.0312349	4
DRR100985_pass_1	D2	0.020801	5
DRR100986_pass_1	A	0.0315181	4
DRR100987_pass_1	A	0.0323329	4
DRR100988_pass_1	A	0.0327227	4
DRR100989_pass_1	A	0.029879700000000002	4
DRR101600_pass_1	B2-1	0.033682800000000006	1
DRR101601_pass_1	B2-1	0.0355167	1
DRR102536_pass_1	B1	0.0222766	11
DRR102537_pass_1	B1	0.038552800000000005	1
DRR102538_pass_1	B1	0.0205925	12
DRR102539_pass_1	B1	0.029650599999999996	6
DRR102540_pass_1	A	0.00884151	14
DRR102541_pass_1	E	0.0236853	13
DRR102542_pass_1	B1	0.0301203	4
DRR102543_pass_1	B1	0.013291299999999999	14
DRR102544_pass_1	B1	0.0144768	14
DRR102545_pass_1	A	0.021906400000000003	7
DRR102546_pass_1	B1	0.0163307	14
DRR102547_pass_1	B1	0.017149599999999997	12
DRR102548_pass_1	B1	0.013044499999999999	14
DRR102549_pass_1	B1	0.0260099	7
DRR102550_pass_1	A	0.022959999999999998	5
DRR102551_pass_1	B1	0.0127008	14
DRR102553_pass_1	B1	0.019061500000000002	7
DRR102554_pass_1	B1	0.0187804	11
DRR102555_pass_1	B1	0.0211685	12
DRR102556_pass_1	A	0.014709299999999998	14
DRR102557_pass_1	A	0.013457399999999998	14
DRR102558_pass_1	B1	0.0279733	8
DRR102559_pass_1	B1	0.014797799999999998	14
DRR102560_pass_1	B1	0.014287399999999999	14
DRR102561_pass_1	B2-2	0.0218852	5
DRR102562_pass_1	B2-2	0.0241832	4
DRR102563_pass_1	B2-2	0.019853700000000002	9
DRR102564_pass_1	B2-2	0.00888469	12
DRR102565_pass_1	B2-2	0.0163307	12
DRR102566_pass_1	B2-2	0.0182888	5
DRR102567_pass_1	B2-2	0.0287254	2
DRR102568_pass_1	D1	0.015144799999999998	9
DRR102569_pass_1	B2-1	0.021737400000000004	2
DRR102571_pass_1	D3	0.00525178	14
DRR102572_pass_1	D1	0.00473078	14
DRR102573_pass_1	B2-2	0.014944299999999999	13
DRR102574_pass_1	B1	0.013305899999999999	14
DRR102575_pass_1	B2-2	0.012006900000000001	14
DRR102576_pass_1	B2-2	0.0160145	14
DRR102577_pass_1	B2-2	0.00625142	14
DRR102578_pass_1	B2-2	0.0141857	14
DRR102579_pass_1	B2-2	0.014600499999999999	14
DRR102580_pass_1	D3	0.0179088	14
DRR102581_pass_1	B1	0.0125405	14
DRR102582_pass_1	D3	0.00641305	14
DRR102583_pass_1	B2-2	0.0170976	14
DRR102584_pass_1	A	0.012121700000000001	14
DRR102585_pass_1	F	0.0184475	14
DRR102586_pass_1	A	0.012938900000000001	14
DRR102587_pass_1	B2-1	0.0031812	14
DRR102588_pass_1	F	0.012343999999999999	14
DRR102589_pass_1	F	0.017399900000000003	14
DRR102590_pass_1	B2-2	0.0142162	14
DRR102591_pass_1	F	0.021555599999999998	7
DRR102592_pass_1	B2-2	0.023130099999999997	5
DRR102593_pass_1	B2-2	0.0237081	5
DRR102594_pass_1	B2-2	0.0245807	3
DRR102595_pass_1	B2-2	0.0165102	12
DRR102596_pass_1	B1	0.0167365	14
DRR102597_pass_1	B2-1	0.013344899999999998	10
DRR102598_pass_1	B2-2	0.0130879	6
DRR102599_pass_1	B2-2	0.00748253	12
DRR102600_pass_1	B2-2	0.0256227	3
DRR102601_pass_1	B2-1	0.0201873	6
DRR102602_pass_1	D1	0.00978909	14
DRR102603_pass_1	B2-2	0.016930599999999997	9
DRR102604_pass_1	F	0.0258197	11
DRR102605_pass_1	B2-2	0.026819	5
DRR102606_pass_1	B2-2	0.0183558	12
DRR102607_pass_1	D1	0.0185333	14
DRR102608_pass_1	A	0.0144922	12
DRR102609_pass_1	B1	0.0195889	13
DRR102610_pass_1	B2-2	0.019769400000000003	7
DRR102611_pass_1	B2-2	0.0139787	14
DRR102612_pass_1	D1	0.0197565	5
DRR102613_pass_1	D1	0.022557900000000002	14
DRR102614_pass_1	B1	0.0179208	12
DRR102615_pass_1	B2-1	0.025233099999999998	3
DRR102616_pass_1	B2-1	0.0215417	4
DRR102617_pass_1	D3	0.024029	14
DRR102618_pass_1	B1	0.019892700000000003	12
DRR102619_pass_1	B2-1	0.0237461	4
DRR102620_pass_1	B2-2	0.0223628	4
DRR102621_pass_1	B1	0.0240751	10
DRR102622_pass_1	B2-2	0.016252600000000002	4
DRR102623_pass_1	B2-2	0.022033900000000002	6
DRR102624_pass_1	B2-2	0.0196146	7
DRR102625_pass_1	B2-1	0.017529	6
DRR102626_pass_1	B2-1	0.011965700000000001	6
DRR102627_pass_1	D3	0.0249208	13
DRR102628_pass_1	D1	0.0114285	13
DRR102629_pass_1	B2-2	0.0212372	5
DRR102630_pass_1	B2-1	0.0121125	6
DRR102631_pass_1	B2-1	0.0118699	6
DRR102632_pass_1	B1	0.0186937	14
DRR102633_pass_1	B2-1	0.011851700000000001	6
DRR102634_pass_1	B2-2	0.0239982	8
DRR102635_pass_1	B2-2	0.015347	4
DRR102636_pass_1	D1	0.0153791	6
DRR102637_pass_1	B2-2	0.0211137	4
DRR102638_pass_1	A	0.018830200000000002	12
DRR102639_pass_1	A	0.0237613	12
DRR102640_pass_1	A	0.022791099999999998	12
DRR102641_pass_1	E	0.0262015	12
DRR102642_pass_1	A	0.020855099999999998	12
DRR102643_pass_1	B1	0.0214791	11
DRR102644_pass_1	B1	0.0276535	6
DRR102645_pass_1	B1	0.024565	7
DRR102646_pass_1	O157	0.0332473	5
DRR102647_pass_1	B1	0.018712200000000002	12
DRR102648_pass_1	B1	0.0217234	12
DRR102649_pass_1	B1	0.022012599999999997	12
DRR102650_pass_1	B1	0.0276094	5
DRR102651_pass_1	B1	0.0354234	2
DRR102652_pass_1	B1	0.0288728	4
DRR102653_pass_1	B1	0.0207403	12
DRR102654_pass_1	B1	0.023655000000000002	9
DRR102655_pass_1	B1	0.0198667	12
DRR102656_pass_1	O157	0.0285514	11
DRR102657_pass_1	A	0.030924700000000003	3
DRR102658_pass_1	C	0.026462	7
DRR102659_pass_1	B1	0.0259022	7
DRR102660_pass_1	E	0.0321348	6
DRR102661_pass_1	B1	0.0319587	4
DRR102662_pass_1	B1	0.0283422	4
DRR102663_pass_1	B1	0.0276535	7
DRR102664_pass_1	C	0.017753799999999997	7
DRR102665_pass_1	B1	0.020733500000000002	12
DRR102666_pass_1	B1	0.0291981	7
DRR102667_pass_1	A	0.0312551	4
DRR102668_pass_1	B1	0.022827700000000003	11
DRR102669_pass_1	B1	0.016965099999999997	14
DRR102670_pass_1	B1	0.0189675	12
DRR102671_pass_1	B1	0.0220055	8
DRR102672_pass_1	C	0.0262517	8
DRR102673_pass_1	A	0.028224700000000002	8
DRR102674_pass_1	B2-2	0.0171091	3
DRR102675_pass_1	B2-2	0.0252895	3
DRR102676_pass_1	B2-2	0.029376299999999998	2
DRR102677_pass_1	F	0.027468700000000002	10
DRR102678_pass_1	B2-1	0.0202269	7
DRR102679_pass_1	B1	0.0173882	12
DRR102680_pass_1	B2-1	0.00682159	14
DRR102681_pass_1	B2-1	0.016025499999999998	12
DRR102682_pass_1	D3	0.0252815	13
DRR102683_pass_1	B2-1	0.0173765	11
DRR102684_pass_1	A	0.018749400000000003	14
DRR102685_pass_1	F	0.0168505	14
DRR102686_pass_1	B2-1	0.0171033	6
DRR102687_pass_1	A	0.016833400000000002	14
DRR102688_pass_1	A	0.0190741	14
DRR102689_pass_1	D2	0.019282499999999998	14
DRR102690_pass_1	B2-1	0.014808199999999999	14
DRR102691_pass_1	D3	0.020056	14
DRR102692_pass_1	B2-2	0.018197799999999997	12
DRR102693_pass_1	B2-1	0.0196146	7
DRR102694_pass_1	B2-1	0.021148	5
DRR102695_pass_1	D1	0.00804257	14
DRR102696_pass_1	B1	0.0151501	14
DRR102697_pass_1	A	0.0210045	12
DRR102698_pass_1	B2-1	0.015844399999999998	12
DRR102699_pass_1	B2-2	0.016999599999999997	12
DRR102700_pass_1	G	0.0105133	14
DRR102701_pass_1	O157	0.0235794	14
DRR102702_pass_1	A	0.013863499999999999	14
DRR102703_pass_1	B1	0.026555000000000002	7
DRR102704_pass_1	B1	0.014013900000000001	14
DRR102705_pass_1	B2-1	0.0243773	4
DRR102707_pass_1	B1	0.0242995	7
DRR102708_pass_1	B2-2	0.022616	6
DRR102709_pass_1	F	0.0241987	13
DRR102710_pass_1	A	0.0174879	14
DRR102711_pass_1	F	0.015954	14
DRR102712_pass_1	B2-1	0.0278574	2
DRR102713_pass_1	B2-1	0.0196403	7
DRR102714_pass_1	B2-2	0.018459700000000002	8
DRR102715_pass_1	B2-2	0.0251045	4
DRR102716_pass_1	B1	0.020161000000000002	12
DRR102717_pass_1	B1	0.0265974	7
DRR102718_pass_1	B2-2	0.0353768	2
DRR102719_pass_1	B1	0.0232268	9
DRR102720_pass_1	B2-1	0.027495099999999998	2
DRR102721_pass_1	B2-2	0.0306868	2
DRR102722_pass_1	B2-2	0.031650599999999994	2
DRR102723_pass_1	B2-1	0.010831200000000001	14
DRR102724_pass_1	B2-1	0.0331825	2
DRR102725_pass_1	B2-2	0.019737099999999997	7
DRR102726_pass_1	B1	0.0327546	4
DRR102727_pass_1	D1	0.0245729	11
DRR102728_pass_1	B2-1	0.028179700000000002	2
DRR102729_pass_1	B1	0.0252976	7
DRR102730_pass_1	B2-1	0.0160035	3
DRR102731_pass_1	D2	0.00870866	14
DRR102732_pass_1	B2-2	0.0330213	2
DRR102733_pass_1	B2-1	0.0202665	7
DRR102734_pass_1	B1	0.017196	12
DRR102735_pass_1	B2-2	0.024841299999999997	3
DRR102736_pass_1	B2-1	0.0236626	2
DRR102737_pass_1	B2-2	0.0234738	4
DRR102738_pass_1	B1	0.021444400000000002	12
DRR102739_pass_1	B2-1	0.0221478	4
DRR102740_pass_1	E	0.0269735	12
DRR102741_pass_1	D2	0.0111981	14
DRR102742_pass_1	D1	0.032925	1
DRR102743_pass_1	B2-1	0.0189612	4
DRR102744_pass_1	B2-1	0.025877400000000002	3
DRR102745_pass_1	B2-1	0.0264029	3
DRR102746_pass_1	B1	0.0392595	1
DRR102747_pass_1	B2-1	0.0197177	7
DRR102748_pass_1	B2-2	0.0278663	3
DRR102749_pass_1	B2-2	0.035388499999999996	2
DRR102750_pass_1	B2-1	0.0373483	1
DRR102751_pass_1	B1	0.0126441	12
DRR102753_pass_1	B2-1	0.0325851	2
DRR102754_pass_1	B2-1	0.010234	6
DRR102755_pass_1	D1	0.0201939	3
DRR102756_pass_1	D3	0.0206595	14
DRR102757_pass_1	B2-2	0.0210727	5
DRR102758_pass_1	B2-2	0.0369164	1
DRR102759_pass_1	D3	0.023130099999999997	14
DRR102762_pass_1	B1	0.0223125	11
DRR102766_pass_1	D2	0.027460000000000002	5
DRR102767_pass_1	D3	0.029783999999999998	5
DRR102768_pass_1	B2-2	0.027320099999999996	5
DRR102770_pass_1	D2	0.0140341	11
DRR102771_pass_1	F	0.037773900000000006	1
DRR102772_pass_1	B1	0.0269821	4
DRR102773_pass_1	B1	0.0219135	11
DRR102774_pass_1	F	0.0300046	2
DRR102776_pass_1	F	0.023197	14
DRR102777_pass_1	D3	0.0235341	14
DRR102778_pass_1	D1	0.00771421	14
DRR102779_pass_1	B2-1	0.0201544	6
DRR102780_pass_1	A	0.0262852	10
DRR102781_pass_1	B2-1	0.0189675	9
DRR102782_pass_1	B2-2	0.0209773	3
DRR102783_pass_1	B2-2	0.0381417	1
DRR102784_pass_1	B2-2	0.0142976	6
DRR102785_pass_1	B2-1	0.0254596	3
DRR102787_pass_1	B2-2	0.0198862	9
DRR102788_pass_1	B2-2	0.017236599999999998	12
DRR102789_pass_1	B2-2	0.0252734	4
DRR102790_pass_1	B2-2	0.0246437	3
DRR102791_pass_1	B2-2	0.0213268	7
DRR102792_pass_1	F	0.0261014	10
DRR102793_pass_1	B2-1	0.0195953	4
DRR102794_pass_1	B2-2	0.0185702	3
DRR102795_pass_1	B2-2	0.018768	8
DRR102796_pass_1	D1	0.00840342	14
DRR102797_pass_1	B2-2	0.017300599999999996	12
DRR102798_pass_1	B2-1	0.028697900000000005	2
DRR102799_pass_1	B2-2	0.033496899999999996	2
DRR102800_pass_1	B2-1	0.0381289	1
DRR102801_pass_1	B2-1	0.0161804	5
DRR102802_pass_1	B2-1	0.0185149	9
DRR102803_pass_1	D2	0.0148553	10
DRR102804_pass_1	B2-2	0.0163531	3
DRR102805_pass_1	B2-2	0.0223484	5
DRR102806_pass_1	B2-1	0.0329464	2
DRR102807_pass_1	A	0.0178252	14
DRR102808_pass_1	B2-1	0.00863869	10
DRR102810_pass_1	B2-2	0.0195953	3
DRR102811_pass_1	B2-2	0.0113396	10
DRR102812_pass_1	B2-1	0.0351336	2
DRR102813_pass_1	B2-1	0.0234513	4
DRR102815_pass_1	D2	0.035075999999999996	1
DRR102817_pass_1	B2-1	0.0364907	1
DRR102818_pass_1	B2-2	0.027424900000000002	2
DRR102819_pass_1	B2-1	0.0367454	1
DRR102820_pass_1	D3	0.036071	3
DRR102821_pass_1	B2-1	0.0204922	2
DRR102822_pass_1	B2-1	0.0292355	2
DRR102826_pass_1	B2-1	0.0322911	1
DRR102828_pass_1	B2-2	0.0223556	5
DRR102830_pass_1	B2-1	0.029946800000000003	1
DRR102831_pass_1	B2-2	0.0295084	2
DRR102832_pass_1	B2-2	0.026904700000000004	3
DRR102833_pass_1	B2-2	0.0277952	2
DRR102834_pass_1	A	0.027460000000000002	8
DRR102836_pass_1	B2-2	0.0365391	1
DRR102837_pass_1	B2-2	0.022290900000000002	4
DRR102840_pass_1	B2-1	0.029669599999999997	1
DRR102843_pass_1	B2-1	0.0371501	1
DRR102844_pass_1	B2-1	0.0324903	2
DRR102845_pass_1	B1	0.0293481	4
DRR102846_pass_1	B2-2	0.029822199999999997	7
DRR102847_pass_1	B2-2	0.031004400000000005	2
DRR102848_pass_1	B2-1	0.034136099999999996	2
DRR102849_pass_1	A	0.032	4
DRR102850_pass_1	B2-2	0.0265296	3
DRR102851_pass_1	B2-1	0.011815299999999999	6
DRR102852_pass_1	B2-1	0.03893030000000001	1
DRR102855_pass_1	B2-2	0.0188364	3
DRR102856_pass_1	B2-1	0.0264704	2
DRR102857_pass_1	B2-2	0.0227399	5
DRR102858_pass_1	B2-2	0.021052200000000004	4
DRR102859_pass_1	B2-2	0.0203592	6
DRR102865_pass_1	B2-1	0.022871700000000002	4
DRR102866_pass_1	B2-1	0.016263800000000002	3
DRR102868_pass_1	B1	0.021251	11
DRR102869_pass_1	B1	0.018472	12
DRR102870_pass_1	D2	0.0204789	3
DRR102871_pass_1	D3	0.0337047	3
DRR102872_pass_1	B2-2	0.0214652	3
DRR102873_pass_1	B1	0.0281707	6
DRR102875_pass_1	B2-2	0.022594200000000002	4
DRR102876_pass_1	D2	0.018768	5
DRR102877_pass_1	B2-2	0.020075599999999996	5
DRR102878_pass_1	G	0.0242219	1
DRR102880_pass_1	F	0.030974500000000002	3
DRR102882_pass_1	B2-1	0.0250404	3
DRR102883_pass_1	B2-2	0.025836200000000004	3
DRR102884_pass_1	B2-2	0.013078200000000002	6
DRR102885_pass_1	A	0.016125	12
DRR102886_pass_1	D2	0.0342254	3
DRR102887_pass_1	B1	0.0354467	2
DRR102888_pass_1	B2-1	0.0239292	2
DRR102890_pass_1	D1	0.0220197	3
DRR102891_pass_1	B2-2	0.030217200000000003	2
DRR102892_pass_1	B2-1	0.03382569999999999	2
DRR102893_pass_1	B2-2	0.0333014	2
DRR102894_pass_1	B2-2	0.0202797	3
DRR102897_pass_1	F	0.027982299999999998	5
DRR102898_pass_1	B1	0.0363221	2
DRR102899_pass_1	B2-2	0.024738299999999998	5
DRR102901_pass_1	B1	0.0248016	12
DRR102902_pass_1	B2-2	0.0336499	2
DRR102903_pass_1	D1	0.039983	1
DRR102904_pass_1	B2-1	0.0153898	3
DRR102905_pass_1	B1	0.032218000000000004	4
DRR102908_pass_1	B2-1	0.0393789	1
DRR102909_pass_1	B1	0.015545699999999999	14
DRR102910_pass_1	B2-2	0.0226524	4
DRR102911_pass_1	B2-1	0.0226378	4
DRR102912_pass_1	D3	0.0306573	5
DRR102915_pass_1	B2-2	0.01898	12
DRR102917_pass_1	B2-2	0.0164203	12
DRR102918_pass_1	B2-2	0.023868	4
DRR102920_pass_1	B2-1	0.0188551	9
DRR102921_pass_1	B2-1	0.022090799999999997	4
DRR102922_pass_1	B2-2	0.019231799999999997	7
DRR102923_pass_1	F	0.033496899999999996	1
DRR102924_pass_1	B2-2	0.0208145	7
DRR102925_pass_1	B2-1	0.0384624	1
DRR102926_pass_1	F	0.0331287	1
DRR102927_pass_1	A	0.0247858	12
DRR102928_pass_1	B2-1	0.028297000000000003	2
DRR102929_pass_1	B2-1	0.011044400000000001	6
DRR102930_pass_1	B2-1	0.0133352	10
DRR102931_pass_1	B2-1	0.024206400000000003	4
DRR102932_pass_1	A	0.029376299999999998	5
DRR102933_pass_1	D1	0.0299853	1
DRR102934_pass_1	G	0.0233612	10
DRR102935_pass_1	D1	0.0150338	11
DRR102936_pass_1	B2-2	0.0255003	3
DRR102937_pass_1	B2-2	0.0190804	8
DRR102938_pass_1	A	0.0270079	9
DRR102939_pass_1	D3	0.0244163	12
DRR102940_pass_1	B1	0.025056400000000003	11
DRR102941_pass_1	B2-2	0.0186566	8
DRR102942_pass_1	B2-2	0.019030099999999998	8
DRR102943_pass_1	B2-2	0.028433	2
DRR102944_pass_1	B2-2	0.016465200000000003	12
DRR102945_pass_1	B2-2	0.0193905	7
DRR102946_pass_1	B1	0.025655400000000002	11
DRR102947_pass_1	B2-2	0.0262685	3
DRR102948_pass_1	A	0.017837099999999998	12
DRR102949_pass_1	B2-2	0.028036000000000002	2
DRR102951_pass_1	B2-2	0.0324062	2
DRR102952_pass_1	B2-1	0.031224900000000003	2
DRR102953_pass_1	B2-2	0.017552599999999998	12
DRR102954_pass_1	B1	0.018472	12
DRR102955_pass_1	A	0.021920500000000002	12
DRR102956_pass_1	B1	0.0162582	14
DRR102957_pass_1	B1	0.018398599999999998	12
DRR102958_pass_1	D3	0.028442099999999998	11
DRR102959_pass_1	B1	0.0250324	7
DRR102960_pass_1	B1	0.0209841	12
DRR102961_pass_1	B1	0.022835	12
DRR102962_pass_1	B1	0.027556599999999997	7
DRR102963_pass_1	B1	0.033969400000000004	2
DRR102964_pass_1	O157	0.031630200000000004	9
DRR102965_pass_1	B1	0.02477	7
DRR102966_pass_1	B1	0.0262015	7
DRR102967_pass_1	B1	0.0272678	6
DRR102968_pass_1	B1	0.0263861	4
DRR102969_pass_1	B1	0.0328716	4
DRR102970_pass_1	B1	0.0287806	4
DRR102971_pass_1	B1	0.030372900000000005	4
DRR102972_pass_1	D3	0.0330213	4
DRR102973_pass_1	B1	0.0267762	7
DRR102974_pass_1	B1	0.029546199999999998	4
DRR102975_pass_1	B1	0.0306375	4
DRR102976_pass_1	E	0.0376732	2
DRR102977_pass_1	B1	0.0280808	5
DRR102978_pass_1	B1	0.029170099999999997	4
DRR102979_pass_1	B1	0.021793599999999996	12
DRR102980_pass_1	C	0.0110007	12
DRR102981_pass_1	B1	0.0146937	12
DRR102982_pass_1	E	0.010770700000000001	12
DRR102983_pass_1	B1	0.025663599999999998	7
DRR102984_pass_1	B1	0.020432299999999997	12
DRR102985_pass_1	C	0.015325700000000001	11
DRR102986_pass_1	B1	0.0185272	11
DRR102987_pass_1	B1	0.0230265	10
DRR102988_pass_1	B1	0.0175762	12
DRR102989_pass_1	B1	0.019231799999999997	12
DRR102990_pass_1	B1	0.0219984	12
DRR102991_pass_1	B1	0.0226232	11
DRR102992_pass_1	B1	0.0134476	12
DRR102993_pass_1	B1	0.0198213	12
DRR102994_pass_1	B1	0.0198862	12
DRR102995_pass_1	B1	0.014683400000000001	12
DRR102996_pass_1	B2-2	0.0209229	12
DRR102997_pass_1	A	0.0296791	12
DRR102998_pass_1	B1	0.0170399	14
DRR102999_pass_1	B2-2	0.0217795	4
DRR103000_pass_1	C	0.0144922	12
DRR103001_pass_1	B1	0.0195311	12
DRR103002_pass_1	B1	0.020855099999999998	12
DRR103003_pass_1	C	0.013281600000000001	12
DRR103004_pass_1	E	0.012905400000000001	12
DRR103005_pass_1	B1	0.0179388	12
DRR103006_pass_1	C	0.020780700000000003	12
DRR103007_pass_1	B1	0.016656999999999998	14
DRR103008_pass_1	B1	0.0163419	14
DRR103009_pass_1	B1	0.0166344	14
DRR103010_pass_1	B1	0.019448	12
DRR103011_pass_1	C	0.0131506	12
DRR103012_pass_1	A	0.021793599999999996	13
DRR103013_pass_1	A	0.0138235	14
DRR103014_pass_1	B1	0.0179208	12
DRR103015_pass_1	B1	0.0158827	12
DRR103016_pass_1	B1	0.0203459	12
DRR103017_pass_1	B1	0.0163586	14
DRR103018_pass_1	B1	0.013619899999999999	14
DRR103019_pass_1	B1	0.0132184	14
DRR103020_pass_1	B1	0.013713999999999999	14
DRR103021_pass_1	B1	0.012131	13
DRR103022_pass_1	B1	0.011643500000000001	14
DRR103023_pass_1	B1	0.012255799999999999	14
DRR103024_pass_1	B1	0.012517	14
DRR103025_pass_1	B1	0.016487599999999998	14
DRR103026_pass_1	B1	0.015165999999999999	14
DRR103027_pass_1	B1	0.00960489	14
DRR103028_pass_1	B1	0.00760354	14
DRR103029_pass_1	B1	0.0114553	14
DRR103030_pass_1	B1	0.0114285	14
DRR103031_pass_1	B1	0.013541	14
DRR103032_pass_1	B1	0.0118699	14
DRR103033_pass_1	B1	0.0103816	14
DRR103034_pass_1	B1	0.015987	14
DRR103035_pass_1	B1	0.00944258	14
DRR103036_pass_1	B1	0.0131845	14
DRR103037_pass_1	B1	0.011711200000000001	14
DRR103038_pass_1	B1	0.00775495	14
DRR103039_pass_1	B1	0.016465200000000003	14
DRR103040_pass_1	B1	0.017324000000000003	12
DRR103041_pass_1	B1	0.0177004	14
DRR103042_pass_1	B1	0.013699100000000002	14
DRR103043_pass_1	B1	0.013848500000000001	14
DRR103044_pass_1	B1	0.014745699999999999	14
DRR103045_pass_1	B1	0.011906299999999998	14
DRR103046_pass_1	B1	0.010314	14
DRR103047_pass_1	B2-2	0.014918100000000002	14
DRR103048_pass_1	B1	0.0115896	14
DRR103049_pass_1	B1	0.012517	14
DRR103050_pass_1	B1	0.0142619	14
DRR103051_pass_1	A	0.00866587	14
DRR103052_pass_1	E	0.0208822	14
DRR103053_pass_1	B1	0.012938900000000001	14
DRR103054_pass_1	B1	0.00719954	14
DRR103055_pass_1	A	0.0162471	12
DRR103056_pass_1	A	0.01192	14
DRR103057_pass_1	B2-2	0.0395389	1
DRR103058_pass_1	A	0.027085599999999998	4
DRR103059_pass_1	C	0.018058900000000003	12
DRR103060_pass_1	A	0.033279699999999995	1
DRR103061_pass_1	A	0.0364666	3
DRR103062_pass_1	C	0.00823925	14
DRR103064_pass_1	O157	0.013570600000000002	9
DRR103065_pass_1	B1	0.030617900000000003	4
DRR103066_pass_1	C	0.021878099999999998	12
DRR103067_pass_1	B1	0.0255166	7
DRR103068_pass_1	B1	0.021681299999999997	12
DRR103069_pass_1	A	0.0343149	2
DRR103070_pass_1	B1	0.0188738	12
DRR103071_pass_1	C	0.034416	1
DRR103072_pass_1	B1	0.018361900000000004	12
DRR103073_pass_1	A	0.0338037	3
DRR103074_pass_1	A	0.0232193	12
DRR103075_pass_1	A	0.016152700000000002	12
DRR103076_pass_1	B2-2	0.0302657	2
DRR103077_pass_1	B1	0.019105599999999997	12
DRR103079_pass_1	G	0.03655119999999999	1
DRR103080_pass_1	A	0.0377235	1
DRR103081_pass_1	B1	0.025557299999999998	7
DRR103082_pass_1	B1	0.0322806	4
DRR103083_pass_1	B1	0.016844799999999997	14
DRR103085_pass_1	A	0.0203592	12
DRR103086_pass_1	B1	0.0328716	4
DRR103087_pass_1	A	0.021660299999999997	13
DRR103088_pass_1	C	0.021590400000000003	12
DRR103089_pass_1	C	0.022427700000000002	4
DRR103090_pass_1	A	0.0321764	3
DRR103091_pass_1	B1	0.0344273	2
DRR103092_pass_1	B1	0.0233537	10
DRR103094_pass_1	E	0.0303436	1
DRR103095_pass_1	B1	0.0223988	12
DRR103096_pass_1	B1	0.021024900000000003	12
DRR103098_pass_1	C	0.0147613	12
DRR103099_pass_1	A	0.0327439	2
DRR103100_pass_1	A	0.0255655	12
DRR103101_pass_1	C	0.021562599999999998	7
DRR103102_pass_1	C	0.0327546	5
DRR103103_pass_1	B1	0.0222264	11
DRR103104_pass_1	B1	0.033117900000000006	4
DRR103105_pass_1	B1	0.028524	10
DRR103106_pass_1	B1	0.0173298	14
DRR103107_pass_1	B2-2	0.027128899999999997	3
DRR103108_pass_1	C	0.0197048	7
DRR103109_pass_1	B1	0.019984000000000002	8
DRR103110_pass_1	B1	0.017149599999999997	14
DRR103111_pass_1	B1	0.0162471	14
DRR103112_pass_1	C	0.019853700000000002	13
DRR103113_pass_1	B1	0.020419	8
DRR103114_pass_1	B1	0.0269477	7
DRR103115_pass_1	B1	0.0302949	4
DRR103116_pass_1	B1	0.028009100000000002	5
DRR103117_pass_1	B1	0.0282337	4
DRR103118_pass_1	B1	0.027706599999999998	5
DRR103119_pass_1	B1	0.0243929	4
DRR103120_pass_1	B1	0.0247067	7
DRR103121_pass_1	B1	0.0254109	7
DRR103122_pass_1	B1	0.019231799999999997	12
DRR103123_pass_1	B1	0.026572000000000002	7
DRR103124_pass_1	B1	0.0269305	6
DRR103125_pass_1	B1	0.02477	7
DRR103126_pass_1	B1	0.0254922	7
DRR103127_pass_1	B1	0.024167700000000004	7
DRR103128_pass_1	B1	0.025639	7
DRR103129_pass_1	B1	0.0258032	8
DRR103130_pass_1	B1	0.0250085	7
DRR103131_pass_1	B1	0.022725299999999997	7
DRR103132_pass_1	B1	0.027372399999999998	6
DRR103133_pass_1	B1	0.0242219	8
DRR103134_pass_1	B1	0.020003599999999996	8
DRR103135_pass_1	B1	0.0240444	7
DRR103136_pass_1	A	0.025894	5
DRR103137_pass_1	B1	0.026462	7
DRR103138_pass_1	B1	0.0278663	6
DRR103139_pass_1	B1	0.026310400000000005	7
DRR103140_pass_1	B1	0.0254109	4
DRR103141_pass_1	B1	0.029774400000000003	4
DRR103142_pass_1	B1	0.027991200000000004	7
DRR103143_pass_1	B1	0.0249287	7
DRR103144_pass_1	B1	0.0199318	8
DRR103145_pass_1	B1	0.0284603	4
DRR103146_pass_1	B1	0.0188925	12
DRR103147_pass_1	B1	0.0174527	12
DRR103148_pass_1	B1	0.0220268	12
DRR103149_pass_1	B2-2	0.025233099999999998	4
DRR103150_pass_1	B1	0.025745599999999997	7
DRR103151_pass_1	B1	0.018453599999999997	10
DRR103152_pass_1	B1	0.024817500000000003	7
DRR103153_pass_1	B1	0.020760499999999998	12
DRR103154_pass_1	C	0.014415200000000001	12
DRR103155_pass_1	B1	0.0204855	12
DRR103156_pass_1	C	0.0217444	10
DRR103157_pass_1	E	0.0143078	10
DRR103158_pass_1	B1	0.021821700000000003	12
DRR103159_pass_1	B1	0.0307165	4
DRR103160_pass_1	C	0.021161700000000002	7
DRR103161_pass_1	B1	0.029366900000000005	6
DRR103162_pass_1	B1	0.022176400000000002	11
DRR103163_pass_1	C	0.0227545	12
DRR103164_pass_1	B1	0.020299599999999998	12
DRR103165_pass_1	B1	0.021493	12
DRR103166_pass_1	B1	0.0168848	12
DRR103167_pass_1	B1	0.022835	7
DRR103168_pass_1	B1	0.0240828	11
DRR103169_pass_1	B1	0.022696099999999997	11
DRR103170_pass_1	B1	0.0224349	11
DRR103171_pass_1	B1	0.021906400000000003	11
DRR103172_pass_1	C	0.0225797	12
DRR103173_pass_1	B1	0.0254109	8
DRR103174_pass_1	B1	0.0270597	7
DRR103175_pass_1	B1	0.023145	11
DRR103176_pass_1	A	0.027486299999999998	9
DRR103177_pass_1	B1	0.0246673	7
DRR103178_pass_1	C	0.0239829	11
DRR103179_pass_1	B1	0.0240597	9
DRR103180_pass_1	B1	0.0202005	12
DRR103181_pass_1	C	0.016409	11
DRR103182_pass_1	B1	0.0204922	12
DRR103183_pass_1	B1	0.0243228	8
DRR103184_pass_1	B1	0.0237765	8
DRR103185_pass_1	A	0.0211137	8
DRR103186_pass_1	B1	0.0237917	9
DRR103187_pass_1	B1	0.0250885	8
DRR103188_pass_1	B1	0.023768900000000003	10
DRR103189_pass_1	B1	0.0223484	11
DRR103190_pass_1	B1	0.0220766	12
DRR103191_pass_1	B1	0.021065900000000002	12
DRR103193_pass_1	B1	0.0321036	4
DRR103196_pass_1	B1	0.0378117	1
DRR103197_pass_1	B1	0.033958300000000004	2
DRR103200_pass_1	B1	0.0337487	2
DRR103202_pass_1	B1	0.0399966	1
DRR103204_pass_1	B1	0.0352029	2
DRR103207_pass_1	B1	0.0342254	1
DRR103212_pass_1	D1	0.0339362	1
DRR103220_pass_1	B1	0.037137699999999996	2
DRR103224_pass_1	C	0.034371	4
DRR103225_pass_1	B1	0.0234813	8
DRR103226_pass_1	B1	0.01192	14
DRR103227_pass_1	B1	0.030677	4
DRR103228_pass_1	B1	0.0204256	7
DRR103229_pass_1	B1	0.0241291	4
DRR103230_pass_1	B1	0.0199709	12
DRR103231_pass_1	B1	0.023655000000000002	8
DRR103232_pass_1	D1	0.023211900000000004	10
DRR103233_pass_1	A	0.0175762	12
DRR103234_pass_1	B1	0.0158554	14
[truncated: 93,526 more rows]
